# Supplementary material for: NEK2 inhibition triggers anti-pancreatic cancer immunity by targeting PD-L1
Source: Nat Commun. 2021 Jul 27;12:4536. doi: 10.1038/s41467-021-24769-3 (PMC8316469; doi:10.1038/s41467-021-24769-3)
Supplement: Supplementary file 4 — Source data [file 41467_2021_24769_MOESM4_ESM.zip]

Archive with 63 entries (60 files):
- Source data/
- Source data/Figure 1b.zip
- Source data/Figure 5-uncropped gels.pdf
- __MACOSX/
- __MACOSX/Source data/
- __MACOSX/Source data/._Figure 5-uncropped gels.pdf
- Source data/Figure S9-uncropped gels.pdf
- __MACOSX/Source data/._Figure S9-uncropped gels.pdf
- Source data/Figure S13-uncropped gels.pdf
- __MACOSX/Source data/._Figure S13-uncropped gels.pdf
- Source data/Figure S6c.zip
- Source data/Figure 3-Statistical source data.xlsx
- __MACOSX/Source data/._Figure 3-Statistical source data.xlsx
- Source data/Figure S13-Statistical source data.xlsx
- __MACOSX/Source data/._Figure S13-Statistical source data.xlsx
- Source data/Figure S3-Statistical source data.xlsx
- __MACOSX/Source data/._Figure S3-Statistical source data.xlsx
- Source data/.DS_Store
- __MACOSX/Source data/._.DS_Store
- Source data/Figure S7-uncropped gels.pdf
- __MACOSX/Source data/._Figure S7-uncropped gels.pdf
- Source data/Figure 3o.zip
- Source data/Figure 6-uncropped gels.pdf
- __MACOSX/Source data/._Figure 6-uncropped gels.pdf
- Source data/Figure S7a.zip
- Source data/Figure S5-Statistical source data.xlsx
- __MACOSX/Source data/._Figure S5-Statistical source data.xlsx
- Source data/Figure 5-Statistical source data.xlsx
- __MACOSX/Source data/._Figure 5-Statistical source data.xlsx
- Source data/Figure S12a.zip
- Source data/Figure 5c-Differentially expressed statistics.xlsx
- __MACOSX/Source data/._Figure 5c-Differentially expressed statistics.xlsx
- Source data/Figure 4i.zip
- Source data/Figure S6-Statistical source data.xlsx
- __MACOSX/Source data/._Figure S6-Statistical source data.xlsx
- Source data/Figure S3cd. GO enrichments of NEK2-induced differentially expressed proteins.xlsx
- __MACOSX/Source data/._Figure S3cd. GO enrichments of NEK2-induced differentially expressed proteins.xlsx
- Source data/Figure 7-Statistical source data.xlsx
- __MACOSX/Source data/._Figure 7-Statistical source data.xlsx
- Source data/Figure 4-Statistical source data.xlsx
- __MACOSX/Source data/._Figure 4-Statistical source data.xlsx
- Source data/Figure 5c. Statistics of NEK2-induced differentially expressed proteins.xlsx
- __MACOSX/Source data/._Figure 5c. Statistics of NEK2-induced differentially expressed proteins.xlsx
- Source data/Figure S6-uncropped gels.pdf
- __MACOSX/Source data/._Figure S6-uncropped gels.pdf
- Source data/Figure S11-uncropped gels.pdf
- __MACOSX/Source data/._Figure S11-uncropped gels.pdf
- Source data/Figure S2-Statistical source data.xlsx
- __MACOSX/Source data/._Figure S2-Statistical source data.xlsx
- Source data/Figure 2-Statistical source data.xlsx
- __MACOSX/Source data/._Figure 2-Statistical source data.xlsx
- Source data/Figure S12-Statistical source data.xlsx
- __MACOSX/Source data/._Figure S12-Statistical source data.xlsx
- Source data/Figure S5c.zip
- Source data/Figure 4-uncropped gels.pdf
- __MACOSX/Source data/._Figure 4-uncropped gels.pdf
- Source data/Figure S5a.zip
- Source data/Figure S11-Statistical source data.xlsx
- __MACOSX/Source data/._Figure S11-Statistical source data.xlsx
- Source data/Figure 1-Statistical source data.xlsx
- __MACOSX/Source data/._Figure 1-Statistical source data.xlsx
- Source data/Figure S8-uncropped gels.pdf
- __MACOSX/Source data/._Figure S8-uncropped gels.pdf
