# Supplementary material for: NEK2 inhibition triggers anti-pancreatic cancer immunity by targeting PD-L1
Source: Nat Commun. 2021 Jul 27;12:4536. doi: 10.1038/s41467-021-24769-3 (PMC8316469; doi:10.1038/s41467-021-24769-3)
Supplement: Supplementary file 4 — Source data [file 41467_2021_24769_MOESM4_ESM.zip › Source data/Figure 3-Statistical source data.xlsx]

## Sheet: Figure 3b
Days elapsed	Ctrl	NEK2i pretreated
3	1
3	1
3	1
3	1
3	1
3		1
6	1
6		1
6		1
6		1
9	1
9		1
15		0
15		0
P value=0.0482

## Sheet: Figure 3d
Days elapsed	Ctrl	NEK2i pretreated
3	1
6	1
6	1
6	1
6		1
6		1
6		1
9		1
9	1
9	1
9	1
9		1
12		1
15		0
P value=0.1989

## Sheet: Figure 3f
Day	Ctrl					NEK2i					P value=0.0002
0	0	0	0	0	0	0	0	0	0	0
3	55.0371	37.9694	40.3065	14.4383	32.08	44.7027	27.0006	35.4474	30.8695	21.3037
6	90.0178	57.6194	47.9673	69.2818	61.7049	90.3362	39.846	61.0277	57.2003	55.0373
9	179.45	313.985	233.241	162.531	124	153.024	113.106	135.065	145.283	120.052
12	349.325	543.146	446.859	477.245	297.101	240.96	161.828	205.111	240.788	251.362
15	801.431	782.03	577.341	810.052	722.816	505.934	383.449	344.182	355.891	375.093

## Sheet: Figure 3i
Time(day)	Ctrl						NEK2i						P value=0.3819
0	0	0	0	0	0	0	0	0	0	0	0	0
3	4.65206	10.4532	0	23.98	0	3.453	14.994	10.453	0	0	0	0
6	12.3142	65.7654	0	55.0293	0	23.4101	34.9916	14.9213	0	2.19945	9.80643	0
9	40.0327	122.055	8.54194	124.054	13.4021	127.005	64	38.8431	6.32835	10.3369	34.6913	24.5809
12	100.84	251.223	33.6475	376.113	54.4839	225.412	241.155	280.281	26.6271	72.4172	230.32	75.1712
15	361.386	322.339	209.646	600.854	276.125	549.166	411.125	353.695	115.259	294.263	431.739	280.759

## Sheet: Figure 3g
Ctrl	NEK2i
0.64	0.47
0.78	0.36
0.6	0.68
0.91	0.37
0.52	0.52
P Value=0.0491

## Sheet: Figure 3j
Ctrl	NEK2i
0.44	0.27
0.58	0.46
0.3	0.18
0.21	0.47
0.32	0.22
P Value=0.5871

## Sheet: Figure 3k
Ctrl	NEK2i
25.76	22.789
24.35	24.11
22.54	26.79
20.09	20.45
26.09	21.245
P Value=0.4465

## Sheet: Figure 3l
Ctrl	NEK2i
20.76	22.789
21.23	21.1
20.51	22.79
20.09	19.45
16.09	18.24
P Value=0.7489

## Sheet: Figure 3m
Area ratio of PD-L1+ cell per feild
Ctrl	NEK2i
22.6	16.2
30.9	7.74
20.33	21.44
20.89	4.66
32.91	8.42
P Value=0.0094

## Sheet: Figure 3n
The number of CD8+ cell per field
Ctrl	NEK2i
9.42857	22.125
4.625	12.1
9.88889	11.5
6.75	15.4
8.875	31.5455
P Value=0.0258
