# Supplementary material for: NEK2 inhibition triggers anti-pancreatic cancer immunity by targeting PD-L1
Source: Nat Commun. 2021 Jul 27;12:4536. doi: 10.1038/s41467-021-24769-3 (PMC8316469; doi:10.1038/s41467-021-24769-3)
Supplement: Supplementary file 4 — Source data [file 41467_2021_24769_MOESM4_ESM.zip › Source data/Figure S13-Statistical source data.xlsx]

## Sheet: Figure S11c
Ctrl	NEK2i	anti-PD-L1	anti-PD-L1+NEK2i
22.94	18.78	22.96	20.59
20.38	21.98	22.36	22.16
21.97	20.32	20.01	19.94
20.96	21.98	22.96	21.71
21.34	22.87	24.22	21.31

## Sheet: Figure S11d
Ctrl	NEK2i	anti-PD-L1	anti-PD-L1+NEK2i
1.01	0.95	0.62	0.19
0.97	0.79	0.54	0.29
0.6	0.65	0.57	0.42
0.67	0.5	0.7	0.4
0.68	0.34	0.56	0.3
NEK2i vs Anti-PDL1+NEK2i P value=0.0092
Anti-PDL1 vs Anti-PDL1+NEK2i P value=0.001
Ctrl vs Anti-PDL1+NEK2i P value=0.0007
