# Supplementary material for: NEK2 inhibition triggers anti-pancreatic cancer immunity by targeting PD-L1
Source: Nat Commun. 2021 Jul 27;12:4536. doi: 10.1038/s41467-021-24769-3 (PMC8316469; doi:10.1038/s41467-021-24769-3)
Supplement: Supplementary file 4 — Source data [file 41467_2021_24769_MOESM4_ESM.zip › Source data/Figure S3-Statistical source data.xlsx]

## Sheet: Figure S3b
% of NEK2+ cells
Tumor cell	MDSCs	Macrophages	DC
21.7	4.81	19.1	8.15
10.2	1.01	2.95	2.59
10.7	1.56	12.8	3.72
40.1	1.01	4.06	0.87
14.7	5.59	13.1	12
