# Supplementary material for: NEK2 inhibition triggers anti-pancreatic cancer immunity by targeting PD-L1
Source: Nat Commun. 2021 Jul 27;12:4536. doi: 10.1038/s41467-021-24769-3 (PMC8316469; doi:10.1038/s41467-021-24769-3)
Supplement: Supplementary file 4 — Source data [file 41467_2021_24769_MOESM4_ESM.zip › Source data/Figure S5-Statistical source data.xlsx]

## Sheet: Figure S5b
Intensity (Fold ratio)
T cells(-),NEK2I(-)	T cells(-),NEK2I(+)	T cells(+),NEK2I(-)	T cells(+),NEK2I(+)
1.27588	1.0036	0.636814	0.271152
0.927093	0.876463	0.905716	0.267777
0.985599	0.85396	0.714446	0.372412
0.7482	0.749325	0.797705	0.164266
1.06323	0.89784	1.01148	0.227273
T cells(-),NEK2I(-) vs T cells(-),NEK2I(+) P value=0.2310
T cells(+),NEK2I(-) vs T cells(+),NEK2I(+) P value<0.0001

## Sheet: Figure S5d
Intensity (Fold ratio)
T cells(-),NEK2KD(-)	T cells(-),NEK2KD(+)	T cells(+),NEK2KD(-)	T cells(+),NEK2KD(+)
0.947232	0.721237	0.627163	0.426038
1.06726	1.08564	0.727725	0.49308
1.19918	0.96237	0.759083	0.322232
0.854239	1.0186	0.975346	0.436851
0.932093	0.878028	1.28676	0.344939
T cells(-),NEK2KD(-) vs T cells(-),NEK2KD(+) P value =0.4656
T cells(+),NEK2KD(-) vs T cells(+),NEK2KD(+) P value =0.0047
