# Supplementary material for: NEK2 inhibition triggers anti-pancreatic cancer immunity by targeting PD-L1
Source: Nat Commun. 2021 Jul 27;12:4536. doi: 10.1038/s41467-021-24769-3 (PMC8316469; doi:10.1038/s41467-021-24769-3)
Supplement: Supplementary file 4 — Source data [file 41467_2021_24769_MOESM4_ESM.zip › Source data/Figure 5-Statistical source data.xlsx]

## Sheet: Figure 5h
Time(hrs)	WT			NEK2 KD			NEK2 KD+MG132
0	100	100	100	100	101.212	99.5331	100	100	100
6	99.6976	80.3453	79.1343	58.3398	34.6234	29.5335	95.247	84.2231	54.3123
12	68.1963	55.4345	60.5432	28.3835	19.5168	12.4123	75.6436	52.4232	34.8873
24	60.3521	34.6411	32.6092	16.7733	1.09343	0.034123	58.7008	40.4267	30.9123

## Sheet: Figure 5i
Time(hrs)	Ctrl			NEK2i			NEK2i+MG132
0	100	100	100	100	100	100	100	100	100
6	62.7994	71.5685	59.1345	11.5685	23.6554	12.4005	73.8619	59.4335	56.9993
12	59.2236	43.8847	50.2332	3.88474	2.10952	8.16433	55.1274	23.5094	55.5012
24	28.3881	12.1475	1.91234	1.14745	1.00454	0.0543	16.6563	10.2331	3.0322
