# Supplementary material for: NEK2 inhibition triggers anti-pancreatic cancer immunity by targeting PD-L1
Source: Nat Commun. 2021 Jul 27;12:4536. doi: 10.1038/s41467-021-24769-3 (PMC8316469; doi:10.1038/s41467-021-24769-3)
Supplement: Supplementary file 4 — Source data [file 41467_2021_24769_MOESM4_ESM.zip › Source data/Figure 5c-Differentially expressed statistics.xlsx]

## Sheet: Diff distribution
Compared sample name	Up-regulated	Down-regulated
N4/C4	11	21

## Sheet: N4vsC4
Protein accession	Protein description	N4/C4 Ratio	Regulated Type	Gene name	Mol. weight [kDa]	Sequence coverage [%]	MS/MS Counts	Peptides	Unique peptides	MS/MS Count C4	MS/MS Count N4	Peptides C4	Peptides N4	Unique peptides C4	Unique peptides N4	LFQ intensity C4	LFQ intensity N4	C4	N4	Subcellular localization	Biological Process	Cellular Component	Molecular Function	KEGG KO No.	KEGG Gene	KEGG pathway	IPR ID	Domain description
Q9NZQ7	Programmed cell death 1 ligand 1 OS=Homo sapiens OX=9606 GN=CD274 PE=1 SV=1	4.54	Up	CD274	33.275	29.3	10	6	6	3	7	4	6	4	6	132560	601010	0.361	1.639	peroxisome	GO:0044700 single organism signaling; GO:0050863 regulation of T cell activation; GO:0002694 regulation of leukocyte activation; GO:0050672 negative regulation of lymphocyte proliferation; GO:1903555 regulation of tumor necrosis factor superfamily cytokine production; GO:0010941 regulation of cell death; GO:0030335 positive regulation of cell migration; GO:0032944 regulation of mononuclear cell p…	GO:0016020 membrane; GO:0044421 extracellular region part; GO:0009897 external side of plasma membrane; GO:0071944 cell periphery; GO:0031982 vesicle; GO:0031224 intrinsic component of membrane; GO:0012505 endomembrane system; GO:0005623 cell; GO:0005576 extracellular region; GO:0016021 integral component of membrane; GO:0005886 plasma membrane; GO:0043226 organelle; GO:0070062 extracellular exos…	GO:0005515 protein binding; GO:0005488 binding;	K06745	PDL1, CD274; programmed cell death 1 ligand 1	hsa04514 Cell adhesion molecules (CAMs) - Homo sapiens (human); hsa05235 PD-L1 expression and PD-1 checkpoint pathway in cancer - Homo sapiens (human);	IPR007110; IPR013783; IPR013162; IPR003599; IPR013106;	Immunoglobulin-like domain; Immunoglobulin-like fold; CD80-like, immunoglobulin C2-set; Immunoglobulin subtype; Immunoglobulin V-set domain;
Q9Y6W5	Wiskott-Aldrich syndrome protein family member 2 OS=Homo sapiens OX=9606 GN=WASF2 PE=1 SV=3	3.695	Up	WASF2	54.283	10	4	3	3	2	2	3	3	3	3	33895	125350	0.426	1.574	nucleus	GO:0044700 single organism signaling; GO:0044085 cellular component biogenesis; GO:0007166 cell surface receptor signaling pathway; GO:0060491 regulation of cell projection assembly; GO:0032989 cellular component morphogenesis; GO:0072673 lamellipodium morphogenesis; GO:0001525 angiogenesis; GO:0030036 actin cytoskeleton organization; GO:0061515 myeloid cell development; GO:0051493 regulation of …	GO:0044421 extracellular region part; GO:0031410 cytoplasmic vesicle; GO:0030054 cell junction; GO:0031982 vesicle; GO:0005737 cytoplasm; GO:0032991 macromolecular complex; GO:0044424 intracellular part; GO:0005623 cell; GO:0005911 cell-cell junction; GO:0005769 early endosome; GO:0043228 non-membrane-bounded organelle; GO:0005856 cytoskeleton; GO:0070062 extracellular exosome; GO:0005622 intrace…	GO:0050839 cell adhesion molecule binding; GO:0008092 cytoskeletal protein binding; GO:0005488 binding; GO:0044877 macromolecular complex binding; GO:0045296 cadherin binding; GO:0003779 actin binding; GO:0005515 protein binding; GO:0019904 protein domain specific binding; GO:0017124 SH3 domain binding; GO:0032403 protein complex binding;	K05748	WASF2; WAS protein family, member 2	hsa04520 Adherens junction - Homo sapiens (human); hsa04666 Fc gamma R-mediated phagocytosis - Homo sapiens (human); hsa04810 Regulation of actin cytoskeleton - Homo sapiens (human); hsa05100 Bacterial invasion of epithelial cells - Homo sapiens (human); hsa05130 Pathogenic Escherichia coli infection - Homo sapiens (human); hsa05131 Shigellosis - Homo sapiens (human); hsa05132 Salmonella infectio…	IPR003124;	WH2 domain;
Q15629	Translocating chain-associated membrane protein 1 OS=Homo sapiens OX=9606 GN=TRAM1 PE=1 SV=3	3.651	Up	TRAM1	43.071	9.9	3	3	3	0	3	2	3	2	3	26207	95666	0.43	1.57	plasma membrane	GO:0046907 intracellular transport; GO:0072657 protein localization to membrane; GO:0071702 organic substance transport; GO:0044403 symbiosis, encompassing mutualism through parasitism; GO:0006613 cotranslational protein targeting to membrane; GO:0044764 multi-organism cellular process; GO:0015031 protein transport; GO:0051704 multi-organism process; GO:0051641 cellular localization; GO:0051234 e…	GO:0043229 intracellular organelle; GO:0016020 membrane; GO:0042175 nuclear outer membrane-endoplasmic reticulum membrane network; GO:0005783 endoplasmic reticulum; GO:0044446 intracellular organelle part; GO:0005737 cytoplasm; GO:0031224 intrinsic component of membrane; GO:0012505 endomembrane system; GO:0044424 intracellular part; GO:0005623 cell; GO:0016021 integral component of membrane; GO:0…	GO:0005515 protein binding; GO:0060089 molecular transducer activity; GO:0004872 receptor activity; GO:0005488 binding;	K14010	TRAM1; translocating chain-associated membrane protein 1	hsa04141 Protein processing in endoplasmic reticulum - Homo sapiens (human);	IPR006634; IPR013599;	TRAM/LAG1/CLN8 homology domain; TRAM1-like protein;
Q6NTF9	Rhomboid domain-containing protein 2 OS=Homo sapiens OX=9606 GN=RHBDD2 PE=2 SV=2	3.292	Up	RHBDD2	39.202	7.4	3	2	2	1	2	2	2	2	2	14122	46439	0.466	1.534	plasma membrane	GO:0006508 proteolysis; GO:0008152 metabolic process; GO:0043170 macromolecule metabolic process; GO:0019538 protein metabolic process; GO:0044238 primary metabolic process; GO:0071704 organic substance metabolic process;	GO:0043229 intracellular organelle; GO:0016020 membrane; GO:0098588 bounding membrane of organelle; GO:0031090 organelle membrane; GO:0005737 cytoplasm; GO:0044446 intracellular organelle part; GO:0000139 Golgi membrane; GO:0031224 intrinsic component of membrane; GO:0012505 endomembrane system; GO:0031981 nuclear lumen; GO:0044424 intracellular part; GO:0005623 cell; GO:0016021 integral componen…	GO:0004252 serine-type endopeptidase activity; GO:0004175 endopeptidase activity; GO:0008233 peptidase activity; GO:0003824 catalytic activity; GO:0017171 serine hydrolase activity; GO:0008236 serine-type peptidase activity; GO:0070011 peptidase activity, acting on L-amino acid peptides; GO:0016787 hydrolase activity;	K09652	RHBDD2, RHBDL7; rhomboid domain-containing protein 2		IPR022764;	Peptidase S54, rhomboid domain;
P40337	von Hippel-Lindau disease tumor suppressor OS=Homo sapiens OX=9606 GN=VHL PE=1 SV=2	3.141	Up	VHL	24.152	14.6	4	3	3	2	2	2	3	2	3	62931	197830	0.483	1.517	cytoplasm,nucleus	GO:0065008 regulation of biological quality; GO:0010941 regulation of cell death; GO:0048869 cellular developmental process; GO:0009891 positive regulation of biosynthetic process; GO:0097201 negative regulation of transcription from RNA polymerase II promoter in response to stress; GO:0032989 cellular component morphogenesis; GO:0044699 single-organism process; GO:0044237 cellular metabolic proc…	GO:0000153 cytoplasmic ubiquitin ligase complex; GO:0043229 intracellular organelle; GO:0016020 membrane; GO:0005783 endoplasmic reticulum; GO:0044446 intracellular organelle part; GO:0005737 cytoplasm; GO:0032991 macromolecular complex; GO:0031981 nuclear lumen; GO:0012505 endomembrane system; GO:0044424 intracellular part; GO:1990234 transferase complex; GO:0005829 cytosol; GO:0005623 cell; GO:…	GO:0061630 ubiquitin protein ligase activity; GO:0019787 ubiquitin-like protein transferase activity; GO:0003824 catalytic activity; GO:0005488 binding; GO:0004842 ubiquitin-protein transferase activity; GO:0005515 protein binding; GO:0061659 ubiquitin-like protein ligase activity; GO:0016740 transferase activity; GO:0019899 enzyme binding; GO:0008134 transcription factor binding;	K03871	VHL; von Hippel-Lindau disease tumor supressor	hsa04066 HIF-1 signaling pathway - Homo sapiens (human); hsa04120 Ubiquitin mediated proteolysis - Homo sapiens (human); hsa05200 Pathways in cancer - Homo sapiens (human); hsa05211 Renal cell carcinoma - Homo sapiens (human);	IPR024048; IPR024053; IPR022772;	von Hippel-Lindau disease tumour suppressor, alpha domain; von Hippel-Lindau disease tumour suppressor, beta domain; von Hippel-Lindau disease tumour suppressor, beta/alpha domain;
Q16854	Deoxyguanosine kinase, mitochondrial OS=Homo sapiens OX=9606 GN=DGUOK PE=1 SV=2	2.604	Up	DGUOK	32.055	10.8	3	2	2	1	2	2	2	2	2	23652	61633	0.555	1.445	mitochondria	GO:0051093 negative regulation of developmental process; GO:0009116 nucleoside metabolic process; GO:0042278 purine nucleoside metabolic process; GO:0048869 cellular developmental process; GO:0051129 negative regulation of cellular component organization; GO:0009117 nucleotide metabolic process; GO:0009157 deoxyribonucleoside monophosphate biosynthetic process; GO:0022008 neurogenesis; GO:0051241…	GO:0005759 mitochondrial matrix; GO:0043229 intracellular organelle; GO:0044429 mitochondrial part; GO:0005737 cytoplasm; GO:0044446 intracellular organelle part; GO:0044424 intracellular part; GO:0005829 cytosol; GO:0005623 cell; GO:0005739 mitochondrion; GO:0044422 organelle part; GO:0031974 membrane-enclosed lumen; GO:0043226 organelle; GO:0043231 intracellular membrane-bounded organelle; GO:0…	GO:0005524 ATP binding; GO:0019206 nucleoside kinase activity; GO:1901265 nucleoside phosphate binding; GO:0019205 nucleobase-containing compound kinase activity; GO:0001882 nucleoside binding; GO:0043167 ion binding; GO:0004138 deoxyguanosine kinase activity; GO:0000166 nucleotide binding; GO:0019136 deoxynucleoside kinase activity; GO:0097159 organic cyclic compound binding; GO:1901363 heterocy…	K00904	DGUOK; deoxyguanosine kinase [EC:2.7.1.113]	hsa00230 Purine metabolism - Homo sapiens (human); hsa01100 Metabolic pathways - Homo sapiens (human);	IPR027417; IPR031314;	P-loop containing nucleoside triphosphate hydrolase; Deoxynucleoside kinase domain;
O15514	DNA-directed RNA polymerase II subunit RPB4 OS=Homo sapiens OX=9606 GN=POLR2D PE=1 SV=1	2.49	Up	POLR2D	16.311	36.6	5	3	3	2	3	3	3	3	3	45749	113980	0.573	1.427	cytoplasm	GO:0044085 cellular component biogenesis; GO:0044700 single organism signaling; GO:0050658 RNA transport; GO:0022613 ribonucleoprotein complex biogenesis; GO:0032270 positive regulation of cellular protein metabolic process; GO:0022618 ribonucleoprotein complex assembly; GO:0007166 cell surface receptor signaling pathway; GO:0010608 posttranscriptional regulation of gene expression; GO:0097659 nu…	GO:0005665 DNA-directed RNA polymerase II, core complex; GO:0061695 transferase complex, transferring phosphorus-containing groups; GO:0000932 P-body; GO:0005737 cytoplasm; GO:0032991 macromolecular complex; GO:0044424 intracellular part; GO:0016604 nuclear body; GO:0005623 cell; GO:0036464 cytoplasmic ribonucleoprotein granule; GO:0044422 organelle part; GO:0043228 non-membrane-bounded organelle…	GO:1901265 nucleoside phosphate binding; GO:0034062 5'-3' RNA polymerase activity; GO:0097747 RNA polymerase activity; GO:0005515 protein binding; GO:0000166 nucleotide binding; GO:1901363 heterocyclic compound binding; GO:0097159 organic cyclic compound binding; GO:0016779 nucleotidyltransferase activity; GO:0003824 catalytic activity; GO:0005488 binding; GO:0031369 translation initiation factor…	K03012	RPB4, POLR2D; DNA-directed RNA polymerase II subunit RPB4	hsa03020 RNA polymerase - Homo sapiens (human); hsa05016 Huntington disease - Homo sapiens (human);	IPR010997; IPR006590; IPR002121;	HRDC-like; RNA polymerase II, Rpb4, core; HRDC domain;
Q9UHI8	A disintegrin and metalloproteinase with thrombospondin motifs 1 OS=Homo sapiens OX=9606 GN=ADAMTS1 PE=1 SV=4	2.21	Up	ADAMTS1	105.36	2.7	3	2	2	1	2	2	2	2	2	12221	27000	0.623	1.377	plasma membrane	GO:0044700 single organism signaling; GO:0022414 reproductive process; GO:0007166 cell surface receptor signaling pathway; GO:0030728 ovulation; GO:0044699 single-organism process; GO:0046660 female sex differentiation; GO:0008285 negative regulation of cell proliferation; GO:0008152 metabolic process; GO:0007165 signal transduction; GO:0007507 heart development; GO:0007154 cell communication; GO…	GO:0097708 intracellular vesicle; GO:0043229 intracellular organelle; GO:0044421 extracellular region part; GO:0031410 cytoplasmic vesicle; GO:0005737 cytoplasm; GO:0031982 vesicle; GO:0044424 intracellular part; GO:0005829 cytosol; GO:0005623 cell; GO:0044420 extracellular matrix component; GO:0005576 extracellular region; GO:0005604 basement membrane; GO:0043226 organelle; GO:0031012 extracellu…	GO:0004222 metalloendopeptidase activity; GO:0008233 peptidase activity; GO:0043167 ion binding; GO:0016787 hydrolase activity; GO:0008237 metallopeptidase activity; GO:0008201 heparin binding; GO:0008270 zinc ion binding; GO:1901681 sulfur compound binding; GO:0004175 endopeptidase activity; GO:0097367 carbohydrate derivative binding; GO:0046914 transition metal ion binding; GO:0003824 catalytic…	K08617	ADAMTS1; a disintegrin and metalloproteinase with thrombospondin motifs 1 [EC:3.4.24.-]		IPR024079; IPR002870; IPR010294; IPR006586; IPR001590;	Metallopeptidase, catalytic domain; Peptidase M12B, propeptide; ADAM-TS Spacer 1; ADAM, cysteine-rich; Peptidase M12B, ADAM/reprolysin;
Q9UBU6	Protein FAM8A1 OS=Homo sapiens OX=9606 GN=FAM8A1 PE=1 SV=1	2.072	Up	FAM8A1	44.123	14.5	4	3	3	1	3	3	3	3	3	23505	48715	0.651	1.349	plasma membrane		GO:0031224 intrinsic component of membrane; GO:0016020 membrane; GO:0016021 integral component of membrane; GO:0044425 membrane part;					IPR010432;	RDD;
Q9BVT8	Transmembrane and ubiquitin-like domain-containing protein 1 OS=Homo sapiens OX=9606 GN=TMUB1 PE=1 SV=1	2.049	Up	TMUB1	26.261	21.1	4	3	3	1	3	3	3	3	3	80645	165100	0.656	1.344	plasma membrane	GO:0033554 cellular response to stress; GO:0051603 proteolysis involved in cellular protein catabolic process; GO:0044257 cellular protein catabolic process; GO:0034976 response to endoplasmic reticulum stress; GO:0044267 cellular protein metabolic process; GO:0044699 single-organism process; GO:0036503 ERAD pathway; GO:0050896 response to stimulus; GO:0044237 cellular metabolic process; GO:00104…	GO:0016020 membrane; GO:0031410 cytoplasmic vesicle; GO:0071944 cell periphery; GO:0030054 cell junction; GO:0031982 vesicle; GO:0005737 cytoplasm; GO:0031224 intrinsic component of membrane; GO:0044424 intracellular part; GO:0005623 cell; GO:0044422 organelle part; GO:0055037 recycling endosome; GO:0043228 non-membrane-bounded organelle; GO:0005856 cytoskeleton; GO:0031974 membrane-enclosed lume…	GO:0005515 protein binding; GO:0005488 binding;	K23340			IPR029071; IPR000626;	Ubiquitin-related domain; Ubiquitin domain;
O00400	Acetyl-coenzyme A transporter 1 OS=Homo sapiens OX=9606 GN=SLC33A1 PE=1 SV=1	2.003	Up	SLC33A1	60.908	9.1	4	4	4	1	3	4	4	4	4	95364	191180	0.666	1.334	plasma membrane	GO:0050794 regulation of cellular process; GO:0044700 single organism signaling; GO:0051182 coenzyme transport; GO:0007166 cell surface receptor signaling pathway; GO:0060255 regulation of macromolecule metabolic process; GO:0019219 regulation of nucleobase-containing compound metabolic process; GO:0071310 cellular response to organic substance; GO:0044699 single-organism process; GO:0071363 cell…	GO:0043229 intracellular organelle; GO:0016020 membrane; GO:0042175 nuclear outer membrane-endoplasmic reticulum membrane network; GO:0031226 intrinsic component of plasma membrane; GO:0005783 endoplasmic reticulum; GO:0098588 bounding membrane of organelle; GO:0031090 organelle membrane; GO:0071944 cell periphery; GO:0044446 intracellular organelle part; GO:0005737 cytoplasm; GO:0000139 Golgi me…	GO:0015294 solute:cation symporter activity; GO:0022804 active transmembrane transporter activity; GO:0015291 secondary active transmembrane transporter activity; GO:0008521 acetyl-CoA transporter activity; GO:0015075 ion transmembrane transporter activity; GO:0015293 symporter activity; GO:0022892 substrate-specific transporter activity; GO:0015295 solute:proton symporter activity; GO:0051185 co…	K03372	ACATN, SLC33A1; MFS transporter, PAT family, solute carrier family 33 (acetyl-CoA transportor), member 1 [EC:2.3.1.-]	hsa00604 Glycosphingolipid biosynthesis - ganglio series - Homo sapiens (human); hsa01100 Metabolic pathways - Homo sapiens (human);	IPR020846;	Major facilitator superfamily domain;
Q96RE7	Nucleus accumbens-associated protein 1 OS=Homo sapiens OX=9606 GN=NACC1 PE=1 SV=1	0.499	Down	NACC1	57.258	12.5	7	5	5	3	4	3	4	3	4	70172	35063	1.334	0.666	nucleus	GO:0044085 cellular component biogenesis; GO:0097659 nucleic acid-templated transcription; GO:0009058 biosynthetic process; GO:0044237 cellular metabolic process; GO:0051253 negative regulation of RNA metabolic process; GO:2001141 regulation of RNA biosynthetic process; GO:0008152 metabolic process; GO:0022607 cellular component assembly; GO:0065003 macromolecular complex assembly; GO:0043170 mac…	GO:0043229 intracellular organelle; GO:0030054 cell junction; GO:0005737 cytoplasm; GO:0044446 intracellular organelle part; GO:0031981 nuclear lumen; GO:0044424 intracellular part; GO:0016604 nuclear body; GO:0005623 cell; GO:0044422 organelle part; GO:0043226 organelle; GO:0043231 intracellular membrane-bounded organelle; GO:0031974 membrane-enclosed lumen; GO:0005654 nucleoplasm; GO:0005634 nu…	GO:0005515 protein binding; GO:0005488 binding;	K10486	BTBD14; BTB/POZ domain-containing protein 14		IPR011333; IPR000210; IPR018379;	SKP1/BTB/POZ domain; BTB/POZ domain; BEN domain;
O96033	Molybdopterin synthase sulfur carrier subunit OS=Homo sapiens OX=9606 GN=MOCS2 PE=1 SV=1	0.471	Down	MOCS2	9.7552	37.5	4	3	3	3	1	3	2	3	2	49761	23396	1.36	0.64	cytoplasm	GO:0051188 cofactor biosynthetic process; GO:0009116 nucleoside metabolic process; GO:0042278 purine nucleoside metabolic process; GO:0043545 molybdopterin cofactor metabolic process; GO:0006725 cellular aromatic compound metabolic process; GO:0032324 molybdopterin cofactor biosynthetic process; GO:0009259 ribonucleotide metabolic process; GO:0009117 nucleotide metabolic process; GO:0006777 Mo-mo…	GO:0044421 extracellular region part; GO:0005737 cytoplasm; GO:0031982 vesicle; GO:0032991 macromolecular complex; GO:0044424 intracellular part; GO:0005829 cytosol; GO:0005623 cell; GO:0005576 extracellular region; GO:0043226 organelle; GO:0070062 extracellular exosome; GO:0005622 intracellular; GO:0044464 cell part; GO:1903561 extracellular vesicle; GO:0019008 molybdopterin synthase complex; GO…	GO:0097159 organic cyclic compound binding; GO:1901363 heterocyclic compound binding; GO:0000166 nucleotide binding; GO:1901265 nucleoside phosphate binding; GO:0005488 binding; GO:0036094 small molecule binding;	K00909	GRK1_7; rhodopsin kinase [EC:2.7.11.14]	hsa04062 Chemokine signaling pathway - Homo sapiens (human); hsa04144 Endocytosis - Homo sapiens (human); hsa04744 Phototransduction - Homo sapiens (human);	IPR016155; IPR012675;	Molybdopterin synthase/thiamin biosynthesis sulphur carrier, beta-grasp; Beta-grasp domain;
P09669	Cytochrome c oxidase subunit 6C OS=Homo sapiens OX=9606 GN=COX6C PE=1 SV=2	0.468	Down	COX6C	8.7813	28	3	2	2	2	1	2	2	2	2	41456	19441	1.362	0.638	mitochondria	GO:0009116 nucleoside metabolic process; GO:0042278 purine nucleoside metabolic process; GO:0006123 mitochondrial electron transport, cytochrome c to oxygen; GO:0009167 purine ribonucleoside monophosphate metabolic process; GO:0009117 nucleotide metabolic process; GO:0044699 single-organism process; GO:0044237 cellular metabolic process; GO:0006796 phosphate-containing compound metabolic process;…	GO:0043229 intracellular organelle; GO:0016020 membrane; GO:0044429 mitochondrial part; GO:0031090 organelle membrane; GO:0031967 organelle envelope; GO:0044446 intracellular organelle part; GO:0005737 cytoplasm; GO:0031224 intrinsic component of membrane; GO:0044424 intracellular part; GO:0005623 cell; GO:0016021 integral component of membrane; GO:0044422 organelle part; GO:0005739 mitochondrion…	GO:0015075 ion transmembrane transporter activity; GO:0022892 substrate-specific transporter activity; GO:0015077 monovalent inorganic cation transmembrane transporter activity; GO:0016676 oxidoreductase activity, acting on a heme group of donors, oxygen as acceptor; GO:0016675 oxidoreductase activity, acting on a heme group of donors; GO:0015078 hydrogen ion transmembrane transporter activity; G…	K02268	COX6C; cytochrome c oxidase subunit 6c	hsa00190 Oxidative phosphorylation - Homo sapiens (human); hsa01100 Metabolic pathways - Homo sapiens (human); hsa04260 Cardiac muscle contraction - Homo sapiens (human); hsa04714 Thermogenesis - Homo sapiens (human); hsa04932 Non-alcoholic fatty liver disease (NAFLD) - Homo sapiens (human); hsa05010 Alzheimer disease - Homo sapiens (human); hsa05012 Parkinson disease - Homo sapiens (human); hsa0…
O94864	STAGA complex 65 subunit gamma OS=Homo sapiens OX=9606 GN=SUPT7L PE=1 SV=1	0.459	Down	SUPT7L	46.192	10.1	4	3	3	1	3	2	3	2	3	63757	29266	1.371	0.629	nucleus	GO:0065008 regulation of biological quality; GO:0097659 nucleic acid-templated transcription; GO:0044699 single-organism process; GO:0009058 biosynthetic process; GO:0044237 cellular metabolic process; GO:0051457 maintenance of protein location in nucleus; GO:0072595 maintenance of protein localization in organelle; GO:2001141 regulation of RNA biosynthetic process; GO:0008152 metabolic process; …	GO:0043229 intracellular organelle; GO:0070461 SAGA-type complex; GO:0044446 intracellular organelle part; GO:0032991 macromolecular complex; GO:0031981 nuclear lumen; GO:0044424 intracellular part; GO:1990234 transferase complex; GO:0005623 cell; GO:0030914 STAGA complex; GO:0000123 histone acetyltransferase complex; GO:0044422 organelle part; GO:0043226 organelle; GO:0043231 intracellular membr…	GO:0000989 transcription factor activity, transcription factor binding; GO:0005515 protein binding; GO:0003713 transcription coactivator activity; GO:0003712 transcription cofactor activity; GO:0000988 transcription factor activity, protein binding; GO:0005488 binding;	K11316	SUPT7L; STAGA complex 65 subunit gamma		IPR006565;	Bromodomain associated domain;
P20336	Ras-related protein Rab-3A OS=Homo sapiens OX=9606 GN=RAB3A PE=1 SV=1	0.432	Down	RAB3A	24.984	14.1	4	2	2	3	1	2	2	2	2	76283	32943	1.397	0.603	cytoskeleton	GO:0044700 single organism signaling; GO:0060627 regulation of vesicle-mediated transport; GO:0021700 developmental maturation; GO:0065008 regulation of biological quality; GO:0045321 leukocyte activation; GO:0030323 respiratory tube development; GO:0032989 cellular component morphogenesis; GO:0007269 neurotransmitter secretion; GO:0031338 regulation of vesicle fusion; GO:0050877 neurological sys…	GO:0016020 membrane; GO:0044421 extracellular region part; GO:0031090 organelle membrane; GO:0005737 cytoplasm; GO:0044433 cytoplasmic vesicle part; GO:0032991 macromolecular complex; GO:0070081 clathrin-sculpted monoamine transport vesicle; GO:0005623 cell; GO:0044422 organelle part; GO:0070382 exocytic vesicle; GO:0030136 clathrin-coated vesicle; GO:0008021 synaptic vesicle; GO:0005622 intracel…	GO:1901265 nucleoside phosphate binding; GO:0060589 nucleoside-triphosphatase regulator activity; GO:0016817 hydrolase activity, acting on acid anhydrides; GO:0016787 hydrolase activity; GO:0005515 protein binding; GO:0098772 molecular function regulator; GO:0031489 myosin V binding; GO:1901363 heterocyclic compound binding; GO:0097159 organic cyclic compound binding; GO:0008092 cytoskeletal prot…	K07882	RAB3A; Ras-related protein Rab-3A	hsa04721 Synaptic vesicle cycle - Homo sapiens (human); hsa04911 Insulin secretion - Homo sapiens (human);	IPR005225; IPR027417;	Small GTP-binding protein domain; P-loop containing nucleoside triphosphate hydrolase;
P43378	Tyrosine-protein phosphatase non-receptor type 9 OS=Homo sapiens OX=9606 GN=PTPN9 PE=1 SV=1	0.416	Down	PTPN9	68.019	3.7	3	2	2	2	1	2	2	2	2	31328	13050	1.412	0.588	nucleus	GO:0035335 peptidyl-tyrosine dephosphorylation; GO:0044267 cellular protein metabolic process; GO:0044238 primary metabolic process; GO:0006470 protein dephosphorylation; GO:0016311 dephosphorylation; GO:0044237 cellular metabolic process; GO:0006796 phosphate-containing compound metabolic process; GO:0071704 organic substance metabolic process; GO:0008152 metabolic process; GO:0006793 phosphorus…	GO:0044424 intracellular part; GO:0005623 cell; GO:0044464 cell part; GO:0005622 intracellular; GO:0005737 cytoplasm;	GO:0004725 protein tyrosine phosphatase activity; GO:0003824 catalytic activity; GO:0042578 phosphoric ester hydrolase activity; GO:0005488 binding; GO:0016791 phosphatase activity; GO:0016788 hydrolase activity, acting on ester bonds; GO:0004726 non-membrane spanning protein tyrosine phosphatase activity; GO:0005515 protein binding; GO:0016787 hydrolase activity; GO:0004721 phosphoprotein phosph…	K18038	PTPN9, MEG2; tyrosine-protein phosphatase non-receptor type 9 [EC:3.1.3.48]		IPR029021; IPR001251; IPR000387; IPR003595; IPR000242; IPR011074;	Protein-tyrosine phosphatase-like; CRAL-TRIO lipid binding domain; Tyrosine specific protein phosphatases domain; Protein-tyrosine phosphatase, catalytic; PTP type protein phosphatase; CRAL/TRIO, N-terminal domain;
P49914	5-formyltetrahydrofolate cyclo-ligase OS=Homo sapiens OX=9606 GN=MTHFS PE=1 SV=2	0.411	Down	MTHFS	23.255	9.4	2	2	2	2	0	2	2	2	2	45245	18624	1.417	0.583	cytoplasm	GO:0051188 cofactor biosynthetic process; GO:0042559 pteridine-containing compound biosynthetic process; GO:0016053 organic acid biosynthetic process; GO:0042398 cellular modified amino acid biosynthetic process; GO:0044699 single-organism process; GO:0009058 biosynthetic process; GO:0035999 tetrahydrofolate interconversion; GO:0044237 cellular metabolic process; GO:0008152 metabolic process; GO:…	GO:0005759 mitochondrial matrix; GO:0043229 intracellular organelle; GO:0044429 mitochondrial part; GO:0005737 cytoplasm; GO:0044446 intracellular organelle part; GO:0044424 intracellular part; GO:0005829 cytosol; GO:0005623 cell; GO:0005739 mitochondrion; GO:0044422 organelle part; GO:0031974 membrane-enclosed lumen; GO:0043226 organelle; GO:0043231 intracellular membrane-bounded organelle; GO:0…	GO:1901265 nucleoside phosphate binding; GO:0016874 ligase activity; GO:0005542 folic acid binding; GO:0016882 cyclo-ligase activity; GO:0097159 organic cyclic compound binding; GO:1901363 heterocyclic compound binding; GO:0031406 carboxylic acid binding; GO:0003824 catalytic activity; GO:0032553 ribonucleotide binding; GO:0005488 binding; GO:0032550 purine ribonucleoside binding; GO:0043169 cati…	K01934	MTHFS; 5-formyltetrahydrofolate cyclo-ligase [EC:6.3.3.2]	hsa00670 One carbon pool by folate - Homo sapiens (human); hsa01100 Metabolic pathways - Homo sapiens (human);	IPR024185;	5-formyltetrahydrofolate cyclo-ligase-like domain;
Q15915	Zinc finger protein ZIC 1 OS=Homo sapiens OX=9606 GN=ZIC1 PE=1 SV=2	0.407	Down	ZIC1	48.308	5.8	3	2	2	1	2	2	2	2	2	89884	36663	1.421	0.579	nucleus	GO:1903533 regulation of protein targeting; GO:0097659 nucleic acid-templated transcription; GO:0007420 brain development; GO:0009891 positive regulation of biosynthetic process; GO:0044237 cellular metabolic process; GO:0007610 behavior; GO:0008152 metabolic process; GO:0048562 embryonic organ morphogenesis; GO:0032879 regulation of localization; GO:0043170 macromolecule metabolic process; GO:00…	GO:0043229 intracellular organelle; GO:0044446 intracellular organelle part; GO:0005737 cytoplasm; GO:0031981 nuclear lumen; GO:0044424 intracellular part; GO:0005623 cell; GO:0044422 organelle part; GO:0043231 intracellular membrane-bounded organelle; GO:0043226 organelle; GO:0031974 membrane-enclosed lumen; GO:0005634 nucleus; GO:0005654 nucleoplasm; GO:0070013 intracellular organelle lumen; GO…	GO:0000981 RNA polymerase II transcription factor activity, sequence-specific DNA binding; GO:0001228 transcriptional activator activity, RNA polymerase II transcription regulatory region sequence-specific binding; GO:0003677 DNA binding; GO:0000976 transcription regulatory region sequence-specific DNA binding; GO:0001077 transcriptional activator activity, RNA polymerase II core promoter proxima…	K09224	ZIC1; zinc finger protein ZIC 1		IPR015880; IPR007087; IPR013087;	Zinc finger, C2H2-like; Zinc finger, C2H2; Zinc finger C2H2-type/integrase DNA-binding domain;
Q5JSL3	Dedicator of cytokinesis protein 11 OS=Homo sapiens OX=9606 GN=DOCK11 PE=1 SV=2	0.402	Down	DOCK11	237.67	2.2	3	3	3	2	1	2	3	2	3	16117	6465.8	1.427	0.573	plasma membrane	GO:0044700 single organism signaling; GO:0007596 blood coagulation; GO:0065008 regulation of biological quality; GO:0045321 leukocyte activation; GO:0060491 regulation of cell projection assembly; GO:0048869 cellular developmental process; GO:0044699 single-organism process; GO:0051130 positive regulation of cellular component organization; GO:0009611 response to wounding; GO:0007165 signal trans…	GO:0044464 cell part; GO:0005622 intracellular; GO:0005737 cytoplasm; GO:0044424 intracellular part; GO:0005829 cytosol; GO:0005623 cell; GO:0044444 cytoplasmic part;	GO:0031267 small GTPase binding; GO:0017048 Rho GTPase binding; GO:0005085 guanyl-nucleotide exchange factor activity; GO:0017016 Ras GTPase binding; GO:0005488 binding; GO:0005088 Ras guanyl-nucleotide exchange factor activity; GO:0005515 protein binding; GO:0098772 molecular function regulator; GO:0051020 GTPase binding; GO:0019899 enzyme binding; GO:0005089 Rho guanyl-nucleotide exchange facto…	K21853	DOCK9_10_11; dedicator of cytokinesis protein 9/10/11		IPR021816; IPR010703; IPR027357; IPR011993; IPR027007; IPR016024; IPR001849;	Dedicator of cytokinesis C/D, N-terminal; Dedicator of cytokinesis, C-terminal; DHR-2 domain; PH domain-like; DHR-1 domain; Armadillo-type fold; Pleckstrin homology domain;
P07947	Tyrosine-protein kinase Yes OS=Homo sapiens OX=9606 GN=YES1 PE=1 SV=3	0.389	Down	YES1	60.801	13.3	4	4	3	2	2	3	4	2	3	54575	21216	1.44	0.56	cytoplasm,mitochondria	GO:0044700 single organism signaling; GO:0002694 regulation of leukocyte activation; GO:0065008 regulation of biological quality; GO:0032270 positive regulation of cellular protein metabolic process; GO:0007166 cell surface receptor signaling pathway; GO:0009891 positive regulation of biosynthetic process; GO:0036119 response to platelet-derived growth factor; GO:0018212 peptidyl-tyrosine modific…	GO:0016020 membrane; GO:0044421 extracellular region part; GO:0019898 extrinsic component of membrane; GO:0030054 cell junction; GO:0071944 cell periphery; GO:0031982 vesicle; GO:0005737 cytoplasm; GO:0099512 supramolecular fiber; GO:0044424 intracellular part; GO:0099080 supramolecular complex; GO:0031234 extrinsic component of cytoplasmic side of plasma membrane; GO:0005623 cell; GO:0009898 cyt…	GO:1901265 nucleoside phosphate binding; GO:0016773 phosphotransferase activity, alcohol group as acceptor; GO:0005102 receptor binding; GO:0004713 protein tyrosine kinase activity; GO:0005515 protein binding; GO:0004672 protein kinase activity; GO:1901363 heterocyclic compound binding; GO:0097159 organic cyclic compound binding; GO:0016301 kinase activity; GO:0032553 ribonucleotide binding; GO:0…	K05705	YES1; tyrosine-protein kinase Yes [EC:2.7.10.2]	hsa04520 Adherens junction - Homo sapiens (human);	IPR001452; IPR000980; IPR000719; IPR001245; IPR020635; IPR011009;	SH3 domain; SH2 domain; Protein kinase domain; Serine-threonine/tyrosine-protein kinase catalytic domain; Tyrosine-protein kinase, catalytic domain; Protein kinase-like domain;
Q969R5	Lethal(3)malignant brain tumor-like protein 2 OS=Homo sapiens OX=9606 GN=L3MBTL2 PE=1 SV=1	0.38	Down	L3MBTL2	79.109	5.7	2	2	2	1	1	2	2	2	2	13295	5057.2	1.449	0.551	cytoplasm	GO:0097659 nucleic acid-templated transcription; GO:0009058 biosynthetic process; GO:0044237 cellular metabolic process; GO:2001141 regulation of RNA biosynthetic process; GO:0008152 metabolic process; GO:0019538 protein metabolic process; GO:0043170 macromolecule metabolic process; GO:0010468 regulation of gene expression; GO:0018130 heterocycle biosynthetic process; GO:0031326 regulation of cel…	GO:0043229 intracellular organelle; GO:0044446 intracellular organelle part; GO:0031981 nuclear lumen; GO:0044424 intracellular part; GO:0005623 cell; GO:0044422 organelle part; GO:0043226 organelle; GO:0043231 intracellular membrane-bounded organelle; GO:0031974 membrane-enclosed lumen; GO:0005654 nucleoplasm; GO:0005634 nucleus; GO:0070013 intracellular organelle lumen; GO:0044464 cell part; GO…	GO:0042393 histone binding; GO:0046914 transition metal ion binding; GO:0035064 methylated histone binding; GO:0005488 binding; GO:0043167 ion binding; GO:0043169 cation binding; GO:0046872 metal ion binding; GO:0005515 protein binding; GO:0008270 zinc ion binding;				IPR012313;	Zinc finger, FCS-type;
Q14978	Nucleolar and coiled-body phosphoprotein 1 OS=Homo sapiens OX=9606 GN=NOLC1 PE=1 SV=2	0.38	Down	NOLC1	73.602	13.3	13	8	8	9	4	8	6	8	6	2696900	1025700	1.449	0.551	nucleus	GO:0044085 cellular component biogenesis; GO:0006997 nucleus organization; GO:0016043 cellular component organization; GO:0022613 ribonucleoprotein complex biogenesis; GO:0006725 cellular aromatic compound metabolic process; GO:0007067 mitotic nuclear division; GO:0048285 organelle fission; GO:0044699 single-organism process; GO:1903047 mitotic cell cycle process; GO:0044237 cellular metabolic pr…	GO:0043229 intracellular organelle; GO:0043232 intracellular non-membrane-bounded organelle; GO:0005737 cytoplasm; GO:0044446 intracellular organelle part; GO:0031981 nuclear lumen; GO:0044424 intracellular part; GO:0005730 nucleolus; GO:0016604 nuclear body; GO:0005623 cell; GO:0015030 Cajal body; GO:0044422 organelle part; GO:0043228 non-membrane-bounded organelle; GO:0043226 organelle; GO:0043…	GO:0003723 RNA binding; GO:0005524 ATP binding; GO:1901265 nucleoside phosphate binding; GO:0001882 nucleoside binding; GO:0043167 ion binding; GO:0005515 protein binding; GO:0000166 nucleotide binding; GO:1901363 heterocyclic compound binding; GO:0097159 organic cyclic compound binding; GO:0032549 ribonucleoside binding; GO:0097367 carbohydrate derivative binding; GO:0032553 ribonucleotide bindi…				IPR006594; IPR007718;	LIS1 homology motif; SRP40, C-terminal;
Q86YH6	Decaprenyl-diphosphate synthase subunit 2 OS=Homo sapiens OX=9606 GN=PDSS2 PE=1 SV=2	0.361	Down	PDSS2	44.128	6.3	4	2	2	2	2	2	2	2	2	35293	12711	1.47	0.53	mitochondria	GO:0044085 cellular component biogenesis; GO:0051188 cofactor biosynthetic process; GO:0042181 ketone biosynthetic process; GO:0016043 cellular component organization; GO:1901663 quinone biosynthetic process; GO:0065008 regulation of biological quality; GO:0044699 single-organism process; GO:0009058 biosynthetic process; GO:0044255 cellular lipid metabolic process; GO:0044237 cellular metabolic p…	GO:0005759 mitochondrial matrix; GO:0043229 intracellular organelle; GO:0044429 mitochondrial part; GO:0005737 cytoplasm; GO:0044446 intracellular organelle part; GO:0032991 macromolecular complex; GO:0044424 intracellular part; GO:1990234 transferase complex; GO:0005829 cytosol; GO:0005623 cell; GO:0005739 mitochondrion; GO:0044422 organelle part; GO:0031974 membrane-enclosed lumen; GO:0043226 o…	GO:0046982 protein heterodimerization activity; GO:0003824 catalytic activity; GO:0005488 binding; GO:0046983 protein dimerization activity; GO:0016765 transferase activity, transferring alkyl or aryl (other than methyl) groups; GO:0005515 protein binding; GO:0050347 trans-octaprenyltranstransferase activity; GO:0016740 transferase activity; GO:0000010 trans-hexaprenyltranstransferase activity;	K12505	PDSS2; decaprenyl-diphosphate synthase subunit 2 [EC:2.5.1.91]	hsa00900 Terpenoid backbone biosynthesis - Homo sapiens (human);	IPR008949;	Isoprenoid synthase domain;
Q8WXF7	Atlastin-1 OS=Homo sapiens OX=9606 GN=ATL1 PE=1 SV=1	0.357	Down	ATL1	63.543	9.7	3	4	3	0	3	3	4	2	3	64456	22973	1.474	0.526	nucleus	GO:0044085 cellular component biogenesis; GO:0044707 single-multicellular organism process; GO:0016043 cellular component organization; GO:0010256 endomembrane system organization; GO:0051260 protein homooligomerization; GO:0048869 cellular developmental process; GO:0048666 neuron development; GO:0044699 single-organism process; GO:0032989 cellular component morphogenesis; GO:0022008 neurogenesis…	GO:0016020 membrane; GO:0042175 nuclear outer membrane-endoplasmic reticulum membrane network; GO:0005783 endoplasmic reticulum; GO:0031090 organelle membrane; GO:0005737 cytoplasm; GO:0031224 intrinsic component of membrane; GO:0044424 intracellular part; GO:0005623 cell; GO:0044422 organelle part; GO:0098827 endoplasmic reticulum subcompartment; GO:0044425 membrane part; GO:0044464 cell part; G…	GO:1901265 nucleoside phosphate binding; GO:0001882 nucleoside binding; GO:0043167 ion binding; GO:0016817 hydrolase activity, acting on acid anhydrides; GO:0016787 hydrolase activity; GO:0005515 protein binding; GO:0000166 nucleotide binding; GO:0017111 nucleoside-triphosphatase activity; GO:1901363 heterocyclic compound binding; GO:0097159 organic cyclic compound binding; GO:0032549 ribonucleos…	K17339	ATL; atlastin [EC:3.6.5.-]		IPR015894; IPR027417; IPR030386; IPR003191;	Guanylate-binding protein, N-terminal; P-loop containing nucleoside triphosphate hydrolase; GB1/RHD3-type guanine nucleotide-binding (G) domain; Guanylate-binding protein, C-terminal;
Q9H330	Transmembrane protein 245 OS=Homo sapiens OX=9606 GN=TMEM245 PE=1 SV=3	0.34	Down	TMEM245	97.356	3.1	3	2	2	1	2	2	2	2	2	178360	60526	1.493	0.507	plasma membrane		GO:0031224 intrinsic component of membrane; GO:0016020 membrane; GO:0016021 integral component of membrane; GO:0044425 membrane part;
Q96CU9	FAD-dependent oxidoreductase domain-containing protein 1 OS=Homo sapiens OX=9606 GN=FOXRED1 PE=1 SV=2	0.313	Down	FOXRED1	53.811	7.8	4	3	3	3	1	3	2	3	2	95856	30015	1.523	0.477	mitochondria	GO:0044085 cellular component biogenesis; GO:0016043 cellular component organization; GO:0034622 cellular macromolecular complex assembly; GO:0071822 protein complex subunit organization; GO:0010257 NADH dehydrogenase complex assembly; GO:0055114 oxidation-reduction process; GO:0044699 single-organism process; GO:0043933 macromolecular complex subunit organization; GO:0032981 mitochondrial respir…	GO:0016020 membrane; GO:0098800 inner mitochondrial membrane protein complex; GO:0031090 organelle membrane; GO:0098796 membrane protein complex; GO:0005737 cytoplasm; GO:0031224 intrinsic component of membrane; GO:0032991 macromolecular complex; GO:0045271 respiratory chain complex I; GO:0044424 intracellular part; GO:0098798 mitochondrial protein complex; GO:0005747 mitochondrial respiratory ch…	GO:0003824 catalytic activity; GO:0016491 oxidoreductase activity;	K18166	FOXRED1; FAD-dependent oxidoreductase domain-containing protein 1		IPR006076; IPR023753;	FAD dependent oxidoreductase; FAD/NAD(P)-binding domain;
Q8NDD1	Uncharacterized protein C1orf131 OS=Homo sapiens OX=9606 GN=C1orf131 PE=1 SV=4	0.307	Down	C1orf131	32.61	7.8	3	2	2	2	1	2	2	2	2	108130	33241	1.53	0.47	nucleus		GO:0043226 organelle; GO:0043229 intracellular organelle; GO:0043232 intracellular non-membrane-bounded organelle; GO:0044464 cell part; GO:0005622 intracellular; GO:0005694 chromosome; GO:0044424 intracellular part; GO:0005623 cell; GO:0043228 non-membrane-bounded organelle;	GO:0097159 organic cyclic compound binding; GO:1901363 heterocyclic compound binding; GO:0003723 RNA binding; GO:0005488 binding; GO:0003676 nucleic acid binding;
Q9H9H4	Vacuolar protein sorting-associated protein 37B OS=Homo sapiens OX=9606 GN=VPS37B PE=1 SV=1	0.302	Down	VPS37B	31.307	13.7	3	3	3	3	0	3	2	3	2	62643	18909	1.536	0.464	cytoplasm	GO:0044085 cellular component biogenesis; GO:0060627 regulation of vesicle-mediated transport; GO:0010256 endomembrane system organization; GO:0040017 positive regulation of locomotion; GO:1902581 multi-organism cellular localization; GO:0044764 multi-organism cellular process; GO:0006914 autophagy; GO:0044237 cellular metabolic process; GO:0015031 protein transport; GO:0051234 establishment of l…	GO:0016020 membrane; GO:0044421 extracellular region part; GO:0031410 cytoplasmic vesicle; GO:0031090 organelle membrane; GO:0098796 membrane protein complex; GO:0071944 cell periphery; GO:0005737 cytoplasm; GO:0031982 vesicle; GO:0044433 cytoplasmic vesicle part; GO:0032991 macromolecular complex; GO:0044424 intracellular part; GO:0005623 cell; GO:0044422 organelle part; GO:0070062 extracellular…	GO:0005515 protein binding; GO:0048306 calcium-dependent protein binding; GO:0005488 binding;	K12185	VPS37; ESCRT-I complex subunit VPS37	hsa04144 Endocytosis - Homo sapiens (human);	IPR009851;	Modifier of rudimentary, Modr;
Q9NX07	tRNA selenocysteine 1-associated protein 1 OS=Homo sapiens OX=9606 GN=TRNAU1AP PE=1 SV=1	0.3	Down	TRNAU1AP	32.498	9.4	2	2	2	2	0	2	2	2	2	57355	17233	1.538	0.462	nucleus	GO:0050794 regulation of cellular process; GO:0006518 peptide metabolic process; GO:0060255 regulation of macromolecule metabolic process; GO:0010608 posttranscriptional regulation of gene expression; GO:0044267 cellular protein metabolic process; GO:0009058 biosynthetic process; GO:1901566 organonitrogen compound biosynthetic process; GO:0044237 cellular metabolic process; GO:0071704 organic sub…	GO:0043226 organelle; GO:0043231 intracellular membrane-bounded organelle; GO:0043229 intracellular organelle; GO:0005634 nucleus; GO:0044464 cell part; GO:0005622 intracellular; GO:0005737 cytoplasm; GO:0044424 intracellular part; GO:0043227 membrane-bounded organelle; GO:0005623 cell;	GO:0097159 organic cyclic compound binding; GO:1901363 heterocyclic compound binding; GO:0003723 RNA binding; GO:1901265 nucleoside phosphate binding; GO:0005488 binding; GO:0003676 nucleic acid binding; GO:0000166 nucleotide binding; GO:0036094 small molecule binding;				IPR000504; IPR012677;	RNA recognition motif domain; Nucleotide-binding alpha-beta plait domain;
P62256	Ubiquitin-conjugating enzyme E2 H OS=Homo sapiens OX=9606 GN=UBE2H PE=1 SV=1	0.289	Down	UBE2H	20.655	16.4	2	2	2	2	0	2	2	2	2	44821	12951	1.552	0.448	cytoplasm	GO:0051603 proteolysis involved in cellular protein catabolic process; GO:0044257 cellular protein catabolic process; GO:0044267 cellular protein metabolic process; GO:0044237 cellular metabolic process; GO:0010498 proteasomal protein catabolic process; GO:0000209 protein polyubiquitination; GO:0071704 organic substance metabolic process; GO:0008152 metabolic process; GO:0070979 protein K11-linke…	GO:0044464 cell part; GO:0005622 intracellular; GO:0005737 cytoplasm; GO:0044424 intracellular part; GO:0005623 cell; GO:0005829 cytosol; GO:0044444 cytoplasmic part;	GO:1901265 nucleoside phosphate binding; GO:0031625 ubiquitin protein ligase binding; GO:0005515 protein binding; GO:0097159 organic cyclic compound binding; GO:1901363 heterocyclic compound binding; GO:0061630 ubiquitin protein ligase activity; GO:0032553 ribonucleotide binding; GO:0003824 catalytic activity; GO:0005488 binding; GO:0032550 purine ribonucleoside binding; GO:0043168 anion binding;…	K10576	UBE2H, UBC8; ubiquitin-conjugating enzyme E2 H [EC:2.3.2.23]	hsa04120 Ubiquitin mediated proteolysis - Homo sapiens (human);	IPR016135; IPR000608;	Ubiquitin-conjugating enzyme/RWD-like; Ubiquitin-conjugating enzyme E2;
P58004	Sestrin-2 OS=Homo sapiens OX=9606 GN=SESN2 PE=1 SV=1	0.195	Down	SESN2	54.493	6	3	2	2	2	1	2	2	2	2	52625	10278	1.673	0.327	nucleus	GO:0044700 single organism signaling; GO:0065008 regulation of biological quality; GO:0010608 posttranscriptional regulation of gene expression; GO:0042593 glucose homeostasis; GO:0009891 positive regulation of biosynthetic process; GO:0044255 cellular lipid metabolic process; GO:0043555 regulation of translation in response to stress; GO:0070328 triglyceride homeostasis; GO:0006914 autophagy; GO…	GO:0043229 intracellular organelle; GO:0031588 nucleotide-activated protein kinase complex; GO:0061695 transferase complex, transferring phosphorus-containing groups; GO:0005737 cytoplasm; GO:0032991 macromolecular complex; GO:0044424 intracellular part; GO:0031932 TORC2 complex; GO:1990234 transferase complex; GO:0005829 cytosol; GO:0005623 cell; GO:1902911 protein kinase complex; GO:0005739 mit…	GO:0016597 amino acid binding; GO:0005092 GDP-dissociation inhibitor activity; GO:0060589 nucleoside-triphosphatase regulator activity; GO:0030695 GTPase regulator activity; GO:0043167 ion binding; GO:0016209 antioxidant activity; GO:0043177 organic acid binding; GO:0005515 protein binding; GO:0098772 molecular function regulator; GO:0070728 leucine binding; GO:0016491 oxidoreductase activity; GO…	K20394	SESN2; sestrin 2	hsa04115 p53 signaling pathway - Homo sapiens (human); hsa04150 mTOR signaling pathway - Homo sapiens (human); hsa04211 Longevity regulating pathway - Homo sapiens (human);	IPR029032;	AhpD-like;
