# Supplementary material for: NEK2 inhibition triggers anti-pancreatic cancer immunity by targeting PD-L1
Source: Nat Commun. 2021 Jul 27;12:4536. doi: 10.1038/s41467-021-24769-3 (PMC8316469; doi:10.1038/s41467-021-24769-3)
Supplement: Supplementary file 4 — Source data [file 41467_2021_24769_MOESM4_ESM.zip › Source data/Figure S6-Statistical source data.xlsx]

## Sheet: Figure S6d
Area ratio of positive per field
NEK2	PD-L1
4.8925	14.08
16.875	34.5675
40.465	45.9575
24.2675	31.14
36.25	25.585
