# Supplementary material for: NEK2 inhibition triggers anti-pancreatic cancer immunity by targeting PD-L1
Source: Nat Commun. 2021 Jul 27;12:4536. doi: 10.1038/s41467-021-24769-3 (PMC8316469; doi:10.1038/s41467-021-24769-3)
Supplement: Supplementary file 4 — Source data [file 41467_2021_24769_MOESM4_ESM.zip › Source data/Figure S3cd. GO enrichments of NEK2-induced differentially expressed proteins.xlsx]

## Sheet: all
GO Terms Level 1	GO Terms Description	GO Terms Level	GO Terms ID	Mapping	Background	All Mapping	All Background	Fold Enrichment	Fisher' exact test P value	-log10(p value)	Related Protein
Cellular Component	intrinsic component of membrane	4	GO:0031224	36	861	125	5331	1.78	0.000226976	3.64	Q2PZI1 Q9GZY4 P98172 Q9UID3 O75787 Q9Y679 Q6NTF9 Q9UBU6 O15321 P43003 Q5VT66 Q96CU9 O94766 P06756 O43292 Q9H330 Q9NX00 Q8WXF7 P60033 P09669 Q15070 Q9Y624 Q53S58 Q86VR2 Q9NZ53 P20336 Q9NZ08 Q9BVT8 Q8WWB7 Q9NZQ7 Q96EC8 P21964 O43493 O00400 Q16563 Q15629
	integral component of membrane	5	GO:0016021	35	849	125	5331	1.76	0.00037858	3.42	Q2PZI1 Q9GZY4 P98172 Q9UID3 O75787 Q9Y679 Q6NTF9 Q9UBU6 O15321 P43003 Q5VT66 Q96CU9 O94766 P06756 O43292 Q9H330 Q9NX00 Q8WXF7 P60033 P09669 Q15070 Q9Y624 Q53S58 Q86VR2 Q9NZ53 Q9NZ08 Q9BVT8 Q8WWB7 Q9NZQ7 Q96EC8 P21964 O43493 O00400 Q16563 Q15629
	molybdopterin synthase complex	4	GO:0019008	2	2	125	5331	42.65	0.000545501	3.26	O96033 O96007
	membrane part	3	GO:0044425	48	1357	125	5331	1.51	0.000854965	3.07	Q2PZI1 Q9GZY4 P98172 Q9UID3 O75787 Q9UJY4 Q6NTF9 Q9Y679 Q9UBU6 P26232 P09496 P01834 P07947 O15321 P43003 O75970 Q5VT66 Q96CU9 O94766 P06756 O43292 P04083 Q9H330 Q9NX00 Q8WXF7 Q9UI09 P60033 P06241 P09669 Q15070 Q9Y624 Q53S58 Q9H9H4 Q86VR2 Q9NZ53 Q14678 P20336 Q9NZ08 Q8WWB7 Q9BVT8 Q9NZQ7 Q96EC8 P21964 O43493 Q86YS7 Q15629 Q16563 O00400
	external side of plasma membrane	7	GO:0009897	5	34	125	5331	6.27	0.00105501	2.98	O75787 P04083 Q9NZQ7 P01834 P06756
	actin filament	11	GO:0005884	5	37	125	5331	5.76	0.0015625	2.81	P07947 P06753 Q9Y5K6 Q5VZK9 P06241
	mast cell granule	11	GO:0042629	2	6	125	5331	14.22	0.0076917	2.11	P04083 Q99584
	intrinsic component of synaptic vesicle membrane	14	GO:0098563	2	6	125	5331	14.22	0.0076917	2.11	P20336 Q16563
Molecular Function	growth factor receptor binding	5	GO:0070851	5	31	124	5313	6.91	0.000666999	3.18	P07947 Q9NZ08 Q9Y5K6 Q8WXW3 P06241
	cytokine receptor binding	5	GO:0005126	4	33	124	5313	5.19	0.0068518	2.16	Q9NZ08 Q92626 Q9Y5K6 Q8WXW3
	cytokine binding	4	GO:0019955	2	8	124	5313	10.71	0.0137993	1.86	Q92626 P06756
	growth factor binding	4	GO:0019838	3	22	124	5313	5.84	0.0138208	1.86	Q99584 Q92626 P06756
	methyltransferase activity	5	GO:0008168	6	96	124	5313	2.68	0.0240661	1.62	A6NJ78 P21964 Q8WTS6 Q86XK2 Q6GMV2 Q5T280
	ephrin receptor binding	5	GO:0046875	2	11	124	5313	7.79	0.0258949	1.59	P98172 P06241
	metallopeptidase activity	6	GO:0008237	4	50	124	5313	3.43	0.0285006	1.55	Q9UHI8 Q9NZ08 Q9H4B0 Q9UPW5
	solute:cation symporter activity	7	GO:0015294	2	12	124	5313	7.14	0.0306058	1.51	P43003 O00400
Biological Process	cell migration	6	GO:0016477	14	203	120	5193	2.98	0.000213018	3.67	P07947 Q9NZ53 Q92614 Q9Y6W5 P98172 Q5VZK9 P06241 Q9NQW6 P06756 P04083 P26232 Q9Y624 Q9Y5K6 P01834
	leukocyte migration	7	GO:0050900	7	55	120	5193	5.51	0.000238915	3.62	P07947 Q9NZ53 P04083 Q9Y624 P06241 P01834 P06756
	regulation of leukocyte activation	6	GO:0002694	9	109	120	5193	3.57	0.000851432	3.07	P07947 P60033 Q92614 P98172 P06241 P04083 Q9NZQ7 Q8WXW3 P01834
	positive regulation of leukocyte activation	7	GO:0002696	7	73	120	5193	4.15	0.00136126	2.87	P07947 P04083 P60033 Q9NZQ7 P98172 P06241 P01834
	regulation of lymphocyte activation	7	GO:0051249	8	95	120	5193	3.64	0.00146003	2.84	P07947 P60033 P98172 P06241 P04083 Q9NZQ7 Q8WXW3 P01834
	positive regulation of cell activation	6	GO:0050867	7	74	120	5193	4.09	0.00147517	2.83	P07947 P04083 P60033 Q9NZQ7 P98172 P06241 P01834
	acid secretion	7	GO:0046717	3	13	120	5193	9.99	0.00290572	2.54	P43003 P04083 P20336
	positive regulation of leukocyte proliferation	7	GO:0070665	4	28	120	5193	6.18	0.0036151	2.44	P04083 P60033 Q9NZQ7 P98172
	phagocytosis	7	GO:0006909	6	68	120	5193	3.82	0.00457168	2.34	P07947 P04083 Q9Y6W5 P06241 P01834 P06756
	prosthetic group metabolic process	7	GO:0051189	2	5	120	5193	17.31	0.00505959	2.3	O96033 O96007
	positive regulation of interleukin-10 production	7	GO:0032733	2	5	120	5193	17.31	0.00505959	2.3	Q9NZQ7 Q8WXW3
	sensory perception of mechanical stimulus	6	GO:0050954	4	32	120	5193	5.41	0.00591406	2.23	P43003 Q86XK2 P20336 P06241
	cellular response to growth factor stimulus	6	GO:0071363	9	149	120	5193	2.61	0.00719968	2.14	P07947 O60333 O15514 Q13485 Q15057 P06241 Q9Y624 O00400 P52298
	regulation of interleukin-10 production	6	GO:0032653	2	6	120	5193	14.43	0.00747499	2.13	Q9NZQ7 Q8WXW3

## Sheet: all GO2Protein
GO Terms Level 1	GO Terms ID	GO Terms Level	GO Terms Description	Fisher's exact test P value	Protein accession	Protein description	Ratio	Regulated Type	Gene name	Mol. weight [kDa]	Sequence coverage [%]	MS/MS Counts	Peptides	Unique peptides	MS/MS Count Ctrl	MS/MS Count NEK2OE	Peptides Ctrl	Peptides NEK2OE	Unique peptides Ctrl	Unique peptides NEK2OE	LFQ intensity Ctrl	LFQ intensity NEK2OE	Ctrl	NEK2OE
Cellular Component	GO:0070461	14	SAGA-type complex	0.00793828	O94864	STAGA complex 65 subunit gamma OS=Homo sapiens OX=9606 GN=SUPT7L PE=1 SV=1	0.459	Down	SUPT7L	46.192	10.1	4	3	3	1	3	2	3	2	3	63757	29266	1.371	0.629
Cellular Component	GO:0070461	14	SAGA-type complex	0.00793828	Q96ES7	SAGA-associated factor 29 OS=Homo sapiens OX=9606 GN=SGF29 PE=1 SV=1	0.633	Down	SGF29	33.238	4.4	2	1	1	0	2	1	1	1	1	19281	12199	1.225	0.775
Cellular Component	GO:0070461	14	SAGA-type complex	0.00793828	Q15545	Transcription initiation factor TFIID subunit 7 OS=Homo sapiens OX=9606 GN=TAF7 PE=1 SV=1	1.963	Up	TAF7	40.259	6.9	3	2	2	1	2	2	2	2	2	33192	65085	0.675	1.325
Cellular Component	GO:0009897	7	external side of plasma membrane	0.00105501	O75787	Renin receptor OS=Homo sapiens OX=9606 GN=ATP6AP2 PE=1 SV=2	1.685	Up	ATP6AP2	39.008	15.4	5	3	3	2	3	2	3	2	3	31169	52519	0.745	1.255
Cellular Component	GO:0009897	7	external side of plasma membrane	0.00105501	P04083	Annexin A1 OS=Homo sapiens OX=9606 GN=ANXA1 PE=1 SV=2	1.66	Up	ANXA1	38.714	12.4	6	3	3	3	3	3	3	3	3	24523	40666	0.752	1.248
Cellular Component	GO:0009897	7	external side of plasma membrane	0.00105501	Q9NZQ7	Programmed cell death 1 ligand 1 OS=Homo sapiens OX=9606 GN=CD274 PE=1 SV=1	4.54	Up	CD274	33.275	29.3	10	6	6	3	7	4	6	4	6	132560	601010	0.361	1.639
Cellular Component	GO:0009897	7	external side of plasma membrane	0.00105501	P01834	Immunoglobulin kappa constant OS=Homo sapiens OX=9606 GN=IGKC PE=1 SV=2	1.597	Up	IGKC	11.765	35.5	4	2	1	1	3	2	2	1	1	69989	111720	0.77	1.23
Cellular Component	GO:0009897	7	external side of plasma membrane	0.00105501	P06756	Integrin alpha-V OS=Homo sapiens OX=9606 GN=ITGAV PE=1 SV=2	1.545	Up	ITGAV	116.04	4.4	5	3	3	2	3	3	3	3	3	21979	33971	0.786	1.214
Cellular Component	GO:0032588	12	trans-Golgi network membrane	0.232271	Q9UID3	Vacuolar protein sorting-associated protein 51 homolog OS=Homo sapiens OX=9606 GN=VPS51 PE=1 SV=2	1.541	Up	VPS51	86.041	11.6	10	7	7	5	5	6	7	6	7	100030	154050	0.787	1.213
Cellular Component	GO:0032588	12	trans-Golgi network membrane	0.232271	P09496	Clathrin light chain A OS=Homo sapiens OX=9606 GN=CLTA PE=1 SV=1	0.657	Down	CLTA	27.076	13.3	6	4	4	4	2	4	4	4	4	803850	528220	1.207	0.793
Cellular Component	GO:0005747	14	mitochondrial respiratory chain complex I	0.249751	Q9UI09	NADH dehydrogenase [ubiquinone] 1 alpha subcomplex subunit 12 OS=Homo sapiens OX=9606 GN=NDUFA12 PE=1 SV=1	0.627	Down	NDUFA12	17.114	40.7	10	4	4	4	6	4	4	4	4	271320	170370	1.229	0.771
Cellular Component	GO:0005747	14	mitochondrial respiratory chain complex I	0.249751	Q96CU9	FAD-dependent oxidoreductase domain-containing protein 1 OS=Homo sapiens OX=9606 GN=FOXRED1 PE=1 SV=2	0.313	Down	FOXRED1	53.811	7.8	4	3	3	3	1	3	2	3	2	95856	30015	1.523	0.477
Cellular Component	GO:0031301	6	integral component of organelle membrane	0.19499	Q15070	Mitochondrial inner membrane protein OXA1L OS=Homo sapiens OX=9606 GN=OXA1L PE=1 SV=3	1.516	Up	OXA1L	48.547	7.4	5	3	3	2	3	3	3	3	3	103480	156890	0.795	1.205
Cellular Component	GO:0031301	6	integral component of organelle membrane	0.19499	Q9GZY4	Cytochrome c oxidase assembly factor 1 homolog OS=Homo sapiens OX=9606 GN=COA1 PE=1 SV=1	1.89	Up	COA1	16.694	25.3	4	2	2	1	3	2	2	2	2	35509	67186	0.692	1.308
Cellular Component	GO:0031301	6	integral component of organelle membrane	0.19499	Q16563	Synaptophysin-like protein 1 OS=Homo sapiens OX=9606 GN=SYPL1 PE=1 SV=1	0.554	Down	SYPL1	28.565	10	5	2	2	3	2	2	1	2	1	72944	40403	1.287	0.713
Cellular Component	GO:0008021	11	synaptic vesicle	0.241003	P20336	Ras-related protein Rab-3A OS=Homo sapiens OX=9606 GN=RAB3A PE=1 SV=1	0.432	Down	RAB3A	24.984	14.1	4	2	2	3	1	2	2	2	2	76283	32943	1.397	0.603
Cellular Component	GO:0008021	11	synaptic vesicle	0.241003	Q16563	Synaptophysin-like protein 1 OS=Homo sapiens OX=9606 GN=SYPL1 PE=1 SV=1	0.554	Down	SYPL1	28.565	10	5	2	2	3	2	2	1	2	1	72944	40403	1.287	0.713
Cellular Component	GO:0030136	10	clathrin-coated vesicle	0.0843588	Q9UJY4	ADP-ribosylation factor-binding protein GGA2 OS=Homo sapiens OX=9606 GN=GGA2 PE=1 SV=3	0.641	Down	GGA2	67.15	13.4	8	6	6	4	4	4	5	4	5	95290	61099	1.219	0.781
Cellular Component	GO:0030136	10	clathrin-coated vesicle	0.0843588	P20336	Ras-related protein Rab-3A OS=Homo sapiens OX=9606 GN=RAB3A PE=1 SV=1	0.432	Down	RAB3A	24.984	14.1	4	2	2	3	1	2	2	2	2	76283	32943	1.397	0.603
Cellular Component	GO:0030136	10	clathrin-coated vesicle	0.0843588	O43493	Trans-Golgi network integral membrane protein 2 OS=Homo sapiens OX=9606 GN=TGOLN2 PE=1 SV=4	1.577	Up	TGOLN2	45.879	12.1	5	4	4	3	2	4	2	4	2	414920	654340	0.776	1.224
Cellular Component	GO:0030136	10	clathrin-coated vesicle	0.0843588	P09496	Clathrin light chain A OS=Homo sapiens OX=9606 GN=CLTA PE=1 SV=1	0.657	Down	CLTA	27.076	13.3	6	4	4	4	2	4	4	4	4	803850	528220	1.207	0.793
Cellular Component	GO:0030027	5	lamellipodium	0.0688897	P26232	Catenin alpha-2 OS=Homo sapiens OX=9606 GN=CTNNA2 PE=1 SV=5	1.551	Up	CTNNA2	105.31	10.1	7	8	1	4	3	8	6	1	1	29422	45635	0.784	1.216
Cellular Component	GO:0030027	5	lamellipodium	0.0688897	Q9UHY1	Nuclear receptor-binding protein OS=Homo sapiens OX=9606 GN=NRBP1 PE=1 SV=1	1.558	Up	NRBP1	59.844	18.7	12	6	6	7	5	6	5	6	5	167950	261720	0.782	1.218
Cellular Component	GO:0030027	5	lamellipodium	0.0688897	Q9Y6W5	Wiskott-Aldrich syndrome protein family member 2 OS=Homo sapiens OX=9606 GN=WASF2 PE=1 SV=3	3.695	Up	WASF2	54.283	10	4	3	3	2	2	3	3	3	3	33895	125350	0.426	1.574
Cellular Component	GO:0030027	5	lamellipodium	0.0688897	Q5VZK9	F-actin-uncapping protein LRRC16A OS=Homo sapiens OX=9606 GN=CARMIL1 PE=1 SV=1	0.626	Down	CARMIL1	151.56	2.1	3	2	2	2	1	2	2	2	2	18915	11830	1.23	0.77
Cellular Component	GO:0030027	5	lamellipodium	0.0688897	P06756	Integrin alpha-V OS=Homo sapiens OX=9606 GN=ITGAV PE=1 SV=2	1.545	Up	ITGAV	116.04	4.4	5	3	3	2	3	3	3	3	3	21979	33971	0.786	1.214
Cellular Component	GO:0031252	4	cell leading edge	0.0171747	Q14678	KN motif and ankyrin repeat domain-containing protein 1 OS=Homo sapiens OX=9606 GN=KANK1 PE=1 SV=3	1.597	Up	KANK1	147.29	2.2	4	2	2	2	2	2	2	2	2	12901	20597	0.77	1.23
Cellular Component	GO:0031252	4	cell leading edge	0.0171747	Q9Y6W5	Wiskott-Aldrich syndrome protein family member 2 OS=Homo sapiens OX=9606 GN=WASF2 PE=1 SV=3	3.695	Up	WASF2	54.283	10	4	3	3	2	2	3	3	3	3	33895	125350	0.426	1.574
Cellular Component	GO:0031252	4	cell leading edge	0.0171747	Q5VZK9	F-actin-uncapping protein LRRC16A OS=Homo sapiens OX=9606 GN=CARMIL1 PE=1 SV=1	0.626	Down	CARMIL1	151.56	2.1	3	2	2	2	1	2	2	2	2	18915	11830	1.23	0.77
Cellular Component	GO:0031252	4	cell leading edge	0.0171747	P06756	Integrin alpha-V OS=Homo sapiens OX=9606 GN=ITGAV PE=1 SV=2	1.545	Up	ITGAV	116.04	4.4	5	3	3	2	3	3	3	3	3	21979	33971	0.786	1.214
Cellular Component	GO:0031252	4	cell leading edge	0.0171747	Q9Y4I1	Unconventional myosin-Va OS=Homo sapiens OX=9606 GN=MYO5A PE=1 SV=2	1.865	Up	MYO5A	215.4	1.1	2	2	2	1	1	2	2	2	2	62024	115750	0.698	1.302
Cellular Component	GO:0031252	4	cell leading edge	0.0171747	Q9Y5K6	CD2-associated protein OS=Homo sapiens OX=9606 GN=CD2AP PE=1 SV=1	0.665	Down	CD2AP	71.45	9.1	5	4	4	4	1	4	3	4	3	75500	50207	1.201	0.799
Cellular Component	GO:0031252	4	cell leading edge	0.0171747	P26232	Catenin alpha-2 OS=Homo sapiens OX=9606 GN=CTNNA2 PE=1 SV=5	1.551	Up	CTNNA2	105.31	10.1	7	8	1	4	3	8	6	1	1	29422	45635	0.784	1.216
Cellular Component	GO:0031252	4	cell leading edge	0.0171747	Q9UHY1	Nuclear receptor-binding protein OS=Homo sapiens OX=9606 GN=NRBP1 PE=1 SV=1	1.558	Up	NRBP1	59.844	18.7	12	6	6	7	5	6	5	6	5	167950	261720	0.782	1.218
Cellular Component	GO:0031252	4	cell leading edge	0.0171747	Q86YS7	C2 domain-containing protein 5 OS=Homo sapiens OX=9606 GN=C2CD5 PE=1 SV=1	1.519	Up	C2CD5	110.45	4.3	4	4	4	2	2	3	4	3	4	55664	84545	0.794	1.206
Cellular Component	GO:0019897	7	extrinsic component of plasma membrane	0.137673	P07947	Tyrosine-protein kinase Yes OS=Homo sapiens OX=9606 GN=YES1 PE=1 SV=3	0.389	Down	YES1	60.801	13.3	4	4	3	2	2	3	4	2	3	54575	21216	1.44	0.56
Cellular Component	GO:0019897	7	extrinsic component of plasma membrane	0.137673	P04083	Annexin A1 OS=Homo sapiens OX=9606 GN=ANXA1 PE=1 SV=2	1.66	Up	ANXA1	38.714	12.4	6	3	3	3	3	3	3	3	3	24523	40666	0.752	1.248
Cellular Component	GO:0019897	7	extrinsic component of plasma membrane	0.137673	P06241	Tyrosine-protein kinase Fyn OS=Homo sapiens OX=9606 GN=FYN PE=1 SV=3	1.95	Up	FYN	60.761	8.6	2	3	2	1	1	3	3	2	2	9486.5	18489	0.678	1.322
Cellular Component	GO:0044452	12	nucleolar part	0.226713	Q9H869	YY1-associated protein 1 OS=Homo sapiens OX=9606 GN=YY1AP1 PE=1 SV=2	1.519	Up	YY1AP1	87.943	6.8	4	3	3	2	2	2	3	2	3	18198	27644	0.794	1.206
Cellular Component	GO:0044452	12	nucleolar part	0.226713	P17480	Nucleolar transcription factor 1 OS=Homo sapiens OX=9606 GN=UBTF PE=1 SV=1	0.592	Down	UBTF	89.405	19.9	25	14	14	15	10	14	12	14	12	1290200	764920	1.256	0.744
Cellular Component	GO:0044452	12	nucleolar part	0.226713	P78345	Ribonuclease P protein subunit p38 OS=Homo sapiens OX=9606 GN=RPP38 PE=1 SV=2	0.575	Down	RPP38	31.834	10.6	3	2	2	2	1	2	2	2	2	41743	24009	1.27	0.73
Cellular Component	GO:0044452	12	nucleolar part	0.226713	O14646	Chromodomain-helicase-DNA-binding protein 1 OS=Homo sapiens OX=9606 GN=CHD1 PE=1 SV=2	0.616	Down	CHD1	196.69	13.9	30	17	14	19	11	17	15	14	12	567170	348870	1.238	0.762
Cellular Component	GO:0070469	4	respiratory chain	0.21938	Q15070	Mitochondrial inner membrane protein OXA1L OS=Homo sapiens OX=9606 GN=OXA1L PE=1 SV=3	1.516	Up	OXA1L	48.547	7.4	5	3	3	2	3	3	3	3	3	103480	156890	0.795	1.205
Cellular Component	GO:0070469	4	respiratory chain	0.21938	Q9UI09	NADH dehydrogenase [ubiquinone] 1 alpha subcomplex subunit 12 OS=Homo sapiens OX=9606 GN=NDUFA12 PE=1 SV=1	0.627	Down	NDUFA12	17.114	40.7	10	4	4	4	6	4	4	4	4	271320	170370	1.229	0.771
Cellular Component	GO:0070469	4	respiratory chain	0.21938	Q96CU9	FAD-dependent oxidoreductase domain-containing protein 1 OS=Homo sapiens OX=9606 GN=FOXRED1 PE=1 SV=2	0.313	Down	FOXRED1	53.811	7.8	4	3	3	3	1	3	2	3	2	95856	30015	1.523	0.477
Cellular Component	GO:0005911	3	cell-cell junction	0.155485	P04083	Annexin A1 OS=Homo sapiens OX=9606 GN=ANXA1 PE=1 SV=2	1.66	Up	ANXA1	38.714	12.4	6	3	3	3	3	3	3	3	3	24523	40666	0.752	1.248
Cellular Component	GO:0005911	3	cell-cell junction	0.155485	O75970	Multiple PDZ domain protein OS=Homo sapiens OX=9606 GN=MPDZ PE=1 SV=2	1.548	Up	MPDZ	221.62	2	2	2	2	0	2	2	2	2	2	10068	15590	0.785	1.215
Cellular Component	GO:0005911	3	cell-cell junction	0.155485	P26232	Catenin alpha-2 OS=Homo sapiens OX=9606 GN=CTNNA2 PE=1 SV=5	1.551	Up	CTNNA2	105.31	10.1	7	8	1	4	3	8	6	1	1	29422	45635	0.784	1.216
Cellular Component	GO:0005911	3	cell-cell junction	0.155485	Q9Y5K6	CD2-associated protein OS=Homo sapiens OX=9606 GN=CD2AP PE=1 SV=1	0.665	Down	CD2AP	71.45	9.1	5	4	4	4	1	4	3	4	3	75500	50207	1.201	0.799
Cellular Component	GO:0005911	3	cell-cell junction	0.155485	Q9Y624	Junctional adhesion molecule A OS=Homo sapiens OX=9606 GN=F11R PE=1 SV=1	1.813	Up	F11R	32.583	25.4	6	4	4	1	5	4	4	4	4	78670	142690	0.711	1.289
Cellular Component	GO:0005911	3	cell-cell junction	0.155485	Q9Y6W5	Wiskott-Aldrich syndrome protein family member 2 OS=Homo sapiens OX=9606 GN=WASF2 PE=1 SV=3	3.695	Up	WASF2	54.283	10	4	3	3	2	2	3	3	3	3	33895	125350	0.426	1.574
Cellular Component	GO:0030662	11	coated vesicle membrane	0.263388	P20336	Ras-related protein Rab-3A OS=Homo sapiens OX=9606 GN=RAB3A PE=1 SV=1	0.432	Down	RAB3A	24.984	14.1	4	2	2	3	1	2	2	2	2	76283	32943	1.397	0.603
Cellular Component	GO:0030662	11	coated vesicle membrane	0.263388	O43493	Trans-Golgi network integral membrane protein 2 OS=Homo sapiens OX=9606 GN=TGOLN2 PE=1 SV=4	1.577	Up	TGOLN2	45.879	12.1	5	4	4	3	2	4	2	4	2	414920	654340	0.776	1.224
Cellular Component	GO:0030662	11	coated vesicle membrane	0.263388	P09496	Clathrin light chain A OS=Homo sapiens OX=9606 GN=CLTA PE=1 SV=1	0.657	Down	CLTA	27.076	13.3	6	4	4	4	2	4	4	4	4	803850	528220	1.207	0.793
Cellular Component	GO:0032279	4	asymmetric synapse	0.201023	O75970	Multiple PDZ domain protein OS=Homo sapiens OX=9606 GN=MPDZ PE=1 SV=2	1.548	Up	MPDZ	221.62	2	2	2	2	0	2	2	2	2	2	10068	15590	0.785	1.215
Cellular Component	GO:0032279	4	asymmetric synapse	0.201023	P26232	Catenin alpha-2 OS=Homo sapiens OX=9606 GN=CTNNA2 PE=1 SV=5	1.551	Up	CTNNA2	105.31	10.1	7	8	1	4	3	8	6	1	1	29422	45635	0.784	1.216
Cellular Component	GO:0032279	4	asymmetric synapse	0.201023	P06241	Tyrosine-protein kinase Fyn OS=Homo sapiens OX=9606 GN=FYN PE=1 SV=3	1.95	Up	FYN	60.761	8.6	2	3	2	1	1	3	3	2	2	9486.5	18489	0.678	1.322
Cellular Component	GO:0030140	11	trans-Golgi network transport vesicle	0.0528238	O43493	Trans-Golgi network integral membrane protein 2 OS=Homo sapiens OX=9606 GN=TGOLN2 PE=1 SV=4	1.577	Up	TGOLN2	45.879	12.1	5	4	4	3	2	4	2	4	2	414920	654340	0.776	1.224
Cellular Component	GO:0030140	11	trans-Golgi network transport vesicle	0.0528238	P09496	Clathrin light chain A OS=Homo sapiens OX=9606 GN=CLTA PE=1 SV=1	0.657	Down	CLTA	27.076	13.3	6	4	4	4	2	4	4	4	4	803850	528220	1.207	0.793
Cellular Component	GO:0042629	11	mast cell granule	0.0076917	P04083	Annexin A1 OS=Homo sapiens OX=9606 GN=ANXA1 PE=1 SV=2	1.66	Up	ANXA1	38.714	12.4	6	3	3	3	3	3	3	3	3	24523	40666	0.752	1.248
Cellular Component	GO:0042629	11	mast cell granule	0.0076917	Q99584	Protein S100-A13 OS=Homo sapiens OX=9606 GN=S100A13 PE=1 SV=1	0.569	Down	S100A13	11.471	23.5	4	2	2	2	2	2	2	2	2	305020	173330	1.275	0.725
Cellular Component	GO:0005667	6	transcription factor complex	0.273001	Q15545	Transcription initiation factor TFIID subunit 7 OS=Homo sapiens OX=9606 GN=TAF7 PE=1 SV=1	1.963	Up	TAF7	40.259	6.9	3	2	2	1	2	2	2	2	2	33192	65085	0.675	1.325
Cellular Component	GO:0005667	6	transcription factor complex	0.273001	Q13485	Mothers against decapentaplegic homolog 4 OS=Homo sapiens OX=9606 GN=SMAD4 PE=1 SV=1	1.907	Up	SMAD4	60.438	13.8	5	4	4	1	4	3	4	3	4	39519	75426	0.688	1.312
Cellular Component	GO:0005667	6	transcription factor complex	0.273001	Q13952	Nuclear transcription factor Y subunit gamma OS=Homo sapiens OX=9606 GN=NFYC PE=1 SV=3	0.612	Down	NFYC	50.302	4.6	2	2	2	2	0	2	2	2	2	119630	73233	1.241	0.759
Cellular Component	GO:0005667	6	transcription factor complex	0.273001	Q9UKL0	REST corepressor 1 OS=Homo sapiens OX=9606 GN=RCOR1 PE=1 SV=2	1.688	Up	RCOR1	53.327	12.2	5	4	3	1	4	2	4	2	3	112450	189820	0.744	1.256
Cellular Component	GO:0044798	10	nuclear transcription factor complex	0.189003	Q15545	Transcription initiation factor TFIID subunit 7 OS=Homo sapiens OX=9606 GN=TAF7 PE=1 SV=1	1.963	Up	TAF7	40.259	6.9	3	2	2	1	2	2	2	2	2	33192	65085	0.675	1.325
Cellular Component	GO:0044798	10	nuclear transcription factor complex	0.189003	Q13485	Mothers against decapentaplegic homolog 4 OS=Homo sapiens OX=9606 GN=SMAD4 PE=1 SV=1	1.907	Up	SMAD4	60.438	13.8	5	4	4	1	4	3	4	3	4	39519	75426	0.688	1.312
Cellular Component	GO:0044798	10	nuclear transcription factor complex	0.189003	Q13952	Nuclear transcription factor Y subunit gamma OS=Homo sapiens OX=9606 GN=NFYC PE=1 SV=3	0.612	Down	NFYC	50.302	4.6	2	2	2	2	0	2	2	2	2	119630	73233	1.241	0.759
Cellular Component	GO:0005802	11	trans-Golgi network	0.0175607	Q9UID3	Vacuolar protein sorting-associated protein 51 homolog OS=Homo sapiens OX=9606 GN=VPS51 PE=1 SV=2	1.541	Up	VPS51	86.041	11.6	10	7	7	5	5	6	7	6	7	100030	154050	0.787	1.213
Cellular Component	GO:0005802	11	trans-Golgi network	0.0175607	Q9UJY4	ADP-ribosylation factor-binding protein GGA2 OS=Homo sapiens OX=9606 GN=GGA2 PE=1 SV=3	0.641	Down	GGA2	67.15	13.4	8	6	6	4	4	4	5	4	5	95290	61099	1.219	0.781
Cellular Component	GO:0005802	11	trans-Golgi network	0.0175607	Q96EC8	Protein YIPF6 OS=Homo sapiens OX=9606 GN=YIPF6 PE=1 SV=2	0.589	Down	YIPF6	26.256	11.9	3	2	2	2	1	2	2	2	2	80811	47564	1.259	0.741
Cellular Component	GO:0005802	11	trans-Golgi network	0.0175607	Q92614	Unconventional myosin-XVIIIa OS=Homo sapiens OX=9606 GN=MYO18A PE=1 SV=3	1.564	Up	MYO18A	233.11	4.5	8	6	6	5	3	6	5	6	5	41882	65556	0.78	1.22
Cellular Component	GO:0005802	11	trans-Golgi network	0.0175607	O43493	Trans-Golgi network integral membrane protein 2 OS=Homo sapiens OX=9606 GN=TGOLN2 PE=1 SV=4	1.577	Up	TGOLN2	45.879	12.1	5	4	4	3	2	4	2	4	2	414920	654340	0.776	1.224
Cellular Component	GO:0005802	11	trans-Golgi network	0.0175607	P09496	Clathrin light chain A OS=Homo sapiens OX=9606 GN=CLTA PE=1 SV=1	0.657	Down	CLTA	27.076	13.3	6	4	4	4	2	4	4	4	4	803850	528220	1.207	0.793
Cellular Component	GO:0031253	8	cell projection membrane	0.289033	Q14678	KN motif and ankyrin repeat domain-containing protein 1 OS=Homo sapiens OX=9606 GN=KANK1 PE=1 SV=3	1.597	Up	KANK1	147.29	2.2	4	2	2	2	2	2	2	2	2	12901	20597	0.77	1.23
Cellular Component	GO:0031253	8	cell projection membrane	0.289033	Q86YS7	C2 domain-containing protein 5 OS=Homo sapiens OX=9606 GN=C2CD5 PE=1 SV=1	1.519	Up	C2CD5	110.45	4.3	4	4	4	2	2	3	4	3	4	55664	84545	0.794	1.206
Cellular Component	GO:0031253	8	cell projection membrane	0.289033	P06756	Integrin alpha-V OS=Homo sapiens OX=9606 GN=ITGAV PE=1 SV=2	1.545	Up	ITGAV	116.04	4.4	5	3	3	2	3	3	3	3	3	21979	33971	0.786	1.214
Cellular Component	GO:0001726	5	ruffle	0.0101432	Q9Y4I1	Unconventional myosin-Va OS=Homo sapiens OX=9606 GN=MYO5A PE=1 SV=2	1.865	Up	MYO5A	215.4	1.1	2	2	2	1	1	2	2	2	2	62024	115750	0.698	1.302
Cellular Component	GO:0001726	5	ruffle	0.0101432	Q14678	KN motif and ankyrin repeat domain-containing protein 1 OS=Homo sapiens OX=9606 GN=KANK1 PE=1 SV=3	1.597	Up	KANK1	147.29	2.2	4	2	2	2	2	2	2	2	2	12901	20597	0.77	1.23
Cellular Component	GO:0001726	5	ruffle	0.0101432	Q9Y5K6	CD2-associated protein OS=Homo sapiens OX=9606 GN=CD2AP PE=1 SV=1	0.665	Down	CD2AP	71.45	9.1	5	4	4	4	1	4	3	4	3	75500	50207	1.201	0.799
Cellular Component	GO:0001726	5	ruffle	0.0101432	Q86YS7	C2 domain-containing protein 5 OS=Homo sapiens OX=9606 GN=C2CD5 PE=1 SV=1	1.519	Up	C2CD5	110.45	4.3	4	4	4	2	2	3	4	3	4	55664	84545	0.794	1.206
Cellular Component	GO:0001726	5	ruffle	0.0101432	Q9Y6W5	Wiskott-Aldrich syndrome protein family member 2 OS=Homo sapiens OX=9606 GN=WASF2 PE=1 SV=3	3.695	Up	WASF2	54.283	10	4	3	3	2	2	3	3	3	3	33895	125350	0.426	1.574
Cellular Component	GO:0001726	5	ruffle	0.0101432	P06756	Integrin alpha-V OS=Homo sapiens OX=9606 GN=ITGAV PE=1 SV=2	1.545	Up	ITGAV	116.04	4.4	5	3	3	2	3	3	3	3	3	21979	33971	0.786	1.214
Cellular Component	GO:0045271	6	respiratory chain complex I	0.249751	Q9UI09	NADH dehydrogenase [ubiquinone] 1 alpha subcomplex subunit 12 OS=Homo sapiens OX=9606 GN=NDUFA12 PE=1 SV=1	0.627	Down	NDUFA12	17.114	40.7	10	4	4	4	6	4	4	4	4	271320	170370	1.229	0.771
Cellular Component	GO:0045271	6	respiratory chain complex I	0.249751	Q96CU9	FAD-dependent oxidoreductase domain-containing protein 1 OS=Homo sapiens OX=9606 GN=FOXRED1 PE=1 SV=2	0.313	Down	FOXRED1	53.811	7.8	4	3	3	3	1	3	2	3	2	95856	30015	1.523	0.477
Cellular Component	GO:0005913	5	cell-cell adherens junction	0.319689	P04083	Annexin A1 OS=Homo sapiens OX=9606 GN=ANXA1 PE=1 SV=2	1.66	Up	ANXA1	38.714	12.4	6	3	3	3	3	3	3	3	3	24523	40666	0.752	1.248
Cellular Component	GO:0005913	5	cell-cell adherens junction	0.319689	P26232	Catenin alpha-2 OS=Homo sapiens OX=9606 GN=CTNNA2 PE=1 SV=5	1.551	Up	CTNNA2	105.31	10.1	7	8	1	4	3	8	6	1	1	29422	45635	0.784	1.216
Cellular Component	GO:0070382	10	exocytic vesicle	0.258509	P20336	Ras-related protein Rab-3A OS=Homo sapiens OX=9606 GN=RAB3A PE=1 SV=1	0.432	Down	RAB3A	24.984	14.1	4	2	2	3	1	2	2	2	2	76283	32943	1.397	0.603
Cellular Component	GO:0070382	10	exocytic vesicle	0.258509	Q16563	Synaptophysin-like protein 1 OS=Homo sapiens OX=9606 GN=SYPL1 PE=1 SV=1	0.554	Down	SYPL1	28.565	10	5	2	2	3	2	2	1	2	1	72944	40403	1.287	0.713
Cellular Component	GO:0098590	7	plasma membrane region	0.156936	O75970	Multiple PDZ domain protein OS=Homo sapiens OX=9606 GN=MPDZ PE=1 SV=2	1.548	Up	MPDZ	221.62	2	2	2	2	0	2	2	2	2	2	10068	15590	0.785	1.215
Cellular Component	GO:0098590	7	plasma membrane region	0.156936	Q14678	KN motif and ankyrin repeat domain-containing protein 1 OS=Homo sapiens OX=9606 GN=KANK1 PE=1 SV=3	1.597	Up	KANK1	147.29	2.2	4	2	2	2	2	2	2	2	2	12901	20597	0.77	1.23
Cellular Component	GO:0098590	7	plasma membrane region	0.156936	P06756	Integrin alpha-V OS=Homo sapiens OX=9606 GN=ITGAV PE=1 SV=2	1.545	Up	ITGAV	116.04	4.4	5	3	3	2	3	3	3	3	3	21979	33971	0.786	1.214
Cellular Component	GO:0098590	7	plasma membrane region	0.156936	P04083	Annexin A1 OS=Homo sapiens OX=9606 GN=ANXA1 PE=1 SV=2	1.66	Up	ANXA1	38.714	12.4	6	3	3	3	3	3	3	3	3	24523	40666	0.752	1.248
Cellular Component	GO:0098590	7	plasma membrane region	0.156936	Q9BVT8	Transmembrane and ubiquitin-like domain-containing protein 1 OS=Homo sapiens OX=9606 GN=TMUB1 PE=1 SV=1	2.049	Up	TMUB1	26.261	21.1	4	3	3	1	3	3	3	3	3	80645	165100	0.656	1.344
Cellular Component	GO:0098590	7	plasma membrane region	0.156936	P21964	Catechol O-methyltransferase OS=Homo sapiens OX=9606 GN=COMT PE=1 SV=2	1.721	Up	COMT	30.037	51.7	21	9	9	11	10	9	9	9	9	334040	575120	0.735	1.265
Cellular Component	GO:0098590	7	plasma membrane region	0.156936	P26232	Catenin alpha-2 OS=Homo sapiens OX=9606 GN=CTNNA2 PE=1 SV=5	1.551	Up	CTNNA2	105.31	10.1	7	8	1	4	3	8	6	1	1	29422	45635	0.784	1.216
Cellular Component	GO:0098590	7	plasma membrane region	0.156936	Q86YS7	C2 domain-containing protein 5 OS=Homo sapiens OX=9606 GN=C2CD5 PE=1 SV=1	1.519	Up	C2CD5	110.45	4.3	4	4	4	2	2	3	4	3	4	55664	84545	0.794	1.206
Cellular Component	GO:0001650	13	fibrillar center	0.0810063	Q9H869	YY1-associated protein 1 OS=Homo sapiens OX=9606 GN=YY1AP1 PE=1 SV=2	1.519	Up	YY1AP1	87.943	6.8	4	3	3	2	2	2	3	2	3	18198	27644	0.794	1.206
Cellular Component	GO:0001650	13	fibrillar center	0.0810063	P17480	Nucleolar transcription factor 1 OS=Homo sapiens OX=9606 GN=UBTF PE=1 SV=1	0.592	Down	UBTF	89.405	19.9	25	14	14	15	10	14	12	14	12	1290200	764920	1.256	0.744
Cellular Component	GO:0001650	13	fibrillar center	0.0810063	P78345	Ribonuclease P protein subunit p38 OS=Homo sapiens OX=9606 GN=RPP38 PE=1 SV=2	0.575	Down	RPP38	31.834	10.6	3	2	2	2	1	2	2	2	2	41743	24009	1.27	0.73
Cellular Component	GO:0001650	13	fibrillar center	0.0810063	O14646	Chromodomain-helicase-DNA-binding protein 1 OS=Homo sapiens OX=9606 GN=CHD1 PE=1 SV=2	0.616	Down	CHD1	196.69	13.9	30	17	14	19	11	17	15	14	12	567170	348870	1.238	0.762
Cellular Component	GO:0030118	9	clathrin coat	0.100262	Q9UJY4	ADP-ribosylation factor-binding protein GGA2 OS=Homo sapiens OX=9606 GN=GGA2 PE=1 SV=3	0.641	Down	GGA2	67.15	13.4	8	6	6	4	4	4	5	4	5	95290	61099	1.219	0.781
Cellular Component	GO:0030118	9	clathrin coat	0.100262	P09496	Clathrin light chain A OS=Homo sapiens OX=9606 GN=CLTA PE=1 SV=1	0.657	Down	CLTA	27.076	13.3	6	4	4	4	2	4	4	4	4	803850	528220	1.207	0.793
Cellular Component	GO:0030133	9	transport vesicle	0.18887	Q96EC8	Protein YIPF6 OS=Homo sapiens OX=9606 GN=YIPF6 PE=1 SV=2	0.589	Down	YIPF6	26.256	11.9	3	2	2	2	1	2	2	2	2	80811	47564	1.259	0.741
Cellular Component	GO:0030133	9	transport vesicle	0.18887	P20336	Ras-related protein Rab-3A OS=Homo sapiens OX=9606 GN=RAB3A PE=1 SV=1	0.432	Down	RAB3A	24.984	14.1	4	2	2	3	1	2	2	2	2	76283	32943	1.397	0.603
Cellular Component	GO:0030133	9	transport vesicle	0.18887	O43493	Trans-Golgi network integral membrane protein 2 OS=Homo sapiens OX=9606 GN=TGOLN2 PE=1 SV=4	1.577	Up	TGOLN2	45.879	12.1	5	4	4	3	2	4	2	4	2	414920	654340	0.776	1.224
Cellular Component	GO:0030133	9	transport vesicle	0.18887	P09496	Clathrin light chain A OS=Homo sapiens OX=9606 GN=CLTA PE=1 SV=1	0.657	Down	CLTA	27.076	13.3	6	4	4	4	2	4	4	4	4	803850	528220	1.207	0.793
Cellular Component	GO:0030133	9	transport vesicle	0.18887	Q16563	Synaptophysin-like protein 1 OS=Homo sapiens OX=9606 GN=SYPL1 PE=1 SV=1	0.554	Down	SYPL1	28.565	10	5	2	2	3	2	2	1	2	1	72944	40403	1.287	0.713
Cellular Component	GO:0099501	12	exocytic vesicle membrane	0.0359331	P20336	Ras-related protein Rab-3A OS=Homo sapiens OX=9606 GN=RAB3A PE=1 SV=1	0.432	Down	RAB3A	24.984	14.1	4	2	2	3	1	2	2	2	2	76283	32943	1.397	0.603
Cellular Component	GO:0099501	12	exocytic vesicle membrane	0.0359331	Q16563	Synaptophysin-like protein 1 OS=Homo sapiens OX=9606 GN=SYPL1 PE=1 SV=1	0.554	Down	SYPL1	28.565	10	5	2	2	3	2	2	1	2	1	72944	40403	1.287	0.713
Cellular Component	GO:0031248	6	protein acetyltransferase complex	0.171351	O94864	STAGA complex 65 subunit gamma OS=Homo sapiens OX=9606 GN=SUPT7L PE=1 SV=1	0.459	Down	SUPT7L	46.192	10.1	4	3	3	1	3	2	3	2	3	63757	29266	1.371	0.629
Cellular Component	GO:0031248	6	protein acetyltransferase complex	0.171351	Q96ES7	SAGA-associated factor 29 OS=Homo sapiens OX=9606 GN=SGF29 PE=1 SV=1	0.633	Down	SGF29	33.238	4.4	2	1	1	0	2	1	1	1	1	19281	12199	1.225	0.775
Cellular Component	GO:0031248	6	protein acetyltransferase complex	0.171351	Q15545	Transcription initiation factor TFIID subunit 7 OS=Homo sapiens OX=9606 GN=TAF7 PE=1 SV=1	1.963	Up	TAF7	40.259	6.9	3	2	2	1	2	2	2	2	2	33192	65085	0.675	1.325
Cellular Component	GO:0019008	4	molybdopterin synthase complex	0.000545501	O96033	Molybdopterin synthase sulfur carrier subunit OS=Homo sapiens OX=9606 GN=MOCS2 PE=1 SV=1	0.471	Down	MOCS2	9.7552	37.5	4	3	3	3	1	3	2	3	2	49761	23396	1.36	0.64
Cellular Component	GO:0019008	4	molybdopterin synthase complex	0.000545501	O96007	Molybdopterin synthase catalytic subunit OS=Homo sapiens OX=9606 GN=MOCS2 PE=1 SV=1	0.643	Down	MOCS2	20.944	23.9	4	3	3	1	3	2	3	2	3	93769	60317	1.217	0.783
Cellular Component	GO:0044456	3	synapse part	0.172491	Q9BVT8	Transmembrane and ubiquitin-like domain-containing protein 1 OS=Homo sapiens OX=9606 GN=TMUB1 PE=1 SV=1	2.049	Up	TMUB1	26.261	21.1	4	3	3	1	3	3	3	3	3	80645	165100	0.656	1.344
Cellular Component	GO:0044456	3	synapse part	0.172491	O75970	Multiple PDZ domain protein OS=Homo sapiens OX=9606 GN=MPDZ PE=1 SV=2	1.548	Up	MPDZ	221.62	2	2	2	2	0	2	2	2	2	2	10068	15590	0.785	1.215
Cellular Component	GO:0044456	3	synapse part	0.172491	P26232	Catenin alpha-2 OS=Homo sapiens OX=9606 GN=CTNNA2 PE=1 SV=5	1.551	Up	CTNNA2	105.31	10.1	7	8	1	4	3	8	6	1	1	29422	45635	0.784	1.216
Cellular Component	GO:0044456	3	synapse part	0.172491	P21964	Catechol O-methyltransferase OS=Homo sapiens OX=9606 GN=COMT PE=1 SV=2	1.721	Up	COMT	30.037	51.7	21	9	9	11	10	9	9	9	9	334040	575120	0.735	1.265
Cellular Component	GO:0044456	3	synapse part	0.172491	P20336	Ras-related protein Rab-3A OS=Homo sapiens OX=9606 GN=RAB3A PE=1 SV=1	0.432	Down	RAB3A	24.984	14.1	4	2	2	3	1	2	2	2	2	76283	32943	1.397	0.603
Cellular Component	GO:0044456	3	synapse part	0.172491	P06241	Tyrosine-protein kinase Fyn OS=Homo sapiens OX=9606 GN=FYN PE=1 SV=3	1.95	Up	FYN	60.761	8.6	2	3	2	1	1	3	3	2	2	9486.5	18489	0.678	1.322
Cellular Component	GO:0044456	3	synapse part	0.172491	Q16563	Synaptophysin-like protein 1 OS=Homo sapiens OX=9606 GN=SYPL1 PE=1 SV=1	0.554	Down	SYPL1	28.565	10	5	2	2	3	2	2	1	2	1	72944	40403	1.287	0.713
Cellular Component	GO:0098573	13	intrinsic component of mitochondrial membrane	0.267272	Q15070	Mitochondrial inner membrane protein OXA1L OS=Homo sapiens OX=9606 GN=OXA1L PE=1 SV=3	1.516	Up	OXA1L	48.547	7.4	5	3	3	2	3	3	3	3	3	103480	156890	0.795	1.205
Cellular Component	GO:0098573	13	intrinsic component of mitochondrial membrane	0.267272	Q9GZY4	Cytochrome c oxidase assembly factor 1 homolog OS=Homo sapiens OX=9606 GN=COA1 PE=1 SV=1	1.89	Up	COA1	16.694	25.3	4	2	2	1	3	2	2	2	2	35509	67186	0.692	1.308
Cellular Component	GO:0030665	12	clathrin-coated vesicle membrane	0.0624118	P20336	Ras-related protein Rab-3A OS=Homo sapiens OX=9606 GN=RAB3A PE=1 SV=1	0.432	Down	RAB3A	24.984	14.1	4	2	2	3	1	2	2	2	2	76283	32943	1.397	0.603
Cellular Component	GO:0030665	12	clathrin-coated vesicle membrane	0.0624118	O43493	Trans-Golgi network integral membrane protein 2 OS=Homo sapiens OX=9606 GN=TGOLN2 PE=1 SV=4	1.577	Up	TGOLN2	45.879	12.1	5	4	4	3	2	4	2	4	2	414920	654340	0.776	1.224
Cellular Component	GO:0030665	12	clathrin-coated vesicle membrane	0.0624118	P09496	Clathrin light chain A OS=Homo sapiens OX=9606 GN=CLTA PE=1 SV=1	0.657	Down	CLTA	27.076	13.3	6	4	4	4	2	4	4	4	4	803850	528220	1.207	0.793
Cellular Component	GO:0005923	5	bicellular tight junction	0.232271	O75970	Multiple PDZ domain protein OS=Homo sapiens OX=9606 GN=MPDZ PE=1 SV=2	1.548	Up	MPDZ	221.62	2	2	2	2	0	2	2	2	2	2	10068	15590	0.785	1.215
Cellular Component	GO:0005923	5	bicellular tight junction	0.232271	Q9Y624	Junctional adhesion molecule A OS=Homo sapiens OX=9606 GN=F11R PE=1 SV=1	1.813	Up	F11R	32.583	25.4	6	4	4	1	5	4	4	4	4	78670	142690	0.711	1.289
Cellular Component	GO:0005746	13	mitochondrial respiratory chain	0.201023	Q15070	Mitochondrial inner membrane protein OXA1L OS=Homo sapiens OX=9606 GN=OXA1L PE=1 SV=3	1.516	Up	OXA1L	48.547	7.4	5	3	3	2	3	3	3	3	3	103480	156890	0.795	1.205
Cellular Component	GO:0005746	13	mitochondrial respiratory chain	0.201023	Q9UI09	NADH dehydrogenase [ubiquinone] 1 alpha subcomplex subunit 12 OS=Homo sapiens OX=9606 GN=NDUFA12 PE=1 SV=1	0.627	Down	NDUFA12	17.114	40.7	10	4	4	4	6	4	4	4	4	271320	170370	1.229	0.771
Cellular Component	GO:0005746	13	mitochondrial respiratory chain	0.201023	Q96CU9	FAD-dependent oxidoreductase domain-containing protein 1 OS=Homo sapiens OX=9606 GN=FOXRED1 PE=1 SV=2	0.313	Down	FOXRED1	53.811	7.8	4	3	3	3	1	3	2	3	2	95856	30015	1.523	0.477
Cellular Component	GO:0009986	4	cell surface	0.0547468	O75787	Renin receptor OS=Homo sapiens OX=9606 GN=ATP6AP2 PE=1 SV=2	1.685	Up	ATP6AP2	39.008	15.4	5	3	3	2	3	2	3	2	3	31169	52519	0.745	1.255
Cellular Component	GO:0009986	4	cell surface	0.0547468	P43003	Excitatory amino acid transporter 1 OS=Homo sapiens OX=9606 GN=SLC1A3 PE=1 SV=1	1.564	Up	SLC1A3	59.572	4.2	3	2	2	1	2	2	2	2	2	11815	18470	0.78	1.22
Cellular Component	GO:0009986	4	cell surface	0.0547468	P04083	Annexin A1 OS=Homo sapiens OX=9606 GN=ANXA1 PE=1 SV=2	1.66	Up	ANXA1	38.714	12.4	6	3	3	3	3	3	3	3	3	24523	40666	0.752	1.248
Cellular Component	GO:0009986	4	cell surface	0.0547468	Q9NZQ7	Programmed cell death 1 ligand 1 OS=Homo sapiens OX=9606 GN=CD274 PE=1 SV=1	4.54	Up	CD274	33.275	29.3	10	6	6	3	7	4	6	4	6	132560	601010	0.361	1.639
Cellular Component	GO:0009986	4	cell surface	0.0547468	Q92614	Unconventional myosin-XVIIIa OS=Homo sapiens OX=9606 GN=MYO18A PE=1 SV=3	1.564	Up	MYO18A	233.11	4.5	8	6	6	5	3	6	5	6	5	41882	65556	0.78	1.22
Cellular Component	GO:0009986	4	cell surface	0.0547468	P01834	Immunoglobulin kappa constant OS=Homo sapiens OX=9606 GN=IGKC PE=1 SV=2	1.597	Up	IGKC	11.765	35.5	4	2	1	1	3	2	2	1	1	69989	111720	0.77	1.23
Cellular Component	GO:0009986	4	cell surface	0.0547468	P06756	Integrin alpha-V OS=Homo sapiens OX=9606 GN=ITGAV PE=1 SV=2	1.545	Up	ITGAV	116.04	4.4	5	3	3	2	3	3	3	3	3	21979	33971	0.786	1.214
Cellular Component	GO:0031984	8	organelle subcompartment	0.0384927	Q9UID3	Vacuolar protein sorting-associated protein 51 homolog OS=Homo sapiens OX=9606 GN=VPS51 PE=1 SV=2	1.541	Up	VPS51	86.041	11.6	10	7	7	5	5	6	7	6	7	100030	154050	0.787	1.213
Cellular Component	GO:0031984	8	organelle subcompartment	0.0384927	Q8WXF7	Atlastin-1 OS=Homo sapiens OX=9606 GN=ATL1 PE=1 SV=1	0.357	Down	ATL1	63.543	9.7	3	4	3	0	3	3	4	2	3	64456	22973	1.474	0.526
Cellular Component	GO:0031984	8	organelle subcompartment	0.0384927	Q9UJY4	ADP-ribosylation factor-binding protein GGA2 OS=Homo sapiens OX=9606 GN=GGA2 PE=1 SV=3	0.641	Down	GGA2	67.15	13.4	8	6	6	4	4	4	5	4	5	95290	61099	1.219	0.781
Cellular Component	GO:0031984	8	organelle subcompartment	0.0384927	Q96EC8	Protein YIPF6 OS=Homo sapiens OX=9606 GN=YIPF6 PE=1 SV=2	0.589	Down	YIPF6	26.256	11.9	3	2	2	2	1	2	2	2	2	80811	47564	1.259	0.741
Cellular Component	GO:0031984	8	organelle subcompartment	0.0384927	Q92614	Unconventional myosin-XVIIIa OS=Homo sapiens OX=9606 GN=MYO18A PE=1 SV=3	1.564	Up	MYO18A	233.11	4.5	8	6	6	5	3	6	5	6	5	41882	65556	0.78	1.22
Cellular Component	GO:0031984	8	organelle subcompartment	0.0384927	O43493	Trans-Golgi network integral membrane protein 2 OS=Homo sapiens OX=9606 GN=TGOLN2 PE=1 SV=4	1.577	Up	TGOLN2	45.879	12.1	5	4	4	3	2	4	2	4	2	414920	654340	0.776	1.224
Cellular Component	GO:0031984	8	organelle subcompartment	0.0384927	P09496	Clathrin light chain A OS=Homo sapiens OX=9606 GN=CLTA PE=1 SV=1	0.657	Down	CLTA	27.076	13.3	6	4	4	4	2	4	4	4	4	803850	528220	1.207	0.793
Cellular Component	GO:0014069	6	postsynaptic density	0.19499	O75970	Multiple PDZ domain protein OS=Homo sapiens OX=9606 GN=MPDZ PE=1 SV=2	1.548	Up	MPDZ	221.62	2	2	2	2	0	2	2	2	2	2	10068	15590	0.785	1.215
Cellular Component	GO:0014069	6	postsynaptic density	0.19499	P26232	Catenin alpha-2 OS=Homo sapiens OX=9606 GN=CTNNA2 PE=1 SV=5	1.551	Up	CTNNA2	105.31	10.1	7	8	1	4	3	8	6	1	1	29422	45635	0.784	1.216
Cellular Component	GO:0014069	6	postsynaptic density	0.19499	P06241	Tyrosine-protein kinase Fyn OS=Homo sapiens OX=9606 GN=FYN PE=1 SV=3	1.95	Up	FYN	60.761	8.6	2	3	2	1	1	3	3	2	2	9486.5	18489	0.678	1.322
Cellular Component	GO:0097060	8	synaptic membrane	0.159866	Q9BVT8	Transmembrane and ubiquitin-like domain-containing protein 1 OS=Homo sapiens OX=9606 GN=TMUB1 PE=1 SV=1	2.049	Up	TMUB1	26.261	21.1	4	3	3	1	3	3	3	3	3	80645	165100	0.656	1.344
Cellular Component	GO:0097060	8	synaptic membrane	0.159866	O75970	Multiple PDZ domain protein OS=Homo sapiens OX=9606 GN=MPDZ PE=1 SV=2	1.548	Up	MPDZ	221.62	2	2	2	2	0	2	2	2	2	2	10068	15590	0.785	1.215
Cellular Component	GO:0097060	8	synaptic membrane	0.159866	P21964	Catechol O-methyltransferase OS=Homo sapiens OX=9606 GN=COMT PE=1 SV=2	1.721	Up	COMT	30.037	51.7	21	9	9	11	10	9	9	9	9	334040	575120	0.735	1.265
Cellular Component	GO:0030175	6	filopodium	0.328359	Q9Y4I1	Unconventional myosin-Va OS=Homo sapiens OX=9606 GN=MYO5A PE=1 SV=2	1.865	Up	MYO5A	215.4	1.1	2	2	2	1	1	2	2	2	2	62024	115750	0.698	1.302
Cellular Component	GO:0030175	6	filopodium	0.328359	P06756	Integrin alpha-V OS=Homo sapiens OX=9606 GN=ITGAV PE=1 SV=2	1.545	Up	ITGAV	116.04	4.4	5	3	3	2	3	3	3	3	3	21979	33971	0.786	1.214
Cellular Component	GO:0016459	10	myosin complex	0.0857449	Q9Y4I1	Unconventional myosin-Va OS=Homo sapiens OX=9606 GN=MYO5A PE=1 SV=2	1.865	Up	MYO5A	215.4	1.1	2	2	2	1	1	2	2	2	2	62024	115750	0.698	1.302
Cellular Component	GO:0016459	10	myosin complex	0.0857449	Q92614	Unconventional myosin-XVIIIa OS=Homo sapiens OX=9606 GN=MYO18A PE=1 SV=3	1.564	Up	MYO18A	233.11	4.5	8	6	6	5	3	6	5	6	5	41882	65556	0.78	1.22
Cellular Component	GO:0042641	10	actomyosin	0.0477803	Q9Y4I1	Unconventional myosin-Va OS=Homo sapiens OX=9606 GN=MYO5A PE=1 SV=2	1.865	Up	MYO5A	215.4	1.1	2	2	2	1	1	2	2	2	2	62024	115750	0.698	1.302
Cellular Component	GO:0042641	10	actomyosin	0.0477803	P06753	Tropomyosin alpha-3 chain OS=Homo sapiens OX=9606 GN=TPM3 PE=1 SV=2	1.729	Up	TPM3	32.95	24.6	13	8	5	5	8	8	8	5	5	967420	1671500	0.733	1.267
Cellular Component	GO:0042641	10	actomyosin	0.0477803	Q92614	Unconventional myosin-XVIIIa OS=Homo sapiens OX=9606 GN=MYO18A PE=1 SV=3	1.564	Up	MYO18A	233.11	4.5	8	6	6	5	3	6	5	6	5	41882	65556	0.78	1.22
Cellular Component	GO:0031941	12	filamentous actin	0.0308712	Q9Y5K6	CD2-associated protein OS=Homo sapiens OX=9606 GN=CD2AP PE=1 SV=1	0.665	Down	CD2AP	71.45	9.1	5	4	4	4	1	4	3	4	3	75500	50207	1.201	0.799
Cellular Component	GO:0031941	12	filamentous actin	0.0308712	Q5VZK9	F-actin-uncapping protein LRRC16A OS=Homo sapiens OX=9606 GN=CARMIL1 PE=1 SV=1	0.626	Down	CARMIL1	151.56	2.1	3	2	2	2	1	2	2	2	2	18915	11830	1.23	0.77
Cellular Component	GO:0030672	13	synaptic vesicle membrane	0.0359331	P20336	Ras-related protein Rab-3A OS=Homo sapiens OX=9606 GN=RAB3A PE=1 SV=1	0.432	Down	RAB3A	24.984	14.1	4	2	2	3	1	2	2	2	2	76283	32943	1.397	0.603
Cellular Component	GO:0030672	13	synaptic vesicle membrane	0.0359331	Q16563	Synaptophysin-like protein 1 OS=Homo sapiens OX=9606 GN=SYPL1 PE=1 SV=1	0.554	Down	SYPL1	28.565	10	5	2	2	3	2	2	1	2	1	72944	40403	1.287	0.713
Cellular Component	GO:0043202	11	lysosomal lumen	0.241003	P13284	Gamma-interferon-inducible lysosomal thiol reductase OS=Homo sapiens OX=9606 GN=IFI30 PE=1 SV=3	1.941	Up	IFI30	27.963	8	2	2	2	1	1	2	2	2	2	54918	106650	0.68	1.32
Cellular Component	GO:0043202	11	lysosomal lumen	0.241003	P61916	NPC intracellular cholesterol transporter 2 OS=Homo sapiens OX=9606 GN=NPC2 PE=1 SV=1	1.706	Up	NPC2	16.57	25.8	5	2	2	2	3	2	2	2	2	299500	511510	0.739	1.261
Cellular Component	GO:0030117	8	membrane coat	0.354181	Q9UJY4	ADP-ribosylation factor-binding protein GGA2 OS=Homo sapiens OX=9606 GN=GGA2 PE=1 SV=3	0.641	Down	GGA2	67.15	13.4	8	6	6	4	4	4	5	4	5	95290	61099	1.219	0.781
Cellular Component	GO:0030117	8	membrane coat	0.354181	P09496	Clathrin light chain A OS=Homo sapiens OX=9606 GN=CLTA PE=1 SV=1	0.657	Down	CLTA	27.076	13.3	6	4	4	4	2	4	4	4	4	803850	528220	1.207	0.793
Cellular Component	GO:0099572	5	postsynaptic specialization	0.19499	O75970	Multiple PDZ domain protein OS=Homo sapiens OX=9606 GN=MPDZ PE=1 SV=2	1.548	Up	MPDZ	221.62	2	2	2	2	0	2	2	2	2	2	10068	15590	0.785	1.215
Cellular Component	GO:0099572	5	postsynaptic specialization	0.19499	P26232	Catenin alpha-2 OS=Homo sapiens OX=9606 GN=CTNNA2 PE=1 SV=5	1.551	Up	CTNNA2	105.31	10.1	7	8	1	4	3	8	6	1	1	29422	45635	0.784	1.216
Cellular Component	GO:0099572	5	postsynaptic specialization	0.19499	P06241	Tyrosine-protein kinase Fyn OS=Homo sapiens OX=9606 GN=FYN PE=1 SV=3	1.95	Up	FYN	60.761	8.6	2	3	2	1	1	3	3	2	2	9486.5	18489	0.678	1.322
Cellular Component	GO:0030658	11	transport vesicle membrane	0.121794	P20336	Ras-related protein Rab-3A OS=Homo sapiens OX=9606 GN=RAB3A PE=1 SV=1	0.432	Down	RAB3A	24.984	14.1	4	2	2	3	1	2	2	2	2	76283	32943	1.397	0.603
Cellular Component	GO:0030658	11	transport vesicle membrane	0.121794	P09496	Clathrin light chain A OS=Homo sapiens OX=9606 GN=CLTA PE=1 SV=1	0.657	Down	CLTA	27.076	13.3	6	4	4	4	2	4	4	4	4	803850	528220	1.207	0.793
Cellular Component	GO:0030658	11	transport vesicle membrane	0.121794	Q16563	Synaptophysin-like protein 1 OS=Homo sapiens OX=9606 GN=SYPL1 PE=1 SV=1	0.554	Down	SYPL1	28.565	10	5	2	2	3	2	2	1	2	1	72944	40403	1.287	0.713
Cellular Component	GO:0031224	4	intrinsic component of membrane	0.000226976	Q2PZI1	Probable C-mannosyltransferase DPY19L1 OS=Homo sapiens OX=9606 GN=DPY19L1 PE=2 SV=1	0.527	Down	DPY19L1	77.318	5.9	3	2	2	2	1	2	2	2	2	52159	27488	1.31	0.69
Cellular Component	GO:0031224	4	intrinsic component of membrane	0.000226976	Q9GZY4	Cytochrome c oxidase assembly factor 1 homolog OS=Homo sapiens OX=9606 GN=COA1 PE=1 SV=1	1.89	Up	COA1	16.694	25.3	4	2	2	1	3	2	2	2	2	35509	67186	0.692	1.308
Cellular Component	GO:0031224	4	intrinsic component of membrane	0.000226976	P98172	Ephrin-B1 OS=Homo sapiens OX=9606 GN=EFNB1 PE=1 SV=1	1.564	Up	EFNB1	38.006	9.2	3	2	2	2	1	2	2	2	2	14125	22106	0.78	1.22
Cellular Component	GO:0031224	4	intrinsic component of membrane	0.000226976	Q9UID3	Vacuolar protein sorting-associated protein 51 homolog OS=Homo sapiens OX=9606 GN=VPS51 PE=1 SV=2	1.541	Up	VPS51	86.041	11.6	10	7	7	5	5	6	7	6	7	100030	154050	0.787	1.213
Cellular Component	GO:0031224	4	intrinsic component of membrane	0.000226976	O75787	Renin receptor OS=Homo sapiens OX=9606 GN=ATP6AP2 PE=1 SV=2	1.685	Up	ATP6AP2	39.008	15.4	5	3	3	2	3	2	3	2	3	31169	52519	0.745	1.255
Cellular Component	GO:0031224	4	intrinsic component of membrane	0.000226976	Q9Y679	Ancient ubiquitous protein 1 OS=Homo sapiens OX=9606 GN=AUP1 PE=1 SV=2	1.71	Up	AUP1	45.786	13.4	4	4	4	1	3	3	3	3	3	84068	143650	0.738	1.262
Cellular Component	GO:0031224	4	intrinsic component of membrane	0.000226976	Q6NTF9	Rhomboid domain-containing protein 2 OS=Homo sapiens OX=9606 GN=RHBDD2 PE=2 SV=2	3.292	Up	RHBDD2	39.202	7.4	3	2	2	1	2	2	2	2	2	14122	46439	0.466	1.534
Cellular Component	GO:0031224	4	intrinsic component of membrane	0.000226976	Q9UBU6	Protein FAM8A1 OS=Homo sapiens OX=9606 GN=FAM8A1 PE=1 SV=1	2.072	Up	FAM8A1	44.123	14.5	4	3	3	1	3	3	3	3	3	23505	48715	0.651	1.349
Cellular Component	GO:0031224	4	intrinsic component of membrane	0.000226976	O15321	Transmembrane 9 superfamily member 1 OS=Homo sapiens OX=9606 GN=TM9SF1 PE=2 SV=2	1.667	Up	TM9SF1	68.86	5.8	3	2	2	1	2	2	2	2	2	25844	43062	0.75	1.25
Cellular Component	GO:0031224	4	intrinsic component of membrane	0.000226976	P43003	Excitatory amino acid transporter 1 OS=Homo sapiens OX=9606 GN=SLC1A3 PE=1 SV=1	1.564	Up	SLC1A3	59.572	4.2	3	2	2	1	2	2	2	2	2	11815	18470	0.78	1.22
Cellular Component	GO:0031224	4	intrinsic component of membrane	0.000226976	Q5VT66	Mitochondrial amidoxime-reducing component 1 OS=Homo sapiens OX=9606 GN=MARC1 PE=1 SV=1	1.703	Up	MARC1	37.499	19.6	10	5	5	5	5	5	5	5	5	129260	220010	0.74	1.26
Cellular Component	GO:0031224	4	intrinsic component of membrane	0.000226976	Q96CU9	FAD-dependent oxidoreductase domain-containing protein 1 OS=Homo sapiens OX=9606 GN=FOXRED1 PE=1 SV=2	0.313	Down	FOXRED1	53.811	7.8	4	3	3	3	1	3	2	3	2	95856	30015	1.523	0.477
Cellular Component	GO:0031224	4	intrinsic component of membrane	0.000226976	O94766	Galactosylgalactosylxylosylprotein 3-beta-glucuronosyltransferase 3 OS=Homo sapiens OX=9606 GN=B3GAT3 PE=1 SV=2	1.513	Up	B3GAT3	37.121	31.3	9	6	6	4	5	4	5	4	5	68443	103450	0.796	1.204
Cellular Component	GO:0031224	4	intrinsic component of membrane	0.000226976	P06756	Integrin alpha-V OS=Homo sapiens OX=9606 GN=ITGAV PE=1 SV=2	1.545	Up	ITGAV	116.04	4.4	5	3	3	2	3	3	3	3	3	21979	33971	0.786	1.214
Cellular Component	GO:0031224	4	intrinsic component of membrane	0.000226976	O43292	Glycosylphosphatidylinositol anchor attachment 1 protein OS=Homo sapiens OX=9606 GN=GPAA1 PE=1 SV=3	1.999	Up	GPAA1	67.622	6	6	3	3	4	2	3	3	3	3	58209	116340	0.667	1.333
Cellular Component	GO:0031224	4	intrinsic component of membrane	0.000226976	Q9H330	Transmembrane protein 245 OS=Homo sapiens OX=9606 GN=TMEM245 PE=1 SV=3	0.34	Down	TMEM245	97.356	3.1	3	2	2	1	2	2	2	2	2	178360	60526	1.493	0.507
Cellular Component	GO:0031224	4	intrinsic component of membrane	0.000226976	Q9NX00	Transmembrane protein 160 OS=Homo sapiens OX=9606 GN=TMEM160 PE=1 SV=1	0.626	Down	TMEM160	19.657	12.8	3	2	2	2	1	2	2	2	2	31557	19739	1.23	0.77
Cellular Component	GO:0031224	4	intrinsic component of membrane	0.000226976	Q8WXF7	Atlastin-1 OS=Homo sapiens OX=9606 GN=ATL1 PE=1 SV=1	0.357	Down	ATL1	63.543	9.7	3	4	3	0	3	3	4	2	3	64456	22973	1.474	0.526
Cellular Component	GO:0031224	4	intrinsic component of membrane	0.000226976	P60033	CD81 antigen OS=Homo sapiens OX=9606 GN=CD81 PE=1 SV=1	1.591	Up	CD81	25.809	25	7	3	3	4	3	3	3	3	3	184410	293300	0.772	1.228
Cellular Component	GO:0031224	4	intrinsic component of membrane	0.000226976	P09669	Cytochrome c oxidase subunit 6C OS=Homo sapiens OX=9606 GN=COX6C PE=1 SV=2	0.468	Down	COX6C	8.7813	28	3	2	2	2	1	2	2	2	2	41456	19441	1.362	0.638
Cellular Component	GO:0031224	4	intrinsic component of membrane	0.000226976	Q15070	Mitochondrial inner membrane protein OXA1L OS=Homo sapiens OX=9606 GN=OXA1L PE=1 SV=3	1.516	Up	OXA1L	48.547	7.4	5	3	3	2	3	3	3	3	3	103480	156890	0.795	1.205
Cellular Component	GO:0031224	4	intrinsic component of membrane	0.000226976	Q9Y624	Junctional adhesion molecule A OS=Homo sapiens OX=9606 GN=F11R PE=1 SV=1	1.813	Up	F11R	32.583	25.4	6	4	4	1	5	4	4	4	4	78670	142690	0.711	1.289
Cellular Component	GO:0031224	4	intrinsic component of membrane	0.000226976	Q53S58	Transmembrane protein 177 OS=Homo sapiens OX=9606 GN=TMEM177 PE=1 SV=1	1.528	Up	TMEM177	33.76	8.7	3	2	2	2	1	2	2	2	2	13741	21014	0.791	1.209
Cellular Component	GO:0031224	4	intrinsic component of membrane	0.000226976	Q86VR2	Reticulophagy regulator 3 OS=Homo sapiens OX=9606 GN=RETREG3 PE=1 SV=1	0.657	Down	RETREG3	51.396	12.2	6	4	4	2	4	2	4	2	4	69232	45439	1.207	0.793
Cellular Component	GO:0031224	4	intrinsic component of membrane	0.000226976	Q9NZ53	Podocalyxin-like protein 2 OS=Homo sapiens OX=9606 GN=PODXL2 PE=1 SV=1	0.643	Down	PODXL2	65.075	5.6	2	2	2	2	0	2	2	2	2	12175	7838	1.217	0.783
Cellular Component	GO:0031224	4	intrinsic component of membrane	0.000226976	P20336	Ras-related protein Rab-3A OS=Homo sapiens OX=9606 GN=RAB3A PE=1 SV=1	0.432	Down	RAB3A	24.984	14.1	4	2	2	3	1	2	2	2	2	76283	32943	1.397	0.603
Cellular Component	GO:0031224	4	intrinsic component of membrane	0.000226976	Q9NZ08	Endoplasmic reticulum aminopeptidase 1 OS=Homo sapiens OX=9606 GN=ERAP1 PE=1 SV=3	1.628	Up	ERAP1	107.23	4.7	4	3	3	2	2	2	3	2	3	16122	26242	0.761	1.239
Cellular Component	GO:0031224	4	intrinsic component of membrane	0.000226976	Q9BVT8	Transmembrane and ubiquitin-like domain-containing protein 1 OS=Homo sapiens OX=9606 GN=TMUB1 PE=1 SV=1	2.049	Up	TMUB1	26.261	21.1	4	3	3	1	3	3	3	3	3	80645	165100	0.656	1.344
Cellular Component	GO:0031224	4	intrinsic component of membrane	0.000226976	Q8WWB7	Glycosylated lysosomal membrane protein OS=Homo sapiens OX=9606 GN=GLMP PE=1 SV=1	0.542	Down	GLMP	43.864	11.3	2	2	2	2	0	2	2	2	2	28190	15294	1.297	0.703
Cellular Component	GO:0031224	4	intrinsic component of membrane	0.000226976	Q9NZQ7	Programmed cell death 1 ligand 1 OS=Homo sapiens OX=9606 GN=CD274 PE=1 SV=1	4.54	Up	CD274	33.275	29.3	10	6	6	3	7	4	6	4	6	132560	601010	0.361	1.639
Cellular Component	GO:0031224	4	intrinsic component of membrane	0.000226976	Q96EC8	Protein YIPF6 OS=Homo sapiens OX=9606 GN=YIPF6 PE=1 SV=2	0.589	Down	YIPF6	26.256	11.9	3	2	2	2	1	2	2	2	2	80811	47564	1.259	0.741
Cellular Component	GO:0031224	4	intrinsic component of membrane	0.000226976	P21964	Catechol O-methyltransferase OS=Homo sapiens OX=9606 GN=COMT PE=1 SV=2	1.721	Up	COMT	30.037	51.7	21	9	9	11	10	9	9	9	9	334040	575120	0.735	1.265
Cellular Component	GO:0031224	4	intrinsic component of membrane	0.000226976	O43493	Trans-Golgi network integral membrane protein 2 OS=Homo sapiens OX=9606 GN=TGOLN2 PE=1 SV=4	1.577	Up	TGOLN2	45.879	12.1	5	4	4	3	2	4	2	4	2	414920	654340	0.776	1.224
Cellular Component	GO:0031224	4	intrinsic component of membrane	0.000226976	O00400	Acetyl-coenzyme A transporter 1 OS=Homo sapiens OX=9606 GN=SLC33A1 PE=1 SV=1	2.003	Up	SLC33A1	60.908	9.1	4	4	4	1	3	4	4	4	4	95364	191180	0.666	1.334
Cellular Component	GO:0031224	4	intrinsic component of membrane	0.000226976	Q16563	Synaptophysin-like protein 1 OS=Homo sapiens OX=9606 GN=SYPL1 PE=1 SV=1	0.554	Down	SYPL1	28.565	10	5	2	2	3	2	2	1	2	1	72944	40403	1.287	0.713
Cellular Component	GO:0031224	4	intrinsic component of membrane	0.000226976	Q15629	Translocating chain-associated membrane protein 1 OS=Homo sapiens OX=9606 GN=TRAM1 PE=1 SV=3	3.651	Up	TRAM1	43.071	9.9	3	3	3	0	3	2	3	2	3	26207	95666	0.43	1.57
Cellular Component	GO:0031234	8	extrinsic component of cytoplasmic side of plasma membrane	0.22356	P07947	Tyrosine-protein kinase Yes OS=Homo sapiens OX=9606 GN=YES1 PE=1 SV=3	0.389	Down	YES1	60.801	13.3	4	4	3	2	2	3	4	2	3	54575	21216	1.44	0.56
Cellular Component	GO:0031234	8	extrinsic component of cytoplasmic side of plasma membrane	0.22356	P06241	Tyrosine-protein kinase Fyn OS=Homo sapiens OX=9606 GN=FYN PE=1 SV=3	1.95	Up	FYN	60.761	8.6	2	3	2	1	1	3	3	2	2	9486.5	18489	0.678	1.322
Cellular Component	GO:0098563	14	intrinsic component of synaptic vesicle membrane	0.0076917	P20336	Ras-related protein Rab-3A OS=Homo sapiens OX=9606 GN=RAB3A PE=1 SV=1	0.432	Down	RAB3A	24.984	14.1	4	2	2	3	1	2	2	2	2	76283	32943	1.397	0.603
Cellular Component	GO:0098563	14	intrinsic component of synaptic vesicle membrane	0.0076917	Q16563	Synaptophysin-like protein 1 OS=Homo sapiens OX=9606 GN=SYPL1 PE=1 SV=1	0.554	Down	SYPL1	28.565	10	5	2	2	3	2	2	1	2	1	72944	40403	1.287	0.713
Cellular Component	GO:0044431	9	Golgi apparatus part	0.0873915	Q8WXF7	Atlastin-1 OS=Homo sapiens OX=9606 GN=ATL1 PE=1 SV=1	0.357	Down	ATL1	63.543	9.7	3	4	3	0	3	3	4	2	3	64456	22973	1.474	0.526
Cellular Component	GO:0044431	9	Golgi apparatus part	0.0873915	Q9UL33	Trafficking protein particle complex subunit 2-like protein OS=Homo sapiens OX=9606 GN=TRAPPC2L PE=1 SV=1	0.6	Down	TRAPPC2L	16.145	20.7	3	2	2	1	2	2	2	2	2	38284	22953	1.25	0.75
Cellular Component	GO:0044431	9	Golgi apparatus part	0.0873915	Q92614	Unconventional myosin-XVIIIa OS=Homo sapiens OX=9606 GN=MYO18A PE=1 SV=3	1.564	Up	MYO18A	233.11	4.5	8	6	6	5	3	6	5	6	5	41882	65556	0.78	1.22
Cellular Component	GO:0044431	9	Golgi apparatus part	0.0873915	O94766	Galactosylgalactosylxylosylprotein 3-beta-glucuronosyltransferase 3 OS=Homo sapiens OX=9606 GN=B3GAT3 PE=1 SV=2	1.513	Up	B3GAT3	37.121	31.3	9	6	6	4	5	4	5	4	5	68443	103450	0.796	1.204
Cellular Component	GO:0044431	9	Golgi apparatus part	0.0873915	Q9UID3	Vacuolar protein sorting-associated protein 51 homolog OS=Homo sapiens OX=9606 GN=VPS51 PE=1 SV=2	1.541	Up	VPS51	86.041	11.6	10	7	7	5	5	6	7	6	7	100030	154050	0.787	1.213
Cellular Component	GO:0044431	9	Golgi apparatus part	0.0873915	Q9UJY4	ADP-ribosylation factor-binding protein GGA2 OS=Homo sapiens OX=9606 GN=GGA2 PE=1 SV=3	0.641	Down	GGA2	67.15	13.4	8	6	6	4	4	4	5	4	5	95290	61099	1.219	0.781
Cellular Component	GO:0044431	9	Golgi apparatus part	0.0873915	Q6NTF9	Rhomboid domain-containing protein 2 OS=Homo sapiens OX=9606 GN=RHBDD2 PE=2 SV=2	3.292	Up	RHBDD2	39.202	7.4	3	2	2	1	2	2	2	2	2	14122	46439	0.466	1.534
Cellular Component	GO:0044431	9	Golgi apparatus part	0.0873915	Q96EC8	Protein YIPF6 OS=Homo sapiens OX=9606 GN=YIPF6 PE=1 SV=2	0.589	Down	YIPF6	26.256	11.9	3	2	2	2	1	2	2	2	2	80811	47564	1.259	0.741
Cellular Component	GO:0044431	9	Golgi apparatus part	0.0873915	P09496	Clathrin light chain A OS=Homo sapiens OX=9606 GN=CLTA PE=1 SV=1	0.657	Down	CLTA	27.076	13.3	6	4	4	4	2	4	4	4	4	803850	528220	1.207	0.793
Cellular Component	GO:0044431	9	Golgi apparatus part	0.0873915	O43493	Trans-Golgi network integral membrane protein 2 OS=Homo sapiens OX=9606 GN=TGOLN2 PE=1 SV=4	1.577	Up	TGOLN2	45.879	12.1	5	4	4	3	2	4	2	4	2	414920	654340	0.776	1.224
Cellular Component	GO:0044431	9	Golgi apparatus part	0.0873915	O00400	Acetyl-coenzyme A transporter 1 OS=Homo sapiens OX=9606 GN=SLC33A1 PE=1 SV=1	2.003	Up	SLC33A1	60.908	9.1	4	4	4	1	3	4	4	4	4	95364	191180	0.666	1.334
Cellular Component	GO:0005768	9	endosome	0.0344384	Q9H9H4	Vacuolar protein sorting-associated protein 37B OS=Homo sapiens OX=9606 GN=VPS37B PE=1 SV=1	0.302	Down	VPS37B	31.307	13.7	3	3	3	3	0	3	2	3	2	62643	18909	1.536	0.464
Cellular Component	GO:0005768	9	endosome	0.0344384	P20336	Ras-related protein Rab-3A OS=Homo sapiens OX=9606 GN=RAB3A PE=1 SV=1	0.432	Down	RAB3A	24.984	14.1	4	2	2	3	1	2	2	2	2	76283	32943	1.397	0.603
Cellular Component	GO:0005768	9	endosome	0.0344384	Q9Y6W5	Wiskott-Aldrich syndrome protein family member 2 OS=Homo sapiens OX=9606 GN=WASF2 PE=1 SV=3	3.695	Up	WASF2	54.283	10	4	3	3	2	2	3	3	3	3	33895	125350	0.426	1.574
Cellular Component	GO:0005768	9	endosome	0.0344384	Q15057	Arf-GAP with coiled-coil, ANK repeat and PH domain-containing protein 2 OS=Homo sapiens OX=9606 GN=ACAP2 PE=1 SV=3	0.653	Down	ACAP2	88.028	6	4	3	3	2	2	2	3	2	3	23849	15576	1.21	0.79
Cellular Component	GO:0005768	9	endosome	0.0344384	Q5VZK9	F-actin-uncapping protein LRRC16A OS=Homo sapiens OX=9606 GN=CARMIL1 PE=1 SV=1	0.626	Down	CARMIL1	151.56	2.1	3	2	2	2	1	2	2	2	2	18915	11830	1.23	0.77
Cellular Component	GO:0005768	9	endosome	0.0344384	P06241	Tyrosine-protein kinase Fyn OS=Homo sapiens OX=9606 GN=FYN PE=1 SV=3	1.95	Up	FYN	60.761	8.6	2	3	2	1	1	3	3	2	2	9486.5	18489	0.678	1.322
Cellular Component	GO:0005768	9	endosome	0.0344384	Q9UID3	Vacuolar protein sorting-associated protein 51 homolog OS=Homo sapiens OX=9606 GN=VPS51 PE=1 SV=2	1.541	Up	VPS51	86.041	11.6	10	7	7	5	5	6	7	6	7	100030	154050	0.787	1.213
Cellular Component	GO:0005768	9	endosome	0.0344384	Q9NZZ3	Charged multivesicular body protein 5 OS=Homo sapiens OX=9606 GN=CHMP5 PE=1 SV=1	1.77	Up	CHMP5	24.57	16.9	5	2	2	2	3	2	2	2	2	89781	158800	0.722	1.278
Cellular Component	GO:0005768	9	endosome	0.0344384	Q9UJY4	ADP-ribosylation factor-binding protein GGA2 OS=Homo sapiens OX=9606 GN=GGA2 PE=1 SV=3	0.641	Down	GGA2	67.15	13.4	8	6	6	4	4	4	5	4	5	95290	61099	1.219	0.781
Cellular Component	GO:0005768	9	endosome	0.0344384	Q9BVT8	Transmembrane and ubiquitin-like domain-containing protein 1 OS=Homo sapiens OX=9606 GN=TMUB1 PE=1 SV=1	2.049	Up	TMUB1	26.261	21.1	4	3	3	1	3	3	3	3	3	80645	165100	0.656	1.344
Cellular Component	GO:0005768	9	endosome	0.0344384	P04083	Annexin A1 OS=Homo sapiens OX=9606 GN=ANXA1 PE=1 SV=2	1.66	Up	ANXA1	38.714	12.4	6	3	3	3	3	3	3	3	3	24523	40666	0.752	1.248
Cellular Component	GO:0005768	9	endosome	0.0344384	P09496	Clathrin light chain A OS=Homo sapiens OX=9606 GN=CLTA PE=1 SV=1	0.657	Down	CLTA	27.076	13.3	6	4	4	4	2	4	4	4	4	803850	528220	1.207	0.793
Cellular Component	GO:0005768	9	endosome	0.0344384	O43493	Trans-Golgi network integral membrane protein 2 OS=Homo sapiens OX=9606 GN=TGOLN2 PE=1 SV=4	1.577	Up	TGOLN2	45.879	12.1	5	4	4	3	2	4	2	4	2	414920	654340	0.776	1.224
Cellular Component	GO:0031901	12	early endosome membrane	0.379654	Q9UJY4	ADP-ribosylation factor-binding protein GGA2 OS=Homo sapiens OX=9606 GN=GGA2 PE=1 SV=3	0.641	Down	GGA2	67.15	13.4	8	6	6	4	4	4	5	4	5	95290	61099	1.219	0.781
Cellular Component	GO:0031901	12	early endosome membrane	0.379654	P04083	Annexin A1 OS=Homo sapiens OX=9606 GN=ANXA1 PE=1 SV=2	1.66	Up	ANXA1	38.714	12.4	6	3	3	3	3	3	3	3	3	24523	40666	0.752	1.248
Cellular Component	GO:1902493	5	acetyltransferase complex	0.171351	O94864	STAGA complex 65 subunit gamma OS=Homo sapiens OX=9606 GN=SUPT7L PE=1 SV=1	0.459	Down	SUPT7L	46.192	10.1	4	3	3	1	3	2	3	2	3	63757	29266	1.371	0.629
Cellular Component	GO:1902493	5	acetyltransferase complex	0.171351	Q96ES7	SAGA-associated factor 29 OS=Homo sapiens OX=9606 GN=SGF29 PE=1 SV=1	0.633	Down	SGF29	33.238	4.4	2	1	1	0	2	1	1	1	1	19281	12199	1.225	0.775
Cellular Component	GO:1902493	5	acetyltransferase complex	0.171351	Q15545	Transcription initiation factor TFIID subunit 7 OS=Homo sapiens OX=9606 GN=TAF7 PE=1 SV=1	1.963	Up	TAF7	40.259	6.9	3	2	2	1	2	2	2	2	2	33192	65085	0.675	1.325
Cellular Component	GO:0022625	11	cytosolic large ribosomal subunit	0.337	Q9GZY4	Cytochrome c oxidase assembly factor 1 homolog OS=Homo sapiens OX=9606 GN=COA1 PE=1 SV=1	1.89	Up	COA1	16.694	25.3	4	2	2	1	3	2	2	2	2	35509	67186	0.692	1.308
Cellular Component	GO:0022625	11	cytosolic large ribosomal subunit	0.337	P05386	60S acidic ribosomal protein P1 OS=Homo sapiens OX=9606 GN=RPLP1 PE=1 SV=1	1.801	Up	RPLP1	11.514	66.7	9	3	2	4	5	2	3	2	2	1461500	2633700	0.714	1.286
Cellular Component	GO:0016021	5	integral component of membrane	0.00037858	Q2PZI1	Probable C-mannosyltransferase DPY19L1 OS=Homo sapiens OX=9606 GN=DPY19L1 PE=2 SV=1	0.527	Down	DPY19L1	77.318	5.9	3	2	2	2	1	2	2	2	2	52159	27488	1.31	0.69
Cellular Component	GO:0016021	5	integral component of membrane	0.00037858	Q9GZY4	Cytochrome c oxidase assembly factor 1 homolog OS=Homo sapiens OX=9606 GN=COA1 PE=1 SV=1	1.89	Up	COA1	16.694	25.3	4	2	2	1	3	2	2	2	2	35509	67186	0.692	1.308
Cellular Component	GO:0016021	5	integral component of membrane	0.00037858	P98172	Ephrin-B1 OS=Homo sapiens OX=9606 GN=EFNB1 PE=1 SV=1	1.564	Up	EFNB1	38.006	9.2	3	2	2	2	1	2	2	2	2	14125	22106	0.78	1.22
Cellular Component	GO:0016021	5	integral component of membrane	0.00037858	Q9UID3	Vacuolar protein sorting-associated protein 51 homolog OS=Homo sapiens OX=9606 GN=VPS51 PE=1 SV=2	1.541	Up	VPS51	86.041	11.6	10	7	7	5	5	6	7	6	7	100030	154050	0.787	1.213
Cellular Component	GO:0016021	5	integral component of membrane	0.00037858	O75787	Renin receptor OS=Homo sapiens OX=9606 GN=ATP6AP2 PE=1 SV=2	1.685	Up	ATP6AP2	39.008	15.4	5	3	3	2	3	2	3	2	3	31169	52519	0.745	1.255
Cellular Component	GO:0016021	5	integral component of membrane	0.00037858	Q9Y679	Ancient ubiquitous protein 1 OS=Homo sapiens OX=9606 GN=AUP1 PE=1 SV=2	1.71	Up	AUP1	45.786	13.4	4	4	4	1	3	3	3	3	3	84068	143650	0.738	1.262
Cellular Component	GO:0016021	5	integral component of membrane	0.00037858	Q6NTF9	Rhomboid domain-containing protein 2 OS=Homo sapiens OX=9606 GN=RHBDD2 PE=2 SV=2	3.292	Up	RHBDD2	39.202	7.4	3	2	2	1	2	2	2	2	2	14122	46439	0.466	1.534
Cellular Component	GO:0016021	5	integral component of membrane	0.00037858	Q9UBU6	Protein FAM8A1 OS=Homo sapiens OX=9606 GN=FAM8A1 PE=1 SV=1	2.072	Up	FAM8A1	44.123	14.5	4	3	3	1	3	3	3	3	3	23505	48715	0.651	1.349
Cellular Component	GO:0016021	5	integral component of membrane	0.00037858	O15321	Transmembrane 9 superfamily member 1 OS=Homo sapiens OX=9606 GN=TM9SF1 PE=2 SV=2	1.667	Up	TM9SF1	68.86	5.8	3	2	2	1	2	2	2	2	2	25844	43062	0.75	1.25
Cellular Component	GO:0016021	5	integral component of membrane	0.00037858	P43003	Excitatory amino acid transporter 1 OS=Homo sapiens OX=9606 GN=SLC1A3 PE=1 SV=1	1.564	Up	SLC1A3	59.572	4.2	3	2	2	1	2	2	2	2	2	11815	18470	0.78	1.22
Cellular Component	GO:0016021	5	integral component of membrane	0.00037858	Q5VT66	Mitochondrial amidoxime-reducing component 1 OS=Homo sapiens OX=9606 GN=MARC1 PE=1 SV=1	1.703	Up	MARC1	37.499	19.6	10	5	5	5	5	5	5	5	5	129260	220010	0.74	1.26
Cellular Component	GO:0016021	5	integral component of membrane	0.00037858	Q96CU9	FAD-dependent oxidoreductase domain-containing protein 1 OS=Homo sapiens OX=9606 GN=FOXRED1 PE=1 SV=2	0.313	Down	FOXRED1	53.811	7.8	4	3	3	3	1	3	2	3	2	95856	30015	1.523	0.477
Cellular Component	GO:0016021	5	integral component of membrane	0.00037858	O94766	Galactosylgalactosylxylosylprotein 3-beta-glucuronosyltransferase 3 OS=Homo sapiens OX=9606 GN=B3GAT3 PE=1 SV=2	1.513	Up	B3GAT3	37.121	31.3	9	6	6	4	5	4	5	4	5	68443	103450	0.796	1.204
Cellular Component	GO:0016021	5	integral component of membrane	0.00037858	P06756	Integrin alpha-V OS=Homo sapiens OX=9606 GN=ITGAV PE=1 SV=2	1.545	Up	ITGAV	116.04	4.4	5	3	3	2	3	3	3	3	3	21979	33971	0.786	1.214
Cellular Component	GO:0016021	5	integral component of membrane	0.00037858	O43292	Glycosylphosphatidylinositol anchor attachment 1 protein OS=Homo sapiens OX=9606 GN=GPAA1 PE=1 SV=3	1.999	Up	GPAA1	67.622	6	6	3	3	4	2	3	3	3	3	58209	116340	0.667	1.333
Cellular Component	GO:0016021	5	integral component of membrane	0.00037858	Q9H330	Transmembrane protein 245 OS=Homo sapiens OX=9606 GN=TMEM245 PE=1 SV=3	0.34	Down	TMEM245	97.356	3.1	3	2	2	1	2	2	2	2	2	178360	60526	1.493	0.507
Cellular Component	GO:0016021	5	integral component of membrane	0.00037858	Q9NX00	Transmembrane protein 160 OS=Homo sapiens OX=9606 GN=TMEM160 PE=1 SV=1	0.626	Down	TMEM160	19.657	12.8	3	2	2	2	1	2	2	2	2	31557	19739	1.23	0.77
Cellular Component	GO:0016021	5	integral component of membrane	0.00037858	Q8WXF7	Atlastin-1 OS=Homo sapiens OX=9606 GN=ATL1 PE=1 SV=1	0.357	Down	ATL1	63.543	9.7	3	4	3	0	3	3	4	2	3	64456	22973	1.474	0.526
Cellular Component	GO:0016021	5	integral component of membrane	0.00037858	P60033	CD81 antigen OS=Homo sapiens OX=9606 GN=CD81 PE=1 SV=1	1.591	Up	CD81	25.809	25	7	3	3	4	3	3	3	3	3	184410	293300	0.772	1.228
Cellular Component	GO:0016021	5	integral component of membrane	0.00037858	P09669	Cytochrome c oxidase subunit 6C OS=Homo sapiens OX=9606 GN=COX6C PE=1 SV=2	0.468	Down	COX6C	8.7813	28	3	2	2	2	1	2	2	2	2	41456	19441	1.362	0.638
Cellular Component	GO:0016021	5	integral component of membrane	0.00037858	Q15070	Mitochondrial inner membrane protein OXA1L OS=Homo sapiens OX=9606 GN=OXA1L PE=1 SV=3	1.516	Up	OXA1L	48.547	7.4	5	3	3	2	3	3	3	3	3	103480	156890	0.795	1.205
Cellular Component	GO:0016021	5	integral component of membrane	0.00037858	Q9Y624	Junctional adhesion molecule A OS=Homo sapiens OX=9606 GN=F11R PE=1 SV=1	1.813	Up	F11R	32.583	25.4	6	4	4	1	5	4	4	4	4	78670	142690	0.711	1.289
Cellular Component	GO:0016021	5	integral component of membrane	0.00037858	Q53S58	Transmembrane protein 177 OS=Homo sapiens OX=9606 GN=TMEM177 PE=1 SV=1	1.528	Up	TMEM177	33.76	8.7	3	2	2	2	1	2	2	2	2	13741	21014	0.791	1.209
Cellular Component	GO:0016021	5	integral component of membrane	0.00037858	Q86VR2	Reticulophagy regulator 3 OS=Homo sapiens OX=9606 GN=RETREG3 PE=1 SV=1	0.657	Down	RETREG3	51.396	12.2	6	4	4	2	4	2	4	2	4	69232	45439	1.207	0.793
Cellular Component	GO:0016021	5	integral component of membrane	0.00037858	Q9NZ53	Podocalyxin-like protein 2 OS=Homo sapiens OX=9606 GN=PODXL2 PE=1 SV=1	0.643	Down	PODXL2	65.075	5.6	2	2	2	2	0	2	2	2	2	12175	7838	1.217	0.783
Cellular Component	GO:0016021	5	integral component of membrane	0.00037858	Q9NZ08	Endoplasmic reticulum aminopeptidase 1 OS=Homo sapiens OX=9606 GN=ERAP1 PE=1 SV=3	1.628	Up	ERAP1	107.23	4.7	4	3	3	2	2	2	3	2	3	16122	26242	0.761	1.239
Cellular Component	GO:0016021	5	integral component of membrane	0.00037858	Q9BVT8	Transmembrane and ubiquitin-like domain-containing protein 1 OS=Homo sapiens OX=9606 GN=TMUB1 PE=1 SV=1	2.049	Up	TMUB1	26.261	21.1	4	3	3	1	3	3	3	3	3	80645	165100	0.656	1.344
Cellular Component	GO:0016021	5	integral component of membrane	0.00037858	Q8WWB7	Glycosylated lysosomal membrane protein OS=Homo sapiens OX=9606 GN=GLMP PE=1 SV=1	0.542	Down	GLMP	43.864	11.3	2	2	2	2	0	2	2	2	2	28190	15294	1.297	0.703
Cellular Component	GO:0016021	5	integral component of membrane	0.00037858	Q9NZQ7	Programmed cell death 1 ligand 1 OS=Homo sapiens OX=9606 GN=CD274 PE=1 SV=1	4.54	Up	CD274	33.275	29.3	10	6	6	3	7	4	6	4	6	132560	601010	0.361	1.639
Cellular Component	GO:0016021	5	integral component of membrane	0.00037858	Q96EC8	Protein YIPF6 OS=Homo sapiens OX=9606 GN=YIPF6 PE=1 SV=2	0.589	Down	YIPF6	26.256	11.9	3	2	2	2	1	2	2	2	2	80811	47564	1.259	0.741
Cellular Component	GO:0016021	5	integral component of membrane	0.00037858	P21964	Catechol O-methyltransferase OS=Homo sapiens OX=9606 GN=COMT PE=1 SV=2	1.721	Up	COMT	30.037	51.7	21	9	9	11	10	9	9	9	9	334040	575120	0.735	1.265
Cellular Component	GO:0016021	5	integral component of membrane	0.00037858	O43493	Trans-Golgi network integral membrane protein 2 OS=Homo sapiens OX=9606 GN=TGOLN2 PE=1 SV=4	1.577	Up	TGOLN2	45.879	12.1	5	4	4	3	2	4	2	4	2	414920	654340	0.776	1.224
Cellular Component	GO:0016021	5	integral component of membrane	0.00037858	O00400	Acetyl-coenzyme A transporter 1 OS=Homo sapiens OX=9606 GN=SLC33A1 PE=1 SV=1	2.003	Up	SLC33A1	60.908	9.1	4	4	4	1	3	4	4	4	4	95364	191180	0.666	1.334
Cellular Component	GO:0016021	5	integral component of membrane	0.00037858	Q16563	Synaptophysin-like protein 1 OS=Homo sapiens OX=9606 GN=SYPL1 PE=1 SV=1	0.554	Down	SYPL1	28.565	10	5	2	2	3	2	2	1	2	1	72944	40403	1.287	0.713
Cellular Component	GO:0016021	5	integral component of membrane	0.00037858	Q15629	Translocating chain-associated membrane protein 1 OS=Homo sapiens OX=9606 GN=TRAM1 PE=1 SV=3	3.651	Up	TRAM1	43.071	9.9	3	3	3	0	3	2	3	2	3	26207	95666	0.43	1.57
Cellular Component	GO:0045211	9	postsynaptic membrane	0.0745893	Q9BVT8	Transmembrane and ubiquitin-like domain-containing protein 1 OS=Homo sapiens OX=9606 GN=TMUB1 PE=1 SV=1	2.049	Up	TMUB1	26.261	21.1	4	3	3	1	3	3	3	3	3	80645	165100	0.656	1.344
Cellular Component	GO:0045211	9	postsynaptic membrane	0.0745893	O75970	Multiple PDZ domain protein OS=Homo sapiens OX=9606 GN=MPDZ PE=1 SV=2	1.548	Up	MPDZ	221.62	2	2	2	2	0	2	2	2	2	2	10068	15590	0.785	1.215
Cellular Component	GO:0045211	9	postsynaptic membrane	0.0745893	P21964	Catechol O-methyltransferase OS=Homo sapiens OX=9606 GN=COMT PE=1 SV=2	1.721	Up	COMT	30.037	51.7	21	9	9	11	10	9	9	9	9	334040	575120	0.735	1.265
Cellular Component	GO:0032592	14	integral component of mitochondrial membrane	0.258509	Q15070	Mitochondrial inner membrane protein OXA1L OS=Homo sapiens OX=9606 GN=OXA1L PE=1 SV=3	1.516	Up	OXA1L	48.547	7.4	5	3	3	2	3	3	3	3	3	103480	156890	0.795	1.205
Cellular Component	GO:0032592	14	integral component of mitochondrial membrane	0.258509	Q9GZY4	Cytochrome c oxidase assembly factor 1 homolog OS=Homo sapiens OX=9606 GN=COA1 PE=1 SV=1	1.89	Up	COA1	16.694	25.3	4	2	2	1	3	2	2	2	2	35509	67186	0.692	1.308
Cellular Component	GO:0000153	8	cytoplasmic ubiquitin ligase complex	0.0261212	P40337	von Hippel-Lindau disease tumor suppressor OS=Homo sapiens OX=9606 GN=VHL PE=1 SV=2	3.141	Up	VHL	24.152	14.6	4	3	3	2	2	2	3	2	3	62931	197830	0.483	1.517
Cellular Component	GO:0000153	8	cytoplasmic ubiquitin ligase complex	0.0261212	Q9Y679	Ancient ubiquitous protein 1 OS=Homo sapiens OX=9606 GN=AUP1 PE=1 SV=2	1.71	Up	AUP1	45.786	13.4	4	4	4	1	3	3	3	3	3	84068	143650	0.738	1.262
Cellular Component	GO:0032587	9	ruffle membrane	0.0745893	Q14678	KN motif and ankyrin repeat domain-containing protein 1 OS=Homo sapiens OX=9606 GN=KANK1 PE=1 SV=3	1.597	Up	KANK1	147.29	2.2	4	2	2	2	2	2	2	2	2	12901	20597	0.77	1.23
Cellular Component	GO:0032587	9	ruffle membrane	0.0745893	Q86YS7	C2 domain-containing protein 5 OS=Homo sapiens OX=9606 GN=C2CD5 PE=1 SV=1	1.519	Up	C2CD5	110.45	4.3	4	4	4	2	2	3	4	3	4	55664	84545	0.794	1.206
Cellular Component	GO:0032587	9	ruffle membrane	0.0745893	P06756	Integrin alpha-V OS=Homo sapiens OX=9606 GN=ITGAV PE=1 SV=2	1.545	Up	ITGAV	116.04	4.4	5	3	3	2	3	3	3	3	3	21979	33971	0.786	1.214
Cellular Component	GO:0000123	13	histone acetyltransferase complex	0.132303	O94864	STAGA complex 65 subunit gamma OS=Homo sapiens OX=9606 GN=SUPT7L PE=1 SV=1	0.459	Down	SUPT7L	46.192	10.1	4	3	3	1	3	2	3	2	3	63757	29266	1.371	0.629
Cellular Component	GO:0000123	13	histone acetyltransferase complex	0.132303	Q96ES7	SAGA-associated factor 29 OS=Homo sapiens OX=9606 GN=SGF29 PE=1 SV=1	0.633	Down	SGF29	33.238	4.4	2	1	1	0	2	1	1	1	1	19281	12199	1.225	0.775
Cellular Component	GO:0000123	13	histone acetyltransferase complex	0.132303	Q15545	Transcription initiation factor TFIID subunit 7 OS=Homo sapiens OX=9606 GN=TAF7 PE=1 SV=1	1.963	Up	TAF7	40.259	6.9	3	2	2	1	2	2	2	2	2	33192	65085	0.675	1.325
Cellular Component	GO:0070160	4	occluding junction	0.241003	O75970	Multiple PDZ domain protein OS=Homo sapiens OX=9606 GN=MPDZ PE=1 SV=2	1.548	Up	MPDZ	221.62	2	2	2	2	0	2	2	2	2	2	10068	15590	0.785	1.215
Cellular Component	GO:0070160	4	occluding junction	0.241003	Q9Y624	Junctional adhesion molecule A OS=Homo sapiens OX=9606 GN=F11R PE=1 SV=1	1.813	Up	F11R	32.583	25.4	6	4	4	1	5	4	4	4	4	78670	142690	0.711	1.289
Cellular Component	GO:0031256	7	leading edge membrane	0.137673	Q14678	KN motif and ankyrin repeat domain-containing protein 1 OS=Homo sapiens OX=9606 GN=KANK1 PE=1 SV=3	1.597	Up	KANK1	147.29	2.2	4	2	2	2	2	2	2	2	2	12901	20597	0.77	1.23
Cellular Component	GO:0031256	7	leading edge membrane	0.137673	Q86YS7	C2 domain-containing protein 5 OS=Homo sapiens OX=9606 GN=C2CD5 PE=1 SV=1	1.519	Up	C2CD5	110.45	4.3	4	4	4	2	2	3	4	3	4	55664	84545	0.794	1.206
Cellular Component	GO:0031256	7	leading edge membrane	0.137673	P06756	Integrin alpha-V OS=Homo sapiens OX=9606 GN=ITGAV PE=1 SV=2	1.545	Up	ITGAV	116.04	4.4	5	3	3	2	3	3	3	3	3	21979	33971	0.786	1.214
Cellular Component	GO:0098791	10	Golgi subcompartment	0.0257973	Q9UID3	Vacuolar protein sorting-associated protein 51 homolog OS=Homo sapiens OX=9606 GN=VPS51 PE=1 SV=2	1.541	Up	VPS51	86.041	11.6	10	7	7	5	5	6	7	6	7	100030	154050	0.787	1.213
Cellular Component	GO:0098791	10	Golgi subcompartment	0.0257973	Q8WXF7	Atlastin-1 OS=Homo sapiens OX=9606 GN=ATL1 PE=1 SV=1	0.357	Down	ATL1	63.543	9.7	3	4	3	0	3	3	4	2	3	64456	22973	1.474	0.526
Cellular Component	GO:0098791	10	Golgi subcompartment	0.0257973	Q9UJY4	ADP-ribosylation factor-binding protein GGA2 OS=Homo sapiens OX=9606 GN=GGA2 PE=1 SV=3	0.641	Down	GGA2	67.15	13.4	8	6	6	4	4	4	5	4	5	95290	61099	1.219	0.781
Cellular Component	GO:0098791	10	Golgi subcompartment	0.0257973	Q96EC8	Protein YIPF6 OS=Homo sapiens OX=9606 GN=YIPF6 PE=1 SV=2	0.589	Down	YIPF6	26.256	11.9	3	2	2	2	1	2	2	2	2	80811	47564	1.259	0.741
Cellular Component	GO:0098791	10	Golgi subcompartment	0.0257973	Q92614	Unconventional myosin-XVIIIa OS=Homo sapiens OX=9606 GN=MYO18A PE=1 SV=3	1.564	Up	MYO18A	233.11	4.5	8	6	6	5	3	6	5	6	5	41882	65556	0.78	1.22
Cellular Component	GO:0098791	10	Golgi subcompartment	0.0257973	O43493	Trans-Golgi network integral membrane protein 2 OS=Homo sapiens OX=9606 GN=TGOLN2 PE=1 SV=4	1.577	Up	TGOLN2	45.879	12.1	5	4	4	3	2	4	2	4	2	414920	654340	0.776	1.224
Cellular Component	GO:0098791	10	Golgi subcompartment	0.0257973	P09496	Clathrin light chain A OS=Homo sapiens OX=9606 GN=CLTA PE=1 SV=1	0.657	Down	CLTA	27.076	13.3	6	4	4	4	2	4	4	4	4	803850	528220	1.207	0.793
Cellular Component	GO:0098552	4	side of membrane	0.0142461	P07947	Tyrosine-protein kinase Yes OS=Homo sapiens OX=9606 GN=YES1 PE=1 SV=3	0.389	Down	YES1	60.801	13.3	4	4	3	2	2	3	4	2	3	54575	21216	1.44	0.56
Cellular Component	GO:0098552	4	side of membrane	0.0142461	O75787	Renin receptor OS=Homo sapiens OX=9606 GN=ATP6AP2 PE=1 SV=2	1.685	Up	ATP6AP2	39.008	15.4	5	3	3	2	3	2	3	2	3	31169	52519	0.745	1.255
Cellular Component	GO:0098552	4	side of membrane	0.0142461	P04083	Annexin A1 OS=Homo sapiens OX=9606 GN=ANXA1 PE=1 SV=2	1.66	Up	ANXA1	38.714	12.4	6	3	3	3	3	3	3	3	3	24523	40666	0.752	1.248
Cellular Component	GO:0098552	4	side of membrane	0.0142461	Q9NZQ7	Programmed cell death 1 ligand 1 OS=Homo sapiens OX=9606 GN=CD274 PE=1 SV=1	4.54	Up	CD274	33.275	29.3	10	6	6	3	7	4	6	4	6	132560	601010	0.361	1.639
Cellular Component	GO:0098552	4	side of membrane	0.0142461	P06241	Tyrosine-protein kinase Fyn OS=Homo sapiens OX=9606 GN=FYN PE=1 SV=3	1.95	Up	FYN	60.761	8.6	2	3	2	1	1	3	3	2	2	9486.5	18489	0.678	1.322
Cellular Component	GO:0098552	4	side of membrane	0.0142461	P01834	Immunoglobulin kappa constant OS=Homo sapiens OX=9606 GN=IGKC PE=1 SV=2	1.597	Up	IGKC	11.765	35.5	4	2	1	1	3	2	2	1	1	69989	111720	0.77	1.23
Cellular Component	GO:0098552	4	side of membrane	0.0142461	P06756	Integrin alpha-V OS=Homo sapiens OX=9606 GN=ITGAV PE=1 SV=2	1.545	Up	ITGAV	116.04	4.4	5	3	3	2	3	3	3	3	3	21979	33971	0.786	1.214
Cellular Component	GO:0048475	3	coated membrane	0.354181	Q9UJY4	ADP-ribosylation factor-binding protein GGA2 OS=Homo sapiens OX=9606 GN=GGA2 PE=1 SV=3	0.641	Down	GGA2	67.15	13.4	8	6	6	4	4	4	5	4	5	95290	61099	1.219	0.781
Cellular Component	GO:0048475	3	coated membrane	0.354181	P09496	Clathrin light chain A OS=Homo sapiens OX=9606 GN=CLTA PE=1 SV=1	0.657	Down	CLTA	27.076	13.3	6	4	4	4	2	4	4	4	4	803850	528220	1.207	0.793
Cellular Component	GO:0044440	10	endosomal part	0.148464	Q9UID3	Vacuolar protein sorting-associated protein 51 homolog OS=Homo sapiens OX=9606 GN=VPS51 PE=1 SV=2	1.541	Up	VPS51	86.041	11.6	10	7	7	5	5	6	7	6	7	100030	154050	0.787	1.213
Cellular Component	GO:0044440	10	endosomal part	0.148464	Q9H9H4	Vacuolar protein sorting-associated protein 37B OS=Homo sapiens OX=9606 GN=VPS37B PE=1 SV=1	0.302	Down	VPS37B	31.307	13.7	3	3	3	3	0	3	2	3	2	62643	18909	1.536	0.464
Cellular Component	GO:0044440	10	endosomal part	0.148464	Q9NZZ3	Charged multivesicular body protein 5 OS=Homo sapiens OX=9606 GN=CHMP5 PE=1 SV=1	1.77	Up	CHMP5	24.57	16.9	5	2	2	2	3	2	2	2	2	89781	158800	0.722	1.278
Cellular Component	GO:0044440	10	endosomal part	0.148464	Q9UJY4	ADP-ribosylation factor-binding protein GGA2 OS=Homo sapiens OX=9606 GN=GGA2 PE=1 SV=3	0.641	Down	GGA2	67.15	13.4	8	6	6	4	4	4	5	4	5	95290	61099	1.219	0.781
Cellular Component	GO:0044440	10	endosomal part	0.148464	P04083	Annexin A1 OS=Homo sapiens OX=9606 GN=ANXA1 PE=1 SV=2	1.66	Up	ANXA1	38.714	12.4	6	3	3	3	3	3	3	3	3	24523	40666	0.752	1.248
Cellular Component	GO:0044440	10	endosomal part	0.148464	P09496	Clathrin light chain A OS=Homo sapiens OX=9606 GN=CLTA PE=1 SV=1	0.657	Down	CLTA	27.076	13.3	6	4	4	4	2	4	4	4	4	803850	528220	1.207	0.793
Cellular Component	GO:0044440	10	endosomal part	0.148464	Q15057	Arf-GAP with coiled-coil, ANK repeat and PH domain-containing protein 2 OS=Homo sapiens OX=9606 GN=ACAP2 PE=1 SV=3	0.653	Down	ACAP2	88.028	6	4	3	3	2	2	2	3	2	3	23849	15576	1.21	0.79
Cellular Component	GO:0030135	9	coated vesicle	0.15007	Q9UJY4	ADP-ribosylation factor-binding protein GGA2 OS=Homo sapiens OX=9606 GN=GGA2 PE=1 SV=3	0.641	Down	GGA2	67.15	13.4	8	6	6	4	4	4	5	4	5	95290	61099	1.219	0.781
Cellular Component	GO:0030135	9	coated vesicle	0.15007	Q96EC8	Protein YIPF6 OS=Homo sapiens OX=9606 GN=YIPF6 PE=1 SV=2	0.589	Down	YIPF6	26.256	11.9	3	2	2	2	1	2	2	2	2	80811	47564	1.259	0.741
Cellular Component	GO:0030135	9	coated vesicle	0.15007	P20336	Ras-related protein Rab-3A OS=Homo sapiens OX=9606 GN=RAB3A PE=1 SV=1	0.432	Down	RAB3A	24.984	14.1	4	2	2	3	1	2	2	2	2	76283	32943	1.397	0.603
Cellular Component	GO:0030135	9	coated vesicle	0.15007	O43493	Trans-Golgi network integral membrane protein 2 OS=Homo sapiens OX=9606 GN=TGOLN2 PE=1 SV=4	1.577	Up	TGOLN2	45.879	12.1	5	4	4	3	2	4	2	4	2	414920	654340	0.776	1.224
Cellular Component	GO:0030135	9	coated vesicle	0.15007	P09496	Clathrin light chain A OS=Homo sapiens OX=9606 GN=CLTA PE=1 SV=1	0.657	Down	CLTA	27.076	13.3	6	4	4	4	2	4	4	4	4	803850	528220	1.207	0.793
Cellular Component	GO:0005798	10	Golgi-associated vesicle	0.258509	O43493	Trans-Golgi network integral membrane protein 2 OS=Homo sapiens OX=9606 GN=TGOLN2 PE=1 SV=4	1.577	Up	TGOLN2	45.879	12.1	5	4	4	3	2	4	2	4	2	414920	654340	0.776	1.224
Cellular Component	GO:0005798	10	Golgi-associated vesicle	0.258509	P09496	Clathrin light chain A OS=Homo sapiens OX=9606 GN=CLTA PE=1 SV=1	0.657	Down	CLTA	27.076	13.3	6	4	4	4	2	4	4	4	4	803850	528220	1.207	0.793
Cellular Component	GO:0030424	6	axon	0.222251	Q8WXF7	Atlastin-1 OS=Homo sapiens OX=9606 GN=ATL1 PE=1 SV=1	0.357	Down	ATL1	63.543	9.7	3	4	3	0	3	3	4	2	3	64456	22973	1.474	0.526
Cellular Component	GO:0030424	6	axon	0.222251	O60333	Kinesin-like protein KIF1B OS=Homo sapiens OX=9606 GN=KIF1B PE=1 SV=5	0.55	Down	KIF1B	204.47	2.5	3	3	2	1	2	3	3	2	2	51891	28584	1.29	0.71
Cellular Component	GO:0030424	6	axon	0.222251	P26232	Catenin alpha-2 OS=Homo sapiens OX=9606 GN=CTNNA2 PE=1 SV=5	1.551	Up	CTNNA2	105.31	10.1	7	8	1	4	3	8	6	1	1	29422	45635	0.784	1.216
Cellular Component	GO:0030424	6	axon	0.222251	P21964	Catechol O-methyltransferase OS=Homo sapiens OX=9606 GN=COMT PE=1 SV=2	1.721	Up	COMT	30.037	51.7	21	9	9	11	10	9	9	9	9	334040	575120	0.735	1.265
Cellular Component	GO:0030424	6	axon	0.222251	P20336	Ras-related protein Rab-3A OS=Homo sapiens OX=9606 GN=RAB3A PE=1 SV=1	0.432	Down	RAB3A	24.984	14.1	4	2	2	3	1	2	2	2	2	76283	32943	1.397	0.603
Cellular Component	GO:0098794	4	postsynapse	0.17686	Q9BVT8	Transmembrane and ubiquitin-like domain-containing protein 1 OS=Homo sapiens OX=9606 GN=TMUB1 PE=1 SV=1	2.049	Up	TMUB1	26.261	21.1	4	3	3	1	3	3	3	3	3	80645	165100	0.656	1.344
Cellular Component	GO:0098794	4	postsynapse	0.17686	O75970	Multiple PDZ domain protein OS=Homo sapiens OX=9606 GN=MPDZ PE=1 SV=2	1.548	Up	MPDZ	221.62	2	2	2	2	0	2	2	2	2	2	10068	15590	0.785	1.215
Cellular Component	GO:0098794	4	postsynapse	0.17686	P26232	Catenin alpha-2 OS=Homo sapiens OX=9606 GN=CTNNA2 PE=1 SV=5	1.551	Up	CTNNA2	105.31	10.1	7	8	1	4	3	8	6	1	1	29422	45635	0.784	1.216
Cellular Component	GO:0098794	4	postsynapse	0.17686	P21964	Catechol O-methyltransferase OS=Homo sapiens OX=9606 GN=COMT PE=1 SV=2	1.721	Up	COMT	30.037	51.7	21	9	9	11	10	9	9	9	9	334040	575120	0.735	1.265
Cellular Component	GO:0098794	4	postsynapse	0.17686	P06241	Tyrosine-protein kinase Fyn OS=Homo sapiens OX=9606 GN=FYN PE=1 SV=3	1.95	Up	FYN	60.761	8.6	2	3	2	1	1	3	3	2	2	9486.5	18489	0.678	1.322
Cellular Component	GO:0030964	5	NADH dehydrogenase complex	0.249751	Q9UI09	NADH dehydrogenase [ubiquinone] 1 alpha subcomplex subunit 12 OS=Homo sapiens OX=9606 GN=NDUFA12 PE=1 SV=1	0.627	Down	NDUFA12	17.114	40.7	10	4	4	4	6	4	4	4	4	271320	170370	1.229	0.771
Cellular Component	GO:0030964	5	NADH dehydrogenase complex	0.249751	Q96CU9	FAD-dependent oxidoreductase domain-containing protein 1 OS=Homo sapiens OX=9606 GN=FOXRED1 PE=1 SV=2	0.313	Down	FOXRED1	53.811	7.8	4	3	3	3	1	3	2	3	2	95856	30015	1.523	0.477
Cellular Component	GO:0031300	5	intrinsic component of organelle membrane	0.0810063	Q15070	Mitochondrial inner membrane protein OXA1L OS=Homo sapiens OX=9606 GN=OXA1L PE=1 SV=3	1.516	Up	OXA1L	48.547	7.4	5	3	3	2	3	3	3	3	3	103480	156890	0.795	1.205
Cellular Component	GO:0031300	5	intrinsic component of organelle membrane	0.0810063	Q9GZY4	Cytochrome c oxidase assembly factor 1 homolog OS=Homo sapiens OX=9606 GN=COA1 PE=1 SV=1	1.89	Up	COA1	16.694	25.3	4	2	2	1	3	2	2	2	2	35509	67186	0.692	1.308
Cellular Component	GO:0031300	5	intrinsic component of organelle membrane	0.0810063	P20336	Ras-related protein Rab-3A OS=Homo sapiens OX=9606 GN=RAB3A PE=1 SV=1	0.432	Down	RAB3A	24.984	14.1	4	2	2	3	1	2	2	2	2	76283	32943	1.397	0.603
Cellular Component	GO:0031300	5	intrinsic component of organelle membrane	0.0810063	Q16563	Synaptophysin-like protein 1 OS=Homo sapiens OX=9606 GN=SYPL1 PE=1 SV=1	0.554	Down	SYPL1	28.565	10	5	2	2	3	2	2	1	2	1	72944	40403	1.287	0.713
Cellular Component	GO:0005801	8	cis-Golgi network	0.115404	Q96EC8	Protein YIPF6 OS=Homo sapiens OX=9606 GN=YIPF6 PE=1 SV=2	0.589	Down	YIPF6	26.256	11.9	3	2	2	2	1	2	2	2	2	80811	47564	1.259	0.741
Cellular Component	GO:0005801	8	cis-Golgi network	0.115404	O94766	Galactosylgalactosylxylosylprotein 3-beta-glucuronosyltransferase 3 OS=Homo sapiens OX=9606 GN=B3GAT3 PE=1 SV=2	1.513	Up	B3GAT3	37.121	31.3	9	6	6	4	5	4	5	4	5	68443	103450	0.796	1.204
Cellular Component	GO:0005776	9	autophagosome	0.232271	O15321	Transmembrane 9 superfamily member 1 OS=Homo sapiens OX=9606 GN=TM9SF1 PE=2 SV=2	1.667	Up	TM9SF1	68.86	5.8	3	2	2	1	2	2	2	2	2	25844	43062	0.75	1.25
Cellular Component	GO:0005776	9	autophagosome	0.232271	Q8TBX8	Phosphatidylinositol 5-phosphate 4-kinase type-2 gamma OS=Homo sapiens OX=9606 GN=PIP4K2C PE=1 SV=3	1.558	Up	PIP4K2C	47.299	15	6	4	4	2	4	3	4	3	4	95949	149420	0.782	1.218
Cellular Component	GO:0044425	3	membrane part	0.000854965	Q2PZI1	Probable C-mannosyltransferase DPY19L1 OS=Homo sapiens OX=9606 GN=DPY19L1 PE=2 SV=1	0.527	Down	DPY19L1	77.318	5.9	3	2	2	2	1	2	2	2	2	52159	27488	1.31	0.69
Cellular Component	GO:0044425	3	membrane part	0.000854965	Q9GZY4	Cytochrome c oxidase assembly factor 1 homolog OS=Homo sapiens OX=9606 GN=COA1 PE=1 SV=1	1.89	Up	COA1	16.694	25.3	4	2	2	1	3	2	2	2	2	35509	67186	0.692	1.308
Cellular Component	GO:0044425	3	membrane part	0.000854965	P98172	Ephrin-B1 OS=Homo sapiens OX=9606 GN=EFNB1 PE=1 SV=1	1.564	Up	EFNB1	38.006	9.2	3	2	2	2	1	2	2	2	2	14125	22106	0.78	1.22
Cellular Component	GO:0044425	3	membrane part	0.000854965	Q9UID3	Vacuolar protein sorting-associated protein 51 homolog OS=Homo sapiens OX=9606 GN=VPS51 PE=1 SV=2	1.541	Up	VPS51	86.041	11.6	10	7	7	5	5	6	7	6	7	100030	154050	0.787	1.213
Cellular Component	GO:0044425	3	membrane part	0.000854965	O75787	Renin receptor OS=Homo sapiens OX=9606 GN=ATP6AP2 PE=1 SV=2	1.685	Up	ATP6AP2	39.008	15.4	5	3	3	2	3	2	3	2	3	31169	52519	0.745	1.255
Cellular Component	GO:0044425	3	membrane part	0.000854965	Q9UJY4	ADP-ribosylation factor-binding protein GGA2 OS=Homo sapiens OX=9606 GN=GGA2 PE=1 SV=3	0.641	Down	GGA2	67.15	13.4	8	6	6	4	4	4	5	4	5	95290	61099	1.219	0.781
Cellular Component	GO:0044425	3	membrane part	0.000854965	Q6NTF9	Rhomboid domain-containing protein 2 OS=Homo sapiens OX=9606 GN=RHBDD2 PE=2 SV=2	3.292	Up	RHBDD2	39.202	7.4	3	2	2	1	2	2	2	2	2	14122	46439	0.466	1.534
Cellular Component	GO:0044425	3	membrane part	0.000854965	Q9Y679	Ancient ubiquitous protein 1 OS=Homo sapiens OX=9606 GN=AUP1 PE=1 SV=2	1.71	Up	AUP1	45.786	13.4	4	4	4	1	3	3	3	3	3	84068	143650	0.738	1.262
Cellular Component	GO:0044425	3	membrane part	0.000854965	Q9UBU6	Protein FAM8A1 OS=Homo sapiens OX=9606 GN=FAM8A1 PE=1 SV=1	2.072	Up	FAM8A1	44.123	14.5	4	3	3	1	3	3	3	3	3	23505	48715	0.651	1.349
Cellular Component	GO:0044425	3	membrane part	0.000854965	P26232	Catenin alpha-2 OS=Homo sapiens OX=9606 GN=CTNNA2 PE=1 SV=5	1.551	Up	CTNNA2	105.31	10.1	7	8	1	4	3	8	6	1	1	29422	45635	0.784	1.216
Cellular Component	GO:0044425	3	membrane part	0.000854965	P09496	Clathrin light chain A OS=Homo sapiens OX=9606 GN=CLTA PE=1 SV=1	0.657	Down	CLTA	27.076	13.3	6	4	4	4	2	4	4	4	4	803850	528220	1.207	0.793
Cellular Component	GO:0044425	3	membrane part	0.000854965	P01834	Immunoglobulin kappa constant OS=Homo sapiens OX=9606 GN=IGKC PE=1 SV=2	1.597	Up	IGKC	11.765	35.5	4	2	1	1	3	2	2	1	1	69989	111720	0.77	1.23
Cellular Component	GO:0044425	3	membrane part	0.000854965	P07947	Tyrosine-protein kinase Yes OS=Homo sapiens OX=9606 GN=YES1 PE=1 SV=3	0.389	Down	YES1	60.801	13.3	4	4	3	2	2	3	4	2	3	54575	21216	1.44	0.56
Cellular Component	GO:0044425	3	membrane part	0.000854965	O15321	Transmembrane 9 superfamily member 1 OS=Homo sapiens OX=9606 GN=TM9SF1 PE=2 SV=2	1.667	Up	TM9SF1	68.86	5.8	3	2	2	1	2	2	2	2	2	25844	43062	0.75	1.25
Cellular Component	GO:0044425	3	membrane part	0.000854965	P43003	Excitatory amino acid transporter 1 OS=Homo sapiens OX=9606 GN=SLC1A3 PE=1 SV=1	1.564	Up	SLC1A3	59.572	4.2	3	2	2	1	2	2	2	2	2	11815	18470	0.78	1.22
Cellular Component	GO:0044425	3	membrane part	0.000854965	O75970	Multiple PDZ domain protein OS=Homo sapiens OX=9606 GN=MPDZ PE=1 SV=2	1.548	Up	MPDZ	221.62	2	2	2	2	0	2	2	2	2	2	10068	15590	0.785	1.215
Cellular Component	GO:0044425	3	membrane part	0.000854965	Q5VT66	Mitochondrial amidoxime-reducing component 1 OS=Homo sapiens OX=9606 GN=MARC1 PE=1 SV=1	1.703	Up	MARC1	37.499	19.6	10	5	5	5	5	5	5	5	5	129260	220010	0.74	1.26
Cellular Component	GO:0044425	3	membrane part	0.000854965	Q96CU9	FAD-dependent oxidoreductase domain-containing protein 1 OS=Homo sapiens OX=9606 GN=FOXRED1 PE=1 SV=2	0.313	Down	FOXRED1	53.811	7.8	4	3	3	3	1	3	2	3	2	95856	30015	1.523	0.477
Cellular Component	GO:0044425	3	membrane part	0.000854965	O94766	Galactosylgalactosylxylosylprotein 3-beta-glucuronosyltransferase 3 OS=Homo sapiens OX=9606 GN=B3GAT3 PE=1 SV=2	1.513	Up	B3GAT3	37.121	31.3	9	6	6	4	5	4	5	4	5	68443	103450	0.796	1.204
Cellular Component	GO:0044425	3	membrane part	0.000854965	P06756	Integrin alpha-V OS=Homo sapiens OX=9606 GN=ITGAV PE=1 SV=2	1.545	Up	ITGAV	116.04	4.4	5	3	3	2	3	3	3	3	3	21979	33971	0.786	1.214
Cellular Component	GO:0044425	3	membrane part	0.000854965	O43292	Glycosylphosphatidylinositol anchor attachment 1 protein OS=Homo sapiens OX=9606 GN=GPAA1 PE=1 SV=3	1.999	Up	GPAA1	67.622	6	6	3	3	4	2	3	3	3	3	58209	116340	0.667	1.333
Cellular Component	GO:0044425	3	membrane part	0.000854965	P04083	Annexin A1 OS=Homo sapiens OX=9606 GN=ANXA1 PE=1 SV=2	1.66	Up	ANXA1	38.714	12.4	6	3	3	3	3	3	3	3	3	24523	40666	0.752	1.248
Cellular Component	GO:0044425	3	membrane part	0.000854965	Q9H330	Transmembrane protein 245 OS=Homo sapiens OX=9606 GN=TMEM245 PE=1 SV=3	0.34	Down	TMEM245	97.356	3.1	3	2	2	1	2	2	2	2	2	178360	60526	1.493	0.507
Cellular Component	GO:0044425	3	membrane part	0.000854965	Q9NX00	Transmembrane protein 160 OS=Homo sapiens OX=9606 GN=TMEM160 PE=1 SV=1	0.626	Down	TMEM160	19.657	12.8	3	2	2	2	1	2	2	2	2	31557	19739	1.23	0.77
Cellular Component	GO:0044425	3	membrane part	0.000854965	Q8WXF7	Atlastin-1 OS=Homo sapiens OX=9606 GN=ATL1 PE=1 SV=1	0.357	Down	ATL1	63.543	9.7	3	4	3	0	3	3	4	2	3	64456	22973	1.474	0.526
Cellular Component	GO:0044425	3	membrane part	0.000854965	Q9UI09	NADH dehydrogenase [ubiquinone] 1 alpha subcomplex subunit 12 OS=Homo sapiens OX=9606 GN=NDUFA12 PE=1 SV=1	0.627	Down	NDUFA12	17.114	40.7	10	4	4	4	6	4	4	4	4	271320	170370	1.229	0.771
Cellular Component	GO:0044425	3	membrane part	0.000854965	P60033	CD81 antigen OS=Homo sapiens OX=9606 GN=CD81 PE=1 SV=1	1.591	Up	CD81	25.809	25	7	3	3	4	3	3	3	3	3	184410	293300	0.772	1.228
Cellular Component	GO:0044425	3	membrane part	0.000854965	P06241	Tyrosine-protein kinase Fyn OS=Homo sapiens OX=9606 GN=FYN PE=1 SV=3	1.95	Up	FYN	60.761	8.6	2	3	2	1	1	3	3	2	2	9486.5	18489	0.678	1.322
Cellular Component	GO:0044425	3	membrane part	0.000854965	P09669	Cytochrome c oxidase subunit 6C OS=Homo sapiens OX=9606 GN=COX6C PE=1 SV=2	0.468	Down	COX6C	8.7813	28	3	2	2	2	1	2	2	2	2	41456	19441	1.362	0.638
Cellular Component	GO:0044425	3	membrane part	0.000854965	Q15070	Mitochondrial inner membrane protein OXA1L OS=Homo sapiens OX=9606 GN=OXA1L PE=1 SV=3	1.516	Up	OXA1L	48.547	7.4	5	3	3	2	3	3	3	3	3	103480	156890	0.795	1.205
Cellular Component	GO:0044425	3	membrane part	0.000854965	Q9Y624	Junctional adhesion molecule A OS=Homo sapiens OX=9606 GN=F11R PE=1 SV=1	1.813	Up	F11R	32.583	25.4	6	4	4	1	5	4	4	4	4	78670	142690	0.711	1.289
Cellular Component	GO:0044425	3	membrane part	0.000854965	Q53S58	Transmembrane protein 177 OS=Homo sapiens OX=9606 GN=TMEM177 PE=1 SV=1	1.528	Up	TMEM177	33.76	8.7	3	2	2	2	1	2	2	2	2	13741	21014	0.791	1.209
Cellular Component	GO:0044425	3	membrane part	0.000854965	Q9H9H4	Vacuolar protein sorting-associated protein 37B OS=Homo sapiens OX=9606 GN=VPS37B PE=1 SV=1	0.302	Down	VPS37B	31.307	13.7	3	3	3	3	0	3	2	3	2	62643	18909	1.536	0.464
Cellular Component	GO:0044425	3	membrane part	0.000854965	Q86VR2	Reticulophagy regulator 3 OS=Homo sapiens OX=9606 GN=RETREG3 PE=1 SV=1	0.657	Down	RETREG3	51.396	12.2	6	4	4	2	4	2	4	2	4	69232	45439	1.207	0.793
Cellular Component	GO:0044425	3	membrane part	0.000854965	Q9NZ53	Podocalyxin-like protein 2 OS=Homo sapiens OX=9606 GN=PODXL2 PE=1 SV=1	0.643	Down	PODXL2	65.075	5.6	2	2	2	2	0	2	2	2	2	12175	7838	1.217	0.783
Cellular Component	GO:0044425	3	membrane part	0.000854965	Q14678	KN motif and ankyrin repeat domain-containing protein 1 OS=Homo sapiens OX=9606 GN=KANK1 PE=1 SV=3	1.597	Up	KANK1	147.29	2.2	4	2	2	2	2	2	2	2	2	12901	20597	0.77	1.23
Cellular Component	GO:0044425	3	membrane part	0.000854965	P20336	Ras-related protein Rab-3A OS=Homo sapiens OX=9606 GN=RAB3A PE=1 SV=1	0.432	Down	RAB3A	24.984	14.1	4	2	2	3	1	2	2	2	2	76283	32943	1.397	0.603
Cellular Component	GO:0044425	3	membrane part	0.000854965	Q9NZ08	Endoplasmic reticulum aminopeptidase 1 OS=Homo sapiens OX=9606 GN=ERAP1 PE=1 SV=3	1.628	Up	ERAP1	107.23	4.7	4	3	3	2	2	2	3	2	3	16122	26242	0.761	1.239
Cellular Component	GO:0044425	3	membrane part	0.000854965	Q8WWB7	Glycosylated lysosomal membrane protein OS=Homo sapiens OX=9606 GN=GLMP PE=1 SV=1	0.542	Down	GLMP	43.864	11.3	2	2	2	2	0	2	2	2	2	28190	15294	1.297	0.703
Cellular Component	GO:0044425	3	membrane part	0.000854965	Q9BVT8	Transmembrane and ubiquitin-like domain-containing protein 1 OS=Homo sapiens OX=9606 GN=TMUB1 PE=1 SV=1	2.049	Up	TMUB1	26.261	21.1	4	3	3	1	3	3	3	3	3	80645	165100	0.656	1.344
Cellular Component	GO:0044425	3	membrane part	0.000854965	Q9NZQ7	Programmed cell death 1 ligand 1 OS=Homo sapiens OX=9606 GN=CD274 PE=1 SV=1	4.54	Up	CD274	33.275	29.3	10	6	6	3	7	4	6	4	6	132560	601010	0.361	1.639
Cellular Component	GO:0044425	3	membrane part	0.000854965	Q96EC8	Protein YIPF6 OS=Homo sapiens OX=9606 GN=YIPF6 PE=1 SV=2	0.589	Down	YIPF6	26.256	11.9	3	2	2	2	1	2	2	2	2	80811	47564	1.259	0.741
Cellular Component	GO:0044425	3	membrane part	0.000854965	P21964	Catechol O-methyltransferase OS=Homo sapiens OX=9606 GN=COMT PE=1 SV=2	1.721	Up	COMT	30.037	51.7	21	9	9	11	10	9	9	9	9	334040	575120	0.735	1.265
Cellular Component	GO:0044425	3	membrane part	0.000854965	O43493	Trans-Golgi network integral membrane protein 2 OS=Homo sapiens OX=9606 GN=TGOLN2 PE=1 SV=4	1.577	Up	TGOLN2	45.879	12.1	5	4	4	3	2	4	2	4	2	414920	654340	0.776	1.224
Cellular Component	GO:0044425	3	membrane part	0.000854965	Q86YS7	C2 domain-containing protein 5 OS=Homo sapiens OX=9606 GN=C2CD5 PE=1 SV=1	1.519	Up	C2CD5	110.45	4.3	4	4	4	2	2	3	4	3	4	55664	84545	0.794	1.206
Cellular Component	GO:0044425	3	membrane part	0.000854965	Q15629	Translocating chain-associated membrane protein 1 OS=Homo sapiens OX=9606 GN=TRAM1 PE=1 SV=3	3.651	Up	TRAM1	43.071	9.9	3	3	3	0	3	2	3	2	3	26207	95666	0.43	1.57
Cellular Component	GO:0044425	3	membrane part	0.000854965	Q16563	Synaptophysin-like protein 1 OS=Homo sapiens OX=9606 GN=SYPL1 PE=1 SV=1	0.554	Down	SYPL1	28.565	10	5	2	2	3	2	2	1	2	1	72944	40403	1.287	0.713
Cellular Component	GO:0044425	3	membrane part	0.000854965	O00400	Acetyl-coenzyme A transporter 1 OS=Homo sapiens OX=9606 GN=SLC33A1 PE=1 SV=1	2.003	Up	SLC33A1	60.908	9.1	4	4	4	1	3	4	4	4	4	95364	191180	0.666	1.334
Cellular Component	GO:0005884	11	actin filament	0.0015625	P07947	Tyrosine-protein kinase Yes OS=Homo sapiens OX=9606 GN=YES1 PE=1 SV=3	0.389	Down	YES1	60.801	13.3	4	4	3	2	2	3	4	2	3	54575	21216	1.44	0.56
Cellular Component	GO:0005884	11	actin filament	0.0015625	P06753	Tropomyosin alpha-3 chain OS=Homo sapiens OX=9606 GN=TPM3 PE=1 SV=2	1.729	Up	TPM3	32.95	24.6	13	8	5	5	8	8	8	5	5	967420	1671500	0.733	1.267
Cellular Component	GO:0005884	11	actin filament	0.0015625	Q9Y5K6	CD2-associated protein OS=Homo sapiens OX=9606 GN=CD2AP PE=1 SV=1	0.665	Down	CD2AP	71.45	9.1	5	4	4	4	1	4	3	4	3	75500	50207	1.201	0.799
Cellular Component	GO:0005884	11	actin filament	0.0015625	Q5VZK9	F-actin-uncapping protein LRRC16A OS=Homo sapiens OX=9606 GN=CARMIL1 PE=1 SV=1	0.626	Down	CARMIL1	151.56	2.1	3	2	2	2	1	2	2	2	2	18915	11830	1.23	0.77
Cellular Component	GO:0005884	11	actin filament	0.0015625	P06241	Tyrosine-protein kinase Fyn OS=Homo sapiens OX=9606 GN=FYN PE=1 SV=3	1.95	Up	FYN	60.761	8.6	2	3	2	1	1	3	3	2	2	9486.5	18489	0.678	1.322
Cellular Component	GO:0098984	3	neuron to neuron synapse	0.201023	O75970	Multiple PDZ domain protein OS=Homo sapiens OX=9606 GN=MPDZ PE=1 SV=2	1.548	Up	MPDZ	221.62	2	2	2	2	0	2	2	2	2	2	10068	15590	0.785	1.215
Cellular Component	GO:0098984	3	neuron to neuron synapse	0.201023	P26232	Catenin alpha-2 OS=Homo sapiens OX=9606 GN=CTNNA2 PE=1 SV=5	1.551	Up	CTNNA2	105.31	10.1	7	8	1	4	3	8	6	1	1	29422	45635	0.784	1.216
Cellular Component	GO:0098984	3	neuron to neuron synapse	0.201023	P06241	Tyrosine-protein kinase Fyn OS=Homo sapiens OX=9606 GN=FYN PE=1 SV=3	1.95	Up	FYN	60.761	8.6	2	3	2	1	1	3	3	2	2	9486.5	18489	0.678	1.322
Cellular Component	GO:0015629	9	actin cytoskeleton	0.0132197	P07947	Tyrosine-protein kinase Yes OS=Homo sapiens OX=9606 GN=YES1 PE=1 SV=3	0.389	Down	YES1	60.801	13.3	4	4	3	2	2	3	4	2	3	54575	21216	1.44	0.56
Cellular Component	GO:0015629	9	actin cytoskeleton	0.0132197	P06753	Tropomyosin alpha-3 chain OS=Homo sapiens OX=9606 GN=TPM3 PE=1 SV=2	1.729	Up	TPM3	32.95	24.6	13	8	5	5	8	8	8	5	5	967420	1671500	0.733	1.267
Cellular Component	GO:0015629	9	actin cytoskeleton	0.0132197	Q92614	Unconventional myosin-XVIIIa OS=Homo sapiens OX=9606 GN=MYO18A PE=1 SV=3	1.564	Up	MYO18A	233.11	4.5	8	6	6	5	3	6	5	6	5	41882	65556	0.78	1.22
Cellular Component	GO:0015629	9	actin cytoskeleton	0.0132197	Q9Y6W5	Wiskott-Aldrich syndrome protein family member 2 OS=Homo sapiens OX=9606 GN=WASF2 PE=1 SV=3	3.695	Up	WASF2	54.283	10	4	3	3	2	2	3	3	3	3	33895	125350	0.426	1.574
Cellular Component	GO:0015629	9	actin cytoskeleton	0.0132197	Q5VZK9	F-actin-uncapping protein LRRC16A OS=Homo sapiens OX=9606 GN=CARMIL1 PE=1 SV=1	0.626	Down	CARMIL1	151.56	2.1	3	2	2	2	1	2	2	2	2	18915	11830	1.23	0.77
Cellular Component	GO:0015629	9	actin cytoskeleton	0.0132197	P06241	Tyrosine-protein kinase Fyn OS=Homo sapiens OX=9606 GN=FYN PE=1 SV=3	1.95	Up	FYN	60.761	8.6	2	3	2	1	1	3	3	2	2	9486.5	18489	0.678	1.322
Cellular Component	GO:0015629	9	actin cytoskeleton	0.0132197	Q9NQW6	Anillin OS=Homo sapiens OX=9606 GN=ANLN PE=1 SV=2	1.538	Up	ANLN	124.2	8.1	8	6	6	3	5	4	5	4	5	28643	44093	0.788	1.212
Cellular Component	GO:0015629	9	actin cytoskeleton	0.0132197	Q9Y4I1	Unconventional myosin-Va OS=Homo sapiens OX=9606 GN=MYO5A PE=1 SV=2	1.865	Up	MYO5A	215.4	1.1	2	2	2	1	1	2	2	2	2	62024	115750	0.698	1.302
Cellular Component	GO:0015629	9	actin cytoskeleton	0.0132197	P26232	Catenin alpha-2 OS=Homo sapiens OX=9606 GN=CTNNA2 PE=1 SV=5	1.551	Up	CTNNA2	105.31	10.1	7	8	1	4	3	8	6	1	1	29422	45635	0.784	1.216
Cellular Component	GO:0015629	9	actin cytoskeleton	0.0132197	Q9Y5K6	CD2-associated protein OS=Homo sapiens OX=9606 GN=CD2AP PE=1 SV=1	0.665	Down	CD2AP	71.45	9.1	5	4	4	4	1	4	3	4	3	75500	50207	1.201	0.799
Cellular Component	GO:0043296	4	apical junction complex	0.319689	O75970	Multiple PDZ domain protein OS=Homo sapiens OX=9606 GN=MPDZ PE=1 SV=2	1.548	Up	MPDZ	221.62	2	2	2	2	0	2	2	2	2	2	10068	15590	0.785	1.215
Cellular Component	GO:0043296	4	apical junction complex	0.319689	Q9Y624	Junctional adhesion molecule A OS=Homo sapiens OX=9606 GN=F11R PE=1 SV=1	1.813	Up	F11R	32.583	25.4	6	4	4	1	5	4	4	4	4	78670	142690	0.711	1.289
Cellular Component	GO:0030659	10	cytoplasmic vesicle membrane	0.131192	O60333	Kinesin-like protein KIF1B OS=Homo sapiens OX=9606 GN=KIF1B PE=1 SV=5	0.55	Down	KIF1B	204.47	2.5	3	3	2	1	2	3	3	2	2	51891	28584	1.29	0.71
Cellular Component	GO:0030659	10	cytoplasmic vesicle membrane	0.131192	P20336	Ras-related protein Rab-3A OS=Homo sapiens OX=9606 GN=RAB3A PE=1 SV=1	0.432	Down	RAB3A	24.984	14.1	4	2	2	3	1	2	2	2	2	76283	32943	1.397	0.603
Cellular Component	GO:0030659	10	cytoplasmic vesicle membrane	0.131192	P06756	Integrin alpha-V OS=Homo sapiens OX=9606 GN=ITGAV PE=1 SV=2	1.545	Up	ITGAV	116.04	4.4	5	3	3	2	3	3	3	3	3	21979	33971	0.786	1.214
Cellular Component	GO:0030659	10	cytoplasmic vesicle membrane	0.131192	O75787	Renin receptor OS=Homo sapiens OX=9606 GN=ATP6AP2 PE=1 SV=2	1.685	Up	ATP6AP2	39.008	15.4	5	3	3	2	3	2	3	2	3	31169	52519	0.745	1.255
Cellular Component	GO:0030659	10	cytoplasmic vesicle membrane	0.131192	P04083	Annexin A1 OS=Homo sapiens OX=9606 GN=ANXA1 PE=1 SV=2	1.66	Up	ANXA1	38.714	12.4	6	3	3	3	3	3	3	3	3	24523	40666	0.752	1.248
Cellular Component	GO:0030659	10	cytoplasmic vesicle membrane	0.131192	Q86YS7	C2 domain-containing protein 5 OS=Homo sapiens OX=9606 GN=C2CD5 PE=1 SV=1	1.519	Up	C2CD5	110.45	4.3	4	4	4	2	2	3	4	3	4	55664	84545	0.794	1.206
Cellular Component	GO:0030659	10	cytoplasmic vesicle membrane	0.131192	P09496	Clathrin light chain A OS=Homo sapiens OX=9606 GN=CLTA PE=1 SV=1	0.657	Down	CLTA	27.076	13.3	6	4	4	4	2	4	4	4	4	803850	528220	1.207	0.793
Cellular Component	GO:0030659	10	cytoplasmic vesicle membrane	0.131192	O43493	Trans-Golgi network integral membrane protein 2 OS=Homo sapiens OX=9606 GN=TGOLN2 PE=1 SV=4	1.577	Up	TGOLN2	45.879	12.1	5	4	4	3	2	4	2	4	2	414920	654340	0.776	1.224
Cellular Component	GO:0030659	10	cytoplasmic vesicle membrane	0.131192	Q16563	Synaptophysin-like protein 1 OS=Homo sapiens OX=9606 GN=SYPL1 PE=1 SV=1	0.554	Down	SYPL1	28.565	10	5	2	2	3	2	2	1	2	1	72944	40403	1.287	0.713
Cellular Component	GO:0090575	11	RNA polymerase II transcription factor complex	0.137673	Q15545	Transcription initiation factor TFIID subunit 7 OS=Homo sapiens OX=9606 GN=TAF7 PE=1 SV=1	1.963	Up	TAF7	40.259	6.9	3	2	2	1	2	2	2	2	2	33192	65085	0.675	1.325
Cellular Component	GO:0090575	11	RNA polymerase II transcription factor complex	0.137673	Q13485	Mothers against decapentaplegic homolog 4 OS=Homo sapiens OX=9606 GN=SMAD4 PE=1 SV=1	1.907	Up	SMAD4	60.438	13.8	5	4	4	1	4	3	4	3	4	39519	75426	0.688	1.312
Cellular Component	GO:0090575	11	RNA polymerase II transcription factor complex	0.137673	Q13952	Nuclear transcription factor Y subunit gamma OS=Homo sapiens OX=9606 GN=NFYC PE=1 SV=3	0.612	Down	NFYC	50.302	4.6	2	2	2	2	0	2	2	2	2	119630	73233	1.241	0.759
Cellular Component	GO:0044459	6	plasma membrane part	0.0120802	P60033	CD81 antigen OS=Homo sapiens OX=9606 GN=CD81 PE=1 SV=1	1.591	Up	CD81	25.809	25	7	3	3	4	3	3	3	3	3	184410	293300	0.772	1.228
Cellular Component	GO:0044459	6	plasma membrane part	0.0120802	P98172	Ephrin-B1 OS=Homo sapiens OX=9606 GN=EFNB1 PE=1 SV=1	1.564	Up	EFNB1	38.006	9.2	3	2	2	2	1	2	2	2	2	14125	22106	0.78	1.22
Cellular Component	GO:0044459	6	plasma membrane part	0.0120802	P06241	Tyrosine-protein kinase Fyn OS=Homo sapiens OX=9606 GN=FYN PE=1 SV=3	1.95	Up	FYN	60.761	8.6	2	3	2	1	1	3	3	2	2	9486.5	18489	0.678	1.322
Cellular Component	GO:0044459	6	plasma membrane part	0.0120802	O75787	Renin receptor OS=Homo sapiens OX=9606 GN=ATP6AP2 PE=1 SV=2	1.685	Up	ATP6AP2	39.008	15.4	5	3	3	2	3	2	3	2	3	31169	52519	0.745	1.255
Cellular Component	GO:0044459	6	plasma membrane part	0.0120802	P26232	Catenin alpha-2 OS=Homo sapiens OX=9606 GN=CTNNA2 PE=1 SV=5	1.551	Up	CTNNA2	105.31	10.1	7	8	1	4	3	8	6	1	1	29422	45635	0.784	1.216
Cellular Component	GO:0044459	6	plasma membrane part	0.0120802	P09496	Clathrin light chain A OS=Homo sapiens OX=9606 GN=CLTA PE=1 SV=1	0.657	Down	CLTA	27.076	13.3	6	4	4	4	2	4	4	4	4	803850	528220	1.207	0.793
Cellular Component	GO:0044459	6	plasma membrane part	0.0120802	P01834	Immunoglobulin kappa constant OS=Homo sapiens OX=9606 GN=IGKC PE=1 SV=2	1.597	Up	IGKC	11.765	35.5	4	2	1	1	3	2	2	1	1	69989	111720	0.77	1.23
Cellular Component	GO:0044459	6	plasma membrane part	0.0120802	P07947	Tyrosine-protein kinase Yes OS=Homo sapiens OX=9606 GN=YES1 PE=1 SV=3	0.389	Down	YES1	60.801	13.3	4	4	3	2	2	3	4	2	3	54575	21216	1.44	0.56
Cellular Component	GO:0044459	6	plasma membrane part	0.0120802	O75970	Multiple PDZ domain protein OS=Homo sapiens OX=9606 GN=MPDZ PE=1 SV=2	1.548	Up	MPDZ	221.62	2	2	2	2	0	2	2	2	2	2	10068	15590	0.785	1.215
Cellular Component	GO:0044459	6	plasma membrane part	0.0120802	Q9NZ53	Podocalyxin-like protein 2 OS=Homo sapiens OX=9606 GN=PODXL2 PE=1 SV=1	0.643	Down	PODXL2	65.075	5.6	2	2	2	2	0	2	2	2	2	12175	7838	1.217	0.783
Cellular Component	GO:0044459	6	plasma membrane part	0.0120802	Q14678	KN motif and ankyrin repeat domain-containing protein 1 OS=Homo sapiens OX=9606 GN=KANK1 PE=1 SV=3	1.597	Up	KANK1	147.29	2.2	4	2	2	2	2	2	2	2	2	12901	20597	0.77	1.23
Cellular Component	GO:0044459	6	plasma membrane part	0.0120802	P06756	Integrin alpha-V OS=Homo sapiens OX=9606 GN=ITGAV PE=1 SV=2	1.545	Up	ITGAV	116.04	4.4	5	3	3	2	3	3	3	3	3	21979	33971	0.786	1.214
Cellular Component	GO:0044459	6	plasma membrane part	0.0120802	P04083	Annexin A1 OS=Homo sapiens OX=9606 GN=ANXA1 PE=1 SV=2	1.66	Up	ANXA1	38.714	12.4	6	3	3	3	3	3	3	3	3	24523	40666	0.752	1.248
Cellular Component	GO:0044459	6	plasma membrane part	0.0120802	Q9BVT8	Transmembrane and ubiquitin-like domain-containing protein 1 OS=Homo sapiens OX=9606 GN=TMUB1 PE=1 SV=1	2.049	Up	TMUB1	26.261	21.1	4	3	3	1	3	3	3	3	3	80645	165100	0.656	1.344
Cellular Component	GO:0044459	6	plasma membrane part	0.0120802	Q9NZQ7	Programmed cell death 1 ligand 1 OS=Homo sapiens OX=9606 GN=CD274 PE=1 SV=1	4.54	Up	CD274	33.275	29.3	10	6	6	3	7	4	6	4	6	132560	601010	0.361	1.639
Cellular Component	GO:0044459	6	plasma membrane part	0.0120802	P21964	Catechol O-methyltransferase OS=Homo sapiens OX=9606 GN=COMT PE=1 SV=2	1.721	Up	COMT	30.037	51.7	21	9	9	11	10	9	9	9	9	334040	575120	0.735	1.265
Cellular Component	GO:0044459	6	plasma membrane part	0.0120802	Q86YS7	C2 domain-containing protein 5 OS=Homo sapiens OX=9606 GN=C2CD5 PE=1 SV=1	1.519	Up	C2CD5	110.45	4.3	4	4	4	2	2	3	4	3	4	55664	84545	0.794	1.206
Cellular Component	GO:0044459	6	plasma membrane part	0.0120802	Q16563	Synaptophysin-like protein 1 OS=Homo sapiens OX=9606 GN=SYPL1 PE=1 SV=1	0.554	Down	SYPL1	28.565	10	5	2	2	3	2	2	1	2	1	72944	40403	1.287	0.713
Cellular Component	GO:0044459	6	plasma membrane part	0.0120802	O00400	Acetyl-coenzyme A transporter 1 OS=Homo sapiens OX=9606 GN=SLC33A1 PE=1 SV=1	2.003	Up	SLC33A1	60.908	9.1	4	4	4	1	3	4	4	4	4	95364	191180	0.666	1.334
Cellular Component	GO:0005578	5	proteinaceous extracellular matrix	0.206227	Q9UHI8	A disintegrin and metalloproteinase with thrombospondin motifs 1 OS=Homo sapiens OX=9606 GN=ADAMTS1 PE=1 SV=4	2.21	Up	ADAMTS1	105.36	2.7	3	2	2	1	2	2	2	2	2	12221	27000	0.623	1.377
Cellular Component	GO:0005578	5	proteinaceous extracellular matrix	0.206227	Q92626	Peroxidasin homolog OS=Homo sapiens OX=9606 GN=PXDN PE=1 SV=2	1.574	Up	PXDN	165.27	2.6	5	3	3	2	3	3	3	3	3	24590	38721	0.777	1.223
Molecular Function	GO:0008233	4	peptidase activity	0.126602	Q9UHI8	A disintegrin and metalloproteinase with thrombospondin motifs 1 OS=Homo sapiens OX=9606 GN=ADAMTS1 PE=1 SV=4	2.21	Up	ADAMTS1	105.36	2.7	3	2	2	1	2	2	2	2	2	12221	27000	0.623	1.377
Molecular Function	GO:0008233	4	peptidase activity	0.126602	Q96RU2	Ubiquitin carboxyl-terminal hydrolase 28 OS=Homo sapiens OX=9606 GN=USP28 PE=1 SV=1	1.845	Up	USP28	122.49	4.3	4	3	3	2	2	2	3	2	3	18430	34013	0.703	1.297
Molecular Function	GO:0008233	4	peptidase activity	0.126602	Q9NZ08	Endoplasmic reticulum aminopeptidase 1 OS=Homo sapiens OX=9606 GN=ERAP1 PE=1 SV=3	1.628	Up	ERAP1	107.23	4.7	4	3	3	2	2	2	3	2	3	16122	26242	0.761	1.239
Molecular Function	GO:0008233	4	peptidase activity	0.126602	Q6NTF9	Rhomboid domain-containing protein 2 OS=Homo sapiens OX=9606 GN=RHBDD2 PE=2 SV=2	3.292	Up	RHBDD2	39.202	7.4	3	2	2	1	2	2	2	2	2	14122	46439	0.466	1.534
Molecular Function	GO:0008233	4	peptidase activity	0.126602	Q9H4B0	Probable tRNA N6-adenosine threonylcarbamoyltransferase, mitochondrial OS=Homo sapiens OX=9606 GN=OSGEPL1 PE=2 SV=2	0.66	Down	OSGEPL1	45.122	6.8	4	2	2	2	2	2	2	2	2	30712	20276	1.205	0.795
Molecular Function	GO:0008233	4	peptidase activity	0.126602	Q9UPW5	Cytosolic carboxypeptidase 1 OS=Homo sapiens OX=9606 GN=AGTPBP1 PE=1 SV=3	0.658	Down	AGTPBP1	138.45	7.1	7	6	6	4	3	4	5	4	5	52937	34859	1.206	0.794
Molecular Function	GO:0008233	4	peptidase activity	0.126602	P01834	Immunoglobulin kappa constant OS=Homo sapiens OX=9606 GN=IGKC PE=1 SV=2	1.597	Up	IGKC	11.765	35.5	4	2	1	1	3	2	2	1	1	69989	111720	0.77	1.23
Molecular Function	GO:0005085	3	guanyl-nucleotide exchange factor activity	0.19318	Q9UL33	Trafficking protein particle complex subunit 2-like protein OS=Homo sapiens OX=9606 GN=TRAPPC2L PE=1 SV=1	0.6	Down	TRAPPC2L	16.145	20.7	3	2	2	1	2	2	2	2	2	38284	22953	1.25	0.75
Molecular Function	GO:0005085	3	guanyl-nucleotide exchange factor activity	0.19318	Q5JSL3	Dedicator of cytokinesis protein 11 OS=Homo sapiens OX=9606 GN=DOCK11 PE=1 SV=2	0.402	Down	DOCK11	237.67	2.2	3	3	3	2	1	2	3	2	3	16117	6465.8	1.427	0.573
Molecular Function	GO:0005085	3	guanyl-nucleotide exchange factor activity	0.19318	P06241	Tyrosine-protein kinase Fyn OS=Homo sapiens OX=9606 GN=FYN PE=1 SV=3	1.95	Up	FYN	60.761	8.6	2	3	2	1	1	3	3	2	2	9486.5	18489	0.678	1.322
Molecular Function	GO:0031406	5	carboxylic acid binding	0.181342	P58004	Sestrin-2 OS=Homo sapiens OX=9606 GN=SESN2 PE=1 SV=1	0.195	Down	SESN2	54.493	6	3	2	2	2	1	2	2	2	2	52625	10278	1.673	0.327
Molecular Function	GO:0031406	5	carboxylic acid binding	0.181342	P43003	Excitatory amino acid transporter 1 OS=Homo sapiens OX=9606 GN=SLC1A3 PE=1 SV=1	1.564	Up	SLC1A3	59.572	4.2	3	2	2	1	2	2	2	2	2	11815	18470	0.78	1.22
Molecular Function	GO:0031406	5	carboxylic acid binding	0.181342	P49914	5-formyltetrahydrofolate cyclo-ligase OS=Homo sapiens OX=9606 GN=MTHFS PE=1 SV=2	0.411	Down	MTHFS	23.255	9.4	2	2	2	2	0	2	2	2	2	45245	18624	1.417	0.583
Molecular Function	GO:0051020	5	GTPase binding	0.232363	Q9Y4I1	Unconventional myosin-Va OS=Homo sapiens OX=9606 GN=MYO5A PE=1 SV=2	1.865	Up	MYO5A	215.4	1.1	2	2	2	1	1	2	2	2	2	62024	115750	0.698	1.302
Molecular Function	GO:0051020	5	GTPase binding	0.232363	Q9UJY4	ADP-ribosylation factor-binding protein GGA2 OS=Homo sapiens OX=9606 GN=GGA2 PE=1 SV=3	0.641	Down	GGA2	67.15	13.4	8	6	6	4	4	4	5	4	5	95290	61099	1.219	0.781
Molecular Function	GO:0051020	5	GTPase binding	0.232363	O14787	Transportin-2 OS=Homo sapiens OX=9606 GN=TNPO2 PE=1 SV=3	0.647	Down	TNPO2	101.39	10	5	7	4	4	1	7	6	4	4	68482	44321	1.214	0.786
Molecular Function	GO:0051020	5	GTPase binding	0.232363	Q5JSL3	Dedicator of cytokinesis protein 11 OS=Homo sapiens OX=9606 GN=DOCK11 PE=1 SV=2	0.402	Down	DOCK11	237.67	2.2	3	3	3	2	1	2	3	2	3	16117	6465.8	1.427	0.573
Molecular Function	GO:0051020	5	GTPase binding	0.232363	Q15057	Arf-GAP with coiled-coil, ANK repeat and PH domain-containing protein 2 OS=Homo sapiens OX=9606 GN=ACAP2 PE=1 SV=3	0.653	Down	ACAP2	88.028	6	4	3	3	2	2	2	3	2	3	23849	15576	1.21	0.79
Molecular Function	GO:0008094	10	DNA-dependent ATPase activity	0.057919	P04083	Annexin A1 OS=Homo sapiens OX=9606 GN=ANXA1 PE=1 SV=2	1.66	Up	ANXA1	38.714	12.4	6	3	3	3	3	3	3	3	3	24523	40666	0.752	1.248
Molecular Function	GO:0008094	10	DNA-dependent ATPase activity	0.057919	O14646	Chromodomain-helicase-DNA-binding protein 1 OS=Homo sapiens OX=9606 GN=CHD1 PE=1 SV=2	0.616	Down	CHD1	196.69	13.9	30	17	14	19	11	17	15	14	12	567170	348870	1.238	0.762
Molecular Function	GO:0008094	10	DNA-dependent ATPase activity	0.057919	Q92614	Unconventional myosin-XVIIIa OS=Homo sapiens OX=9606 GN=MYO18A PE=1 SV=3	1.564	Up	MYO18A	233.11	4.5	8	6	6	5	3	6	5	6	5	41882	65556	0.78	1.22
Molecular Function	GO:0016209	2	antioxidant activity	0.196226	P58004	Sestrin-2 OS=Homo sapiens OX=9606 GN=SESN2 PE=1 SV=1	0.195	Down	SESN2	54.493	6	3	2	2	2	1	2	2	2	2	52625	10278	1.673	0.327
Molecular Function	GO:0016209	2	antioxidant activity	0.196226	Q92626	Peroxidasin homolog OS=Homo sapiens OX=9606 GN=PXDN PE=1 SV=2	1.574	Up	PXDN	165.27	2.6	5	3	3	2	3	3	3	3	3	24590	38721	0.777	1.223
Molecular Function	GO:0017124	5	SH3 domain binding	0.274246	Q9Y5K6	CD2-associated protein OS=Homo sapiens OX=9606 GN=CD2AP PE=1 SV=1	0.665	Down	CD2AP	71.45	9.1	5	4	4	4	1	4	3	4	3	75500	50207	1.201	0.799
Molecular Function	GO:0017124	5	SH3 domain binding	0.274246	Q9Y6W5	Wiskott-Aldrich syndrome protein family member 2 OS=Homo sapiens OX=9606 GN=WASF2 PE=1 SV=3	3.695	Up	WASF2	54.283	10	4	3	3	2	2	3	3	3	3	33895	125350	0.426	1.574
Molecular Function	GO:0019955	4	cytokine binding	0.0137993	Q92626	Peroxidasin homolog OS=Homo sapiens OX=9606 GN=PXDN PE=1 SV=2	1.574	Up	PXDN	165.27	2.6	5	3	3	2	3	3	3	3	3	24590	38721	0.777	1.223
Molecular Function	GO:0019955	4	cytokine binding	0.0137993	P06756	Integrin alpha-V OS=Homo sapiens OX=9606 GN=ITGAV PE=1 SV=2	1.545	Up	ITGAV	116.04	4.4	5	3	3	2	3	3	3	3	3	21979	33971	0.786	1.214
Molecular Function	GO:0004872	3	receptor activity	0.25472	O75787	Renin receptor OS=Homo sapiens OX=9606 GN=ATP6AP2 PE=1 SV=2	1.685	Up	ATP6AP2	39.008	15.4	5	3	3	2	3	2	3	2	3	31169	52519	0.745	1.255
Molecular Function	GO:0004872	3	receptor activity	0.25472	Q9Y624	Junctional adhesion molecule A OS=Homo sapiens OX=9606 GN=F11R PE=1 SV=1	1.813	Up	F11R	32.583	25.4	6	4	4	1	5	4	4	4	4	78670	142690	0.711	1.289
Molecular Function	GO:0004872	3	receptor activity	0.25472	Q15629	Translocating chain-associated membrane protein 1 OS=Homo sapiens OX=9606 GN=TRAM1 PE=1 SV=3	3.651	Up	TRAM1	43.071	9.9	3	3	3	0	3	2	3	2	3	26207	95666	0.43	1.57
Molecular Function	GO:0004872	3	receptor activity	0.25472	P06756	Integrin alpha-V OS=Homo sapiens OX=9606 GN=ITGAV PE=1 SV=2	1.545	Up	ITGAV	116.04	4.4	5	3	3	2	3	3	3	3	3	21979	33971	0.786	1.214
Molecular Function	GO:0070011	5	peptidase activity, acting on L-amino acid peptides	0.106234	Q9UHI8	A disintegrin and metalloproteinase with thrombospondin motifs 1 OS=Homo sapiens OX=9606 GN=ADAMTS1 PE=1 SV=4	2.21	Up	ADAMTS1	105.36	2.7	3	2	2	1	2	2	2	2	2	12221	27000	0.623	1.377
Molecular Function	GO:0070011	5	peptidase activity, acting on L-amino acid peptides	0.106234	Q96RU2	Ubiquitin carboxyl-terminal hydrolase 28 OS=Homo sapiens OX=9606 GN=USP28 PE=1 SV=1	1.845	Up	USP28	122.49	4.3	4	3	3	2	2	2	3	2	3	18430	34013	0.703	1.297
Molecular Function	GO:0070011	5	peptidase activity, acting on L-amino acid peptides	0.106234	Q9NZ08	Endoplasmic reticulum aminopeptidase 1 OS=Homo sapiens OX=9606 GN=ERAP1 PE=1 SV=3	1.628	Up	ERAP1	107.23	4.7	4	3	3	2	2	2	3	2	3	16122	26242	0.761	1.239
Molecular Function	GO:0070011	5	peptidase activity, acting on L-amino acid peptides	0.106234	Q6NTF9	Rhomboid domain-containing protein 2 OS=Homo sapiens OX=9606 GN=RHBDD2 PE=2 SV=2	3.292	Up	RHBDD2	39.202	7.4	3	2	2	1	2	2	2	2	2	14122	46439	0.466	1.534
Molecular Function	GO:0070011	5	peptidase activity, acting on L-amino acid peptides	0.106234	Q9H4B0	Probable tRNA N6-adenosine threonylcarbamoyltransferase, mitochondrial OS=Homo sapiens OX=9606 GN=OSGEPL1 PE=2 SV=2	0.66	Down	OSGEPL1	45.122	6.8	4	2	2	2	2	2	2	2	2	30712	20276	1.205	0.795
Molecular Function	GO:0070011	5	peptidase activity, acting on L-amino acid peptides	0.106234	Q9UPW5	Cytosolic carboxypeptidase 1 OS=Homo sapiens OX=9606 GN=AGTPBP1 PE=1 SV=3	0.658	Down	AGTPBP1	138.45	7.1	7	6	6	4	3	4	5	4	5	52937	34859	1.206	0.794
Molecular Function	GO:0070011	5	peptidase activity, acting on L-amino acid peptides	0.106234	P01834	Immunoglobulin kappa constant OS=Homo sapiens OX=9606 GN=IGKC PE=1 SV=2	1.597	Up	IGKC	11.765	35.5	4	2	1	1	3	2	2	1	1	69989	111720	0.77	1.23
Molecular Function	GO:0005509	6	calcium ion binding	0.155402	Q9Y4I1	Unconventional myosin-Va OS=Homo sapiens OX=9606 GN=MYO5A PE=1 SV=2	1.865	Up	MYO5A	215.4	1.1	2	2	2	1	1	2	2	2	2	62024	115750	0.698	1.302
Molecular Function	GO:0005509	6	calcium ion binding	0.155402	P04083	Annexin A1 OS=Homo sapiens OX=9606 GN=ANXA1 PE=1 SV=2	1.66	Up	ANXA1	38.714	12.4	6	3	3	3	3	3	3	3	3	24523	40666	0.752	1.248
Molecular Function	GO:0005509	6	calcium ion binding	0.155402	Q99584	Protein S100-A13 OS=Homo sapiens OX=9606 GN=S100A13 PE=1 SV=1	0.569	Down	S100A13	11.471	23.5	4	2	2	2	2	2	2	2	2	305020	173330	1.275	0.725
Molecular Function	GO:0005509	6	calcium ion binding	0.155402	O43149	Zinc finger ZZ-type and EF-hand domain-containing protein 1 OS=Homo sapiens OX=9606 GN=ZZEF1 PE=1 SV=6	1.793	Up	ZZEF1	331.07	2	5	4	4	1	4	2	4	2	4	14034	25151	0.716	1.284
Molecular Function	GO:0005509	6	calcium ion binding	0.155402	Q86YS7	C2 domain-containing protein 5 OS=Homo sapiens OX=9606 GN=C2CD5 PE=1 SV=1	1.519	Up	C2CD5	110.45	4.3	4	4	4	2	2	3	4	3	4	55664	84545	0.794	1.206
Molecular Function	GO:0008757	6	S-adenosylmethionine-dependent methyltransferase activity	0.242226	P21964	Catechol O-methyltransferase OS=Homo sapiens OX=9606 GN=COMT PE=1 SV=2	1.721	Up	COMT	30.037	51.7	21	9	9	11	10	9	9	9	9	334040	575120	0.735	1.265
Molecular Function	GO:0008757	6	S-adenosylmethionine-dependent methyltransferase activity	0.242226	Q8WTS6	Histone-lysine N-methyltransferase SETD7 OS=Homo sapiens OX=9606 GN=SETD7 PE=1 SV=1	1.805	Up	SETD7	40.72	16.9	5	4	4	3	2	4	3	4	3	36495	65819	0.713	1.287
Molecular Function	GO:0008757	6	S-adenosylmethionine-dependent methyltransferase activity	0.242226	Q86XK2	F-box only protein 11 OS=Homo sapiens OX=9606 GN=FBXO11 PE=1 SV=3	1.551	Up	FBXO11	103.58	7.4	5	4	4	1	4	2	4	2	4	14502	22473	0.784	1.216
Molecular Function	GO:0035064	5	methylated histone binding	0.0376295	Q96ES7	SAGA-associated factor 29 OS=Homo sapiens OX=9606 GN=SGF29 PE=1 SV=1	0.633	Down	SGF29	33.238	4.4	2	1	1	0	2	1	1	1	1	19281	12199	1.225	0.775
Molecular Function	GO:0035064	5	methylated histone binding	0.0376295	Q969R5	Lethal(3)malignant brain tumor-like protein 2 OS=Homo sapiens OX=9606 GN=L3MBTL2 PE=1 SV=1	0.38	Down	L3MBTL2	79.109	5.7	2	2	2	1	1	2	2	2	2	13295	5057.2	1.449	0.551
Molecular Function	GO:0035064	5	methylated histone binding	0.0376295	O14646	Chromodomain-helicase-DNA-binding protein 1 OS=Homo sapiens OX=9606 GN=CHD1 PE=1 SV=2	0.616	Down	CHD1	196.69	13.9	30	17	14	19	11	17	15	14	12	567170	348870	1.238	0.762
Molecular Function	GO:0003823	3	antigen binding	0.0850617	P60033	CD81 antigen OS=Homo sapiens OX=9606 GN=CD81 PE=1 SV=1	1.591	Up	CD81	25.809	25	7	3	3	4	3	3	3	3	3	184410	293300	0.772	1.228
Molecular Function	GO:0003823	3	antigen binding	0.0850617	P01834	Immunoglobulin kappa constant OS=Homo sapiens OX=9606 GN=IGKC PE=1 SV=2	1.597	Up	IGKC	11.765	35.5	4	2	1	1	3	2	2	1	1	69989	111720	0.77	1.23
Molecular Function	GO:0061630	6	ubiquitin protein ligase activity	0.090077	P40337	von Hippel-Lindau disease tumor suppressor OS=Homo sapiens OX=9606 GN=VHL PE=1 SV=2	3.141	Up	VHL	24.152	14.6	4	3	3	2	2	2	3	2	3	62931	197830	0.483	1.517
Molecular Function	GO:0061630	6	ubiquitin protein ligase activity	0.090077	Q96F44	E3 ubiquitin-protein ligase TRIM11 OS=Homo sapiens OX=9606 GN=TRIM11 PE=1 SV=2	1.581	Up	TRIM11	52.774	5.3	3	2	2	1	2	2	2	2	2	18266	28867	0.775	1.225
Molecular Function	GO:0061630	6	ubiquitin protein ligase activity	0.090077	Q9NPD8	Ubiquitin-conjugating enzyme E2 T OS=Homo sapiens OX=9606 GN=UBE2T PE=1 SV=1	0.664	Down	UBE2T	22.521	25.9	12	5	5	6	6	4	5	4	5	341610	226940	1.202	0.798
Molecular Function	GO:0061630	6	ubiquitin protein ligase activity	0.090077	P62256	Ubiquitin-conjugating enzyme E2 H OS=Homo sapiens OX=9606 GN=UBE2H PE=1 SV=1	0.289	Down	UBE2H	20.655	16.4	2	2	2	2	0	2	2	2	2	44821	12951	1.552	0.448
Molecular Function	GO:0008238	6	exopeptidase activity	0.239382	Q9NZ08	Endoplasmic reticulum aminopeptidase 1 OS=Homo sapiens OX=9606 GN=ERAP1 PE=1 SV=3	1.628	Up	ERAP1	107.23	4.7	4	3	3	2	2	2	3	2	3	16122	26242	0.761	1.239
Molecular Function	GO:0008238	6	exopeptidase activity	0.239382	Q9UPW5	Cytosolic carboxypeptidase 1 OS=Homo sapiens OX=9606 GN=AGTPBP1 PE=1 SV=3	0.658	Down	AGTPBP1	138.45	7.1	7	6	6	4	3	4	5	4	5	52937	34859	1.206	0.794
Molecular Function	GO:0043177	4	organic acid binding	0.187236	P58004	Sestrin-2 OS=Homo sapiens OX=9606 GN=SESN2 PE=1 SV=1	0.195	Down	SESN2	54.493	6	3	2	2	2	1	2	2	2	2	52625	10278	1.673	0.327
Molecular Function	GO:0043177	4	organic acid binding	0.187236	P43003	Excitatory amino acid transporter 1 OS=Homo sapiens OX=9606 GN=SLC1A3 PE=1 SV=1	1.564	Up	SLC1A3	59.572	4.2	3	2	2	1	2	2	2	2	2	11815	18470	0.78	1.22
Molecular Function	GO:0043177	4	organic acid binding	0.187236	P49914	5-formyltetrahydrofolate cyclo-ligase OS=Homo sapiens OX=9606 GN=MTHFS PE=1 SV=2	0.411	Down	MTHFS	23.255	9.4	2	2	2	2	0	2	2	2	2	45245	18624	1.417	0.583
Molecular Function	GO:0001618	4	virus receptor activity	0.0921858	Q9Y624	Junctional adhesion molecule A OS=Homo sapiens OX=9606 GN=F11R PE=1 SV=1	1.813	Up	F11R	32.583	25.4	6	4	4	1	5	4	4	4	4	78670	142690	0.711	1.289
Molecular Function	GO:0001618	4	virus receptor activity	0.0921858	P06756	Integrin alpha-V OS=Homo sapiens OX=9606 GN=ITGAV PE=1 SV=2	1.545	Up	ITGAV	116.04	4.4	5	3	3	2	3	3	3	3	3	21979	33971	0.786	1.214
Molecular Function	GO:0044325	4	ion channel binding	0.256802	P07947	Tyrosine-protein kinase Yes OS=Homo sapiens OX=9606 GN=YES1 PE=1 SV=3	0.389	Down	YES1	60.801	13.3	4	4	3	2	2	3	4	2	3	54575	21216	1.44	0.56
Molecular Function	GO:0044325	4	ion channel binding	0.256802	P06241	Tyrosine-protein kinase Fyn OS=Homo sapiens OX=9606 GN=FYN PE=1 SV=3	1.95	Up	FYN	60.761	8.6	2	3	2	1	1	3	3	2	2	9486.5	18489	0.678	1.322
Molecular Function	GO:0015294	7	solute:cation symporter activity	0.0306058	P43003	Excitatory amino acid transporter 1 OS=Homo sapiens OX=9606 GN=SLC1A3 PE=1 SV=1	1.564	Up	SLC1A3	59.572	4.2	3	2	2	1	2	2	2	2	2	11815	18470	0.78	1.22
Molecular Function	GO:0015294	7	solute:cation symporter activity	0.0306058	O00400	Acetyl-coenzyme A transporter 1 OS=Homo sapiens OX=9606 GN=SLC33A1 PE=1 SV=1	2.003	Up	SLC33A1	60.908	9.1	4	4	4	1	3	4	4	4	4	95364	191180	0.666	1.334
Molecular Function	GO:0003774	8	motor activity	0.136298	Q9Y4I1	Unconventional myosin-Va OS=Homo sapiens OX=9606 GN=MYO5A PE=1 SV=2	1.865	Up	MYO5A	215.4	1.1	2	2	2	1	1	2	2	2	2	62024	115750	0.698	1.302
Molecular Function	GO:0003774	8	motor activity	0.136298	O60333	Kinesin-like protein KIF1B OS=Homo sapiens OX=9606 GN=KIF1B PE=1 SV=5	0.55	Down	KIF1B	204.47	2.5	3	3	2	1	2	3	3	2	2	51891	28584	1.29	0.71
Molecular Function	GO:0003774	8	motor activity	0.136298	Q92614	Unconventional myosin-XVIIIa OS=Homo sapiens OX=9606 GN=MYO18A PE=1 SV=3	1.564	Up	MYO18A	233.11	4.5	8	6	6	5	3	6	5	6	5	41882	65556	0.78	1.22
Molecular Function	GO:0015291	5	secondary active transmembrane transporter activity	0.16253	P43003	Excitatory amino acid transporter 1 OS=Homo sapiens OX=9606 GN=SLC1A3 PE=1 SV=1	1.564	Up	SLC1A3	59.572	4.2	3	2	2	1	2	2	2	2	2	11815	18470	0.78	1.22
Molecular Function	GO:0015291	5	secondary active transmembrane transporter activity	0.16253	O00400	Acetyl-coenzyme A transporter 1 OS=Homo sapiens OX=9606 GN=SLC33A1 PE=1 SV=1	2.003	Up	SLC33A1	60.908	9.1	4	4	4	1	3	4	4	4	4	95364	191180	0.666	1.334
Molecular Function	GO:0005126	5	cytokine receptor binding	0.0068518	Q9NZ08	Endoplasmic reticulum aminopeptidase 1 OS=Homo sapiens OX=9606 GN=ERAP1 PE=1 SV=3	1.628	Up	ERAP1	107.23	4.7	4	3	3	2	2	2	3	2	3	16122	26242	0.761	1.239
Molecular Function	GO:0005126	5	cytokine receptor binding	0.0068518	Q92626	Peroxidasin homolog OS=Homo sapiens OX=9606 GN=PXDN PE=1 SV=2	1.574	Up	PXDN	165.27	2.6	5	3	3	2	3	3	3	3	3	24590	38721	0.777	1.223
Molecular Function	GO:0005126	5	cytokine receptor binding	0.0068518	Q9Y5K6	CD2-associated protein OS=Homo sapiens OX=9606 GN=CD2AP PE=1 SV=1	0.665	Down	CD2AP	71.45	9.1	5	4	4	4	1	4	3	4	3	75500	50207	1.201	0.799
Molecular Function	GO:0005126	5	cytokine receptor binding	0.0068518	Q8WXW3	Progesterone-induced-blocking factor 1 OS=Homo sapiens OX=9606 GN=PIBF1 PE=1 SV=2	0.638	Down	PIBF1	89.804	9.4	7	6	6	4	3	4	5	4	5	60981	38897	1.221	0.779
Molecular Function	GO:0016741	4	transferase activity, transferring one-carbon groups	0.0339346	A6NJ78	Probable methyltransferase-like protein 15 OS=Homo sapiens OX=9606 GN=METTL15 PE=1 SV=1	1.503	Up	METTL15	46.121	14.5	7	4	4	3	4	3	4	3	4	29047	43672	0.799	1.201
Molecular Function	GO:0016741	4	transferase activity, transferring one-carbon groups	0.0339346	P21964	Catechol O-methyltransferase OS=Homo sapiens OX=9606 GN=COMT PE=1 SV=2	1.721	Up	COMT	30.037	51.7	21	9	9	11	10	9	9	9	9	334040	575120	0.735	1.265
Molecular Function	GO:0016741	4	transferase activity, transferring one-carbon groups	0.0339346	Q8WTS6	Histone-lysine N-methyltransferase SETD7 OS=Homo sapiens OX=9606 GN=SETD7 PE=1 SV=1	1.805	Up	SETD7	40.72	16.9	5	4	4	3	2	4	3	4	3	36495	65819	0.713	1.287
Molecular Function	GO:0016741	4	transferase activity, transferring one-carbon groups	0.0339346	Q86XK2	F-box only protein 11 OS=Homo sapiens OX=9606 GN=FBXO11 PE=1 SV=3	1.551	Up	FBXO11	103.58	7.4	5	4	4	1	4	2	4	2	4	14502	22473	0.784	1.216
Molecular Function	GO:0016741	4	transferase activity, transferring one-carbon groups	0.0339346	Q6GMV2	SET and MYND domain-containing protein 5 OS=Homo sapiens OX=9606 GN=SMYD5 PE=1 SV=2	1.813	Up	SMYD5	47.34	13.2	5	3	3	3	2	3	3	3	3	59589	108140	0.711	1.289
Molecular Function	GO:0016741	4	transferase activity, transferring one-carbon groups	0.0339346	Q5T280	Putative methyltransferase C9orf114 OS=Homo sapiens OX=9606 GN=SPOUT1 PE=1 SV=3	0.579	Down	SPOUT1	42.008	18.1	7	5	5	3	4	4	4	4	4	98726	57136	1.267	0.733
Molecular Function	GO:0004842	5	ubiquitin-protein transferase activity	0.186424	P40337	von Hippel-Lindau disease tumor suppressor OS=Homo sapiens OX=9606 GN=VHL PE=1 SV=2	3.141	Up	VHL	24.152	14.6	4	3	3	2	2	2	3	2	3	62931	197830	0.483	1.517
Molecular Function	GO:0004842	5	ubiquitin-protein transferase activity	0.186424	Q96F44	E3 ubiquitin-protein ligase TRIM11 OS=Homo sapiens OX=9606 GN=TRIM11 PE=1 SV=2	1.581	Up	TRIM11	52.774	5.3	3	2	2	1	2	2	2	2	2	18266	28867	0.775	1.225
Molecular Function	GO:0004842	5	ubiquitin-protein transferase activity	0.186424	Q9NPD8	Ubiquitin-conjugating enzyme E2 T OS=Homo sapiens OX=9606 GN=UBE2T PE=1 SV=1	0.664	Down	UBE2T	22.521	25.9	12	5	5	6	6	4	5	4	5	341610	226940	1.202	0.798
Molecular Function	GO:0004842	5	ubiquitin-protein transferase activity	0.186424	P62256	Ubiquitin-conjugating enzyme E2 H OS=Homo sapiens OX=9606 GN=UBE2H PE=1 SV=1	0.289	Down	UBE2H	20.655	16.4	2	2	2	2	0	2	2	2	2	44821	12951	1.552	0.448
Molecular Function	GO:0004842	5	ubiquitin-protein transferase activity	0.186424	Q86XK2	F-box only protein 11 OS=Homo sapiens OX=9606 GN=FBXO11 PE=1 SV=3	1.551	Up	FBXO11	103.58	7.4	5	4	4	1	4	2	4	2	4	14502	22473	0.784	1.216
Molecular Function	GO:0003779	5	actin binding	0.163016	Q9Y4I1	Unconventional myosin-Va OS=Homo sapiens OX=9606 GN=MYO5A PE=1 SV=2	1.865	Up	MYO5A	215.4	1.1	2	2	2	1	1	2	2	2	2	62024	115750	0.698	1.302
Molecular Function	GO:0003779	5	actin binding	0.163016	P06753	Tropomyosin alpha-3 chain OS=Homo sapiens OX=9606 GN=TPM3 PE=1 SV=2	1.729	Up	TPM3	32.95	24.6	13	8	5	5	8	8	8	5	5	967420	1671500	0.733	1.267
Molecular Function	GO:0003779	5	actin binding	0.163016	P26232	Catenin alpha-2 OS=Homo sapiens OX=9606 GN=CTNNA2 PE=1 SV=5	1.551	Up	CTNNA2	105.31	10.1	7	8	1	4	3	8	6	1	1	29422	45635	0.784	1.216
Molecular Function	GO:0003779	5	actin binding	0.163016	Q92614	Unconventional myosin-XVIIIa OS=Homo sapiens OX=9606 GN=MYO18A PE=1 SV=3	1.564	Up	MYO18A	233.11	4.5	8	6	6	5	3	6	5	6	5	41882	65556	0.78	1.22
Molecular Function	GO:0003779	5	actin binding	0.163016	Q9Y6W5	Wiskott-Aldrich syndrome protein family member 2 OS=Homo sapiens OX=9606 GN=WASF2 PE=1 SV=3	3.695	Up	WASF2	54.283	10	4	3	3	2	2	3	3	3	3	33895	125350	0.426	1.574
Molecular Function	GO:0003779	5	actin binding	0.163016	Q9NQW6	Anillin OS=Homo sapiens OX=9606 GN=ANLN PE=1 SV=2	1.538	Up	ANLN	124.2	8.1	8	6	6	3	5	4	5	4	5	28643	44093	0.788	1.212
Molecular Function	GO:0061650	5	ubiquitin-like protein conjugating enzyme activity	0.0921858	Q9NPD8	Ubiquitin-conjugating enzyme E2 T OS=Homo sapiens OX=9606 GN=UBE2T PE=1 SV=1	0.664	Down	UBE2T	22.521	25.9	12	5	5	6	6	4	5	4	5	341610	226940	1.202	0.798
Molecular Function	GO:0061650	5	ubiquitin-like protein conjugating enzyme activity	0.0921858	P62256	Ubiquitin-conjugating enzyme E2 H OS=Homo sapiens OX=9606 GN=UBE2H PE=1 SV=1	0.289	Down	UBE2H	20.655	16.4	2	2	2	2	0	2	2	2	2	44821	12951	1.552	0.448
Molecular Function	GO:0008168	5	methyltransferase activity	0.0240661	A6NJ78	Probable methyltransferase-like protein 15 OS=Homo sapiens OX=9606 GN=METTL15 PE=1 SV=1	1.503	Up	METTL15	46.121	14.5	7	4	4	3	4	3	4	3	4	29047	43672	0.799	1.201
Molecular Function	GO:0008168	5	methyltransferase activity	0.0240661	P21964	Catechol O-methyltransferase OS=Homo sapiens OX=9606 GN=COMT PE=1 SV=2	1.721	Up	COMT	30.037	51.7	21	9	9	11	10	9	9	9	9	334040	575120	0.735	1.265
Molecular Function	GO:0008168	5	methyltransferase activity	0.0240661	Q8WTS6	Histone-lysine N-methyltransferase SETD7 OS=Homo sapiens OX=9606 GN=SETD7 PE=1 SV=1	1.805	Up	SETD7	40.72	16.9	5	4	4	3	2	4	3	4	3	36495	65819	0.713	1.287
Molecular Function	GO:0008168	5	methyltransferase activity	0.0240661	Q86XK2	F-box only protein 11 OS=Homo sapiens OX=9606 GN=FBXO11 PE=1 SV=3	1.551	Up	FBXO11	103.58	7.4	5	4	4	1	4	2	4	2	4	14502	22473	0.784	1.216
Molecular Function	GO:0008168	5	methyltransferase activity	0.0240661	Q6GMV2	SET and MYND domain-containing protein 5 OS=Homo sapiens OX=9606 GN=SMYD5 PE=1 SV=2	1.813	Up	SMYD5	47.34	13.2	5	3	3	3	2	3	3	3	3	59589	108140	0.711	1.289
Molecular Function	GO:0008168	5	methyltransferase activity	0.0240661	Q5T280	Putative methyltransferase C9orf114 OS=Homo sapiens OX=9606 GN=SPOUT1 PE=1 SV=3	0.579	Down	SPOUT1	42.008	18.1	7	5	5	3	4	4	4	4	4	98726	57136	1.267	0.733
Molecular Function	GO:0004713	7	protein tyrosine kinase activity	0.300373	P07947	Tyrosine-protein kinase Yes OS=Homo sapiens OX=9606 GN=YES1 PE=1 SV=3	0.389	Down	YES1	60.801	13.3	4	4	3	2	2	3	4	2	3	54575	21216	1.44	0.56
Molecular Function	GO:0004713	7	protein tyrosine kinase activity	0.300373	P06241	Tyrosine-protein kinase Fyn OS=Homo sapiens OX=9606 GN=FYN PE=1 SV=3	1.95	Up	FYN	60.761	8.6	2	3	2	1	1	3	3	2	2	9486.5	18489	0.678	1.322
Molecular Function	GO:0008022	4	protein C-terminus binding	0.219312	O75531	Barrier-to-autointegration factor OS=Homo sapiens OX=9606 GN=BANF1 PE=1 SV=1	1.667	Up	BANF1	10.058	48.3	7	3	3	3	4	3	3	3	3	733600	1222100	0.75	1.25
Molecular Function	GO:0008022	4	protein C-terminus binding	0.219312	O75970	Multiple PDZ domain protein OS=Homo sapiens OX=9606 GN=MPDZ PE=1 SV=2	1.548	Up	MPDZ	221.62	2	2	2	2	0	2	2	2	2	2	10068	15590	0.785	1.215
Molecular Function	GO:0008022	4	protein C-terminus binding	0.219312	Q9Y5K6	CD2-associated protein OS=Homo sapiens OX=9606 GN=CD2AP PE=1 SV=1	0.665	Down	CD2AP	71.45	9.1	5	4	4	4	1	4	3	4	3	75500	50207	1.201	0.799
Molecular Function	GO:0008022	4	protein C-terminus binding	0.219312	P20336	Ras-related protein Rab-3A OS=Homo sapiens OX=9606 GN=RAB3A PE=1 SV=1	0.432	Down	RAB3A	24.984	14.1	4	2	2	3	1	2	2	2	2	76283	32943	1.397	0.603
Molecular Function	GO:0005539	4	glycosaminoglycan binding	0.106924	Q9UHI8	A disintegrin and metalloproteinase with thrombospondin motifs 1 OS=Homo sapiens OX=9606 GN=ADAMTS1 PE=1 SV=4	2.21	Up	ADAMTS1	105.36	2.7	3	2	2	1	2	2	2	2	2	12221	27000	0.623	1.377
Molecular Function	GO:0005539	4	glycosaminoglycan binding	0.106924	Q9NZ53	Podocalyxin-like protein 2 OS=Homo sapiens OX=9606 GN=PODXL2 PE=1 SV=1	0.643	Down	PODXL2	65.075	5.6	2	2	2	2	0	2	2	2	2	12175	7838	1.217	0.783
Molecular Function	GO:0001228	5	transcriptional activator activity, RNA polymerase II transcription regulatory region sequence-specific binding	0.181342	Q15915	Zinc finger protein ZIC 1 OS=Homo sapiens OX=9606 GN=ZIC1 PE=1 SV=2	0.407	Down	ZIC1	48.308	5.8	3	2	2	1	2	2	2	2	2	89884	36663	1.421	0.579
Molecular Function	GO:0001228	5	transcriptional activator activity, RNA polymerase II transcription regulatory region sequence-specific binding	0.181342	Q13485	Mothers against decapentaplegic homolog 4 OS=Homo sapiens OX=9606 GN=SMAD4 PE=1 SV=1	1.907	Up	SMAD4	60.438	13.8	5	4	4	1	4	3	4	3	4	39519	75426	0.688	1.312
Molecular Function	GO:0001228	5	transcriptional activator activity, RNA polymerase II transcription regulatory region sequence-specific binding	0.181342	Q13952	Nuclear transcription factor Y subunit gamma OS=Homo sapiens OX=9606 GN=NFYC PE=1 SV=3	0.612	Down	NFYC	50.302	4.6	2	2	2	2	0	2	2	2	2	119630	73233	1.241	0.759
Molecular Function	GO:0061631	6	ubiquitin conjugating enzyme activity	0.0850617	Q9NPD8	Ubiquitin-conjugating enzyme E2 T OS=Homo sapiens OX=9606 GN=UBE2T PE=1 SV=1	0.664	Down	UBE2T	22.521	25.9	12	5	5	6	6	4	5	4	5	341610	226940	1.202	0.798
Molecular Function	GO:0061631	6	ubiquitin conjugating enzyme activity	0.0850617	P62256	Ubiquitin-conjugating enzyme E2 H OS=Homo sapiens OX=9606 GN=UBE2H PE=1 SV=1	0.289	Down	UBE2H	20.655	16.4	2	2	2	2	0	2	2	2	2	44821	12951	1.552	0.448
Molecular Function	GO:0005057	3	signal transducer activity, downstream of receptor	0.291675	Q7L7X3	Serine/threonine-protein kinase TAO1 OS=Homo sapiens OX=9606 GN=TAOK1 PE=1 SV=1	0.622	Down	TAOK1	116.07	2	2	2	2	0	2	2	2	2	2	14986	9319.8	1.233	0.767
Molecular Function	GO:0005057	3	signal transducer activity, downstream of receptor	0.291675	Q13485	Mothers against decapentaplegic homolog 4 OS=Homo sapiens OX=9606 GN=SMAD4 PE=1 SV=1	1.907	Up	SMAD4	60.438	13.8	5	4	4	1	4	3	4	3	4	39519	75426	0.688	1.312
Molecular Function	GO:0060089	2	molecular transducer activity	0.25472	O75787	Renin receptor OS=Homo sapiens OX=9606 GN=ATP6AP2 PE=1 SV=2	1.685	Up	ATP6AP2	39.008	15.4	5	3	3	2	3	2	3	2	3	31169	52519	0.745	1.255
Molecular Function	GO:0060089	2	molecular transducer activity	0.25472	Q9Y624	Junctional adhesion molecule A OS=Homo sapiens OX=9606 GN=F11R PE=1 SV=1	1.813	Up	F11R	32.583	25.4	6	4	4	1	5	4	4	4	4	78670	142690	0.711	1.289
Molecular Function	GO:0060089	2	molecular transducer activity	0.25472	Q15629	Translocating chain-associated membrane protein 1 OS=Homo sapiens OX=9606 GN=TRAM1 PE=1 SV=3	3.651	Up	TRAM1	43.071	9.9	3	3	3	0	3	2	3	2	3	26207	95666	0.43	1.57
Molecular Function	GO:0060089	2	molecular transducer activity	0.25472	P06756	Integrin alpha-V OS=Homo sapiens OX=9606 GN=ITGAV PE=1 SV=2	1.545	Up	ITGAV	116.04	4.4	5	3	3	2	3	3	3	3	3	21979	33971	0.786	1.214
Molecular Function	GO:0000982	5	transcription factor activity, RNA polymerase II core promoter proximal region sequence-specific binding	0.0866291	Q15915	Zinc finger protein ZIC 1 OS=Homo sapiens OX=9606 GN=ZIC1 PE=1 SV=2	0.407	Down	ZIC1	48.308	5.8	3	2	2	1	2	2	2	2	2	89884	36663	1.421	0.579
Molecular Function	GO:0000982	5	transcription factor activity, RNA polymerase II core promoter proximal region sequence-specific binding	0.0866291	Q13485	Mothers against decapentaplegic homolog 4 OS=Homo sapiens OX=9606 GN=SMAD4 PE=1 SV=1	1.907	Up	SMAD4	60.438	13.8	5	4	4	1	4	3	4	3	4	39519	75426	0.688	1.312
Molecular Function	GO:0000982	5	transcription factor activity, RNA polymerase II core promoter proximal region sequence-specific binding	0.0866291	Q13952	Nuclear transcription factor Y subunit gamma OS=Homo sapiens OX=9606 GN=NFYC PE=1 SV=3	0.612	Down	NFYC	50.302	4.6	2	2	2	2	0	2	2	2	2	119630	73233	1.241	0.759
Molecular Function	GO:0000982	5	transcription factor activity, RNA polymerase II core promoter proximal region sequence-specific binding	0.0866291	Q9UKL0	REST corepressor 1 OS=Homo sapiens OX=9606 GN=RCOR1 PE=1 SV=2	1.688	Up	RCOR1	53.327	12.2	5	4	3	1	4	2	4	2	3	112450	189820	0.744	1.256
Molecular Function	GO:0051015	6	actin filament binding	0.19318	P06753	Tropomyosin alpha-3 chain OS=Homo sapiens OX=9606 GN=TPM3 PE=1 SV=2	1.729	Up	TPM3	32.95	24.6	13	8	5	5	8	8	8	5	5	967420	1671500	0.733	1.267
Molecular Function	GO:0051015	6	actin filament binding	0.19318	P26232	Catenin alpha-2 OS=Homo sapiens OX=9606 GN=CTNNA2 PE=1 SV=5	1.551	Up	CTNNA2	105.31	10.1	7	8	1	4	3	8	6	1	1	29422	45635	0.784	1.216
Molecular Function	GO:0051015	6	actin filament binding	0.19318	Q92614	Unconventional myosin-XVIIIa OS=Homo sapiens OX=9606 GN=MYO18A PE=1 SV=3	1.564	Up	MYO18A	233.11	4.5	8	6	6	5	3	6	5	6	5	41882	65556	0.78	1.22
Molecular Function	GO:0016758	5	transferase activity, transferring hexosyl groups	0.265523	Q2PZI1	Probable C-mannosyltransferase DPY19L1 OS=Homo sapiens OX=9606 GN=DPY19L1 PE=2 SV=1	0.527	Down	DPY19L1	77.318	5.9	3	2	2	2	1	2	2	2	2	52159	27488	1.31	0.69
Molecular Function	GO:0016758	5	transferase activity, transferring hexosyl groups	0.265523	O94766	Galactosylgalactosylxylosylprotein 3-beta-glucuronosyltransferase 3 OS=Homo sapiens OX=9606 GN=B3GAT3 PE=1 SV=2	1.513	Up	B3GAT3	37.121	31.3	9	6	6	4	5	4	5	4	5	68443	103450	0.796	1.204
Molecular Function	GO:0015293	6	symporter activity	0.0584836	P43003	Excitatory amino acid transporter 1 OS=Homo sapiens OX=9606 GN=SLC1A3 PE=1 SV=1	1.564	Up	SLC1A3	59.572	4.2	3	2	2	1	2	2	2	2	2	11815	18470	0.78	1.22
Molecular Function	GO:0015293	6	symporter activity	0.0584836	O00400	Acetyl-coenzyme A transporter 1 OS=Homo sapiens OX=9606 GN=SLC33A1 PE=1 SV=1	2.003	Up	SLC33A1	60.908	9.1	4	4	4	1	3	4	4	4	4	95364	191180	0.666	1.334
Molecular Function	GO:0008235	7	metalloexopeptidase activity	0.0523847	Q9NZ08	Endoplasmic reticulum aminopeptidase 1 OS=Homo sapiens OX=9606 GN=ERAP1 PE=1 SV=3	1.628	Up	ERAP1	107.23	4.7	4	3	3	2	2	2	3	2	3	16122	26242	0.761	1.239
Molecular Function	GO:0008235	7	metalloexopeptidase activity	0.0523847	Q9UPW5	Cytosolic carboxypeptidase 1 OS=Homo sapiens OX=9606 GN=AGTPBP1 PE=1 SV=3	0.658	Down	AGTPBP1	138.45	7.1	7	6	6	4	3	4	5	4	5	52937	34859	1.206	0.794
Molecular Function	GO:0005088	4	Ras guanyl-nucleotide exchange factor activity	0.10554	Q9UL33	Trafficking protein particle complex subunit 2-like protein OS=Homo sapiens OX=9606 GN=TRAPPC2L PE=1 SV=1	0.6	Down	TRAPPC2L	16.145	20.7	3	2	2	1	2	2	2	2	2	38284	22953	1.25	0.75
Molecular Function	GO:0005088	4	Ras guanyl-nucleotide exchange factor activity	0.10554	Q5JSL3	Dedicator of cytokinesis protein 11 OS=Homo sapiens OX=9606 GN=DOCK11 PE=1 SV=2	0.402	Down	DOCK11	237.67	2.2	3	3	3	2	1	2	3	2	3	16117	6465.8	1.427	0.573
Molecular Function	GO:0005088	4	Ras guanyl-nucleotide exchange factor activity	0.10554	P06241	Tyrosine-protein kinase Fyn OS=Homo sapiens OX=9606 GN=FYN PE=1 SV=3	1.95	Up	FYN	60.761	8.6	2	3	2	1	1	3	3	2	2	9486.5	18489	0.678	1.322
Molecular Function	GO:0001077	6	transcriptional activator activity, RNA polymerase II core promoter proximal region sequence-specific binding	0.0867934	Q15915	Zinc finger protein ZIC 1 OS=Homo sapiens OX=9606 GN=ZIC1 PE=1 SV=2	0.407	Down	ZIC1	48.308	5.8	3	2	2	1	2	2	2	2	2	89884	36663	1.421	0.579
Molecular Function	GO:0001077	6	transcriptional activator activity, RNA polymerase II core promoter proximal region sequence-specific binding	0.0867934	Q13485	Mothers against decapentaplegic homolog 4 OS=Homo sapiens OX=9606 GN=SMAD4 PE=1 SV=1	1.907	Up	SMAD4	60.438	13.8	5	4	4	1	4	3	4	3	4	39519	75426	0.688	1.312
Molecular Function	GO:0001077	6	transcriptional activator activity, RNA polymerase II core promoter proximal region sequence-specific binding	0.0867934	Q13952	Nuclear transcription factor Y subunit gamma OS=Homo sapiens OX=9606 GN=NFYC PE=1 SV=3	0.612	Down	NFYC	50.302	4.6	2	2	2	2	0	2	2	2	2	119630	73233	1.241	0.759
Molecular Function	GO:0005102	4	receptor binding	0.0667173	P07947	Tyrosine-protein kinase Yes OS=Homo sapiens OX=9606 GN=YES1 PE=1 SV=3	0.389	Down	YES1	60.801	13.3	4	4	3	2	2	3	4	2	3	54575	21216	1.44	0.56
Molecular Function	GO:0005102	4	receptor binding	0.0667173	P60033	CD81 antigen OS=Homo sapiens OX=9606 GN=CD81 PE=1 SV=1	1.591	Up	CD81	25.809	25	7	3	3	4	3	3	3	3	3	184410	293300	0.772	1.228
Molecular Function	GO:0005102	4	receptor binding	0.0667173	Q99584	Protein S100-A13 OS=Homo sapiens OX=9606 GN=S100A13 PE=1 SV=1	0.569	Down	S100A13	11.471	23.5	4	2	2	2	2	2	2	2	2	305020	173330	1.275	0.725
Molecular Function	GO:0005102	4	receptor binding	0.0667173	Q15545	Transcription initiation factor TFIID subunit 7 OS=Homo sapiens OX=9606 GN=TAF7 PE=1 SV=1	1.963	Up	TAF7	40.259	6.9	3	2	2	1	2	2	2	2	2	33192	65085	0.675	1.325
Molecular Function	GO:0005102	4	receptor binding	0.0667173	P98172	Ephrin-B1 OS=Homo sapiens OX=9606 GN=EFNB1 PE=1 SV=1	1.564	Up	EFNB1	38.006	9.2	3	2	2	2	1	2	2	2	2	14125	22106	0.78	1.22
Molecular Function	GO:0005102	4	receptor binding	0.0667173	P06241	Tyrosine-protein kinase Fyn OS=Homo sapiens OX=9606 GN=FYN PE=1 SV=3	1.95	Up	FYN	60.761	8.6	2	3	2	1	1	3	3	2	2	9486.5	18489	0.678	1.322
Molecular Function	GO:0005102	4	receptor binding	0.0667173	P06756	Integrin alpha-V OS=Homo sapiens OX=9606 GN=ITGAV PE=1 SV=2	1.545	Up	ITGAV	116.04	4.4	5	3	3	2	3	3	3	3	3	21979	33971	0.786	1.214
Molecular Function	GO:0005102	4	receptor binding	0.0667173	Q9NZ08	Endoplasmic reticulum aminopeptidase 1 OS=Homo sapiens OX=9606 GN=ERAP1 PE=1 SV=3	1.628	Up	ERAP1	107.23	4.7	4	3	3	2	2	2	3	2	3	16122	26242	0.761	1.239
Molecular Function	GO:0005102	4	receptor binding	0.0667173	P04083	Annexin A1 OS=Homo sapiens OX=9606 GN=ANXA1 PE=1 SV=2	1.66	Up	ANXA1	38.714	12.4	6	3	3	3	3	3	3	3	3	24523	40666	0.752	1.248
Molecular Function	GO:0005102	4	receptor binding	0.0667173	Q92626	Peroxidasin homolog OS=Homo sapiens OX=9606 GN=PXDN PE=1 SV=2	1.574	Up	PXDN	165.27	2.6	5	3	3	2	3	3	3	3	3	24590	38721	0.777	1.223
Molecular Function	GO:0005102	4	receptor binding	0.0667173	Q9Y5K6	CD2-associated protein OS=Homo sapiens OX=9606 GN=CD2AP PE=1 SV=1	0.665	Down	CD2AP	71.45	9.1	5	4	4	4	1	4	3	4	3	75500	50207	1.201	0.799
Molecular Function	GO:0005102	4	receptor binding	0.0667173	Q8WXW3	Progesterone-induced-blocking factor 1 OS=Homo sapiens OX=9606 GN=PIBF1 PE=1 SV=2	0.638	Down	PIBF1	89.804	9.4	7	6	6	4	3	4	5	4	5	60981	38897	1.221	0.779
Molecular Function	GO:0005102	4	receptor binding	0.0667173	P01834	Immunoglobulin kappa constant OS=Homo sapiens OX=9606 GN=IGKC PE=1 SV=2	1.597	Up	IGKC	11.765	35.5	4	2	1	1	3	2	2	1	1	69989	111720	0.77	1.23
Molecular Function	GO:0008236	6	serine-type peptidase activity	0.114515	Q6NTF9	Rhomboid domain-containing protein 2 OS=Homo sapiens OX=9606 GN=RHBDD2 PE=2 SV=2	3.292	Up	RHBDD2	39.202	7.4	3	2	2	1	2	2	2	2	2	14122	46439	0.466	1.534
Molecular Function	GO:0008236	6	serine-type peptidase activity	0.114515	P01834	Immunoglobulin kappa constant OS=Homo sapiens OX=9606 GN=IGKC PE=1 SV=2	1.597	Up	IGKC	11.765	35.5	4	2	1	1	3	2	2	1	1	69989	111720	0.77	1.23
Molecular Function	GO:0048306	4	calcium-dependent protein binding	0.106924	Q9H9H4	Vacuolar protein sorting-associated protein 37B OS=Homo sapiens OX=9606 GN=VPS37B PE=1 SV=1	0.302	Down	VPS37B	31.307	13.7	3	3	3	3	0	3	2	3	2	62643	18909	1.536	0.464
Molecular Function	GO:0048306	4	calcium-dependent protein binding	0.106924	P04083	Annexin A1 OS=Homo sapiens OX=9606 GN=ANXA1 PE=1 SV=2	1.66	Up	ANXA1	38.714	12.4	6	3	3	3	3	3	3	3	3	24523	40666	0.752	1.248
Molecular Function	GO:0046873	8	metal ion transmembrane transporter activity	0.317714	P43003	Excitatory amino acid transporter 1 OS=Homo sapiens OX=9606 GN=SLC1A3 PE=1 SV=1	1.564	Up	SLC1A3	59.572	4.2	3	2	2	1	2	2	2	2	2	11815	18470	0.78	1.22
Molecular Function	GO:0046873	8	metal ion transmembrane transporter activity	0.317714	P06756	Integrin alpha-V OS=Homo sapiens OX=9606 GN=ITGAV PE=1 SV=2	1.545	Up	ITGAV	116.04	4.4	5	3	3	2	3	3	3	3	3	21979	33971	0.786	1.214
Molecular Function	GO:0008276	6	protein methyltransferase activity	0.204788	Q8WTS6	Histone-lysine N-methyltransferase SETD7 OS=Homo sapiens OX=9606 GN=SETD7 PE=1 SV=1	1.805	Up	SETD7	40.72	16.9	5	4	4	3	2	4	3	4	3	36495	65819	0.713	1.287
Molecular Function	GO:0008276	6	protein methyltransferase activity	0.204788	Q86XK2	F-box only protein 11 OS=Homo sapiens OX=9606 GN=FBXO11 PE=1 SV=3	1.551	Up	FBXO11	103.58	7.4	5	4	4	1	4	2	4	2	4	14502	22473	0.784	1.216
Molecular Function	GO:0016684	4	oxidoreductase activity, acting on peroxide as acceptor	0.0850617	P58004	Sestrin-2 OS=Homo sapiens OX=9606 GN=SESN2 PE=1 SV=1	0.195	Down	SESN2	54.493	6	3	2	2	2	1	2	2	2	2	52625	10278	1.673	0.327
Molecular Function	GO:0016684	4	oxidoreductase activity, acting on peroxide as acceptor	0.0850617	Q92626	Peroxidasin homolog OS=Homo sapiens OX=9606 GN=PXDN PE=1 SV=2	1.574	Up	PXDN	165.27	2.6	5	3	3	2	3	3	3	3	3	24590	38721	0.777	1.223
Molecular Function	GO:0005544	6	calcium-dependent phospholipid binding	0.0306058	P04083	Annexin A1 OS=Homo sapiens OX=9606 GN=ANXA1 PE=1 SV=2	1.66	Up	ANXA1	38.714	12.4	6	3	3	3	3	3	3	3	3	24523	40666	0.752	1.248
Molecular Function	GO:0005544	6	calcium-dependent phospholipid binding	0.0306058	Q86YS7	C2 domain-containing protein 5 OS=Homo sapiens OX=9606 GN=C2CD5 PE=1 SV=1	1.519	Up	C2CD5	110.45	4.3	4	4	4	2	2	3	4	3	4	55664	84545	0.794	1.206
Molecular Function	GO:0070851	5	growth factor receptor binding	0.000666999	P07947	Tyrosine-protein kinase Yes OS=Homo sapiens OX=9606 GN=YES1 PE=1 SV=3	0.389	Down	YES1	60.801	13.3	4	4	3	2	2	3	4	2	3	54575	21216	1.44	0.56
Molecular Function	GO:0070851	5	growth factor receptor binding	0.000666999	Q9NZ08	Endoplasmic reticulum aminopeptidase 1 OS=Homo sapiens OX=9606 GN=ERAP1 PE=1 SV=3	1.628	Up	ERAP1	107.23	4.7	4	3	3	2	2	2	3	2	3	16122	26242	0.761	1.239
Molecular Function	GO:0070851	5	growth factor receptor binding	0.000666999	Q9Y5K6	CD2-associated protein OS=Homo sapiens OX=9606 GN=CD2AP PE=1 SV=1	0.665	Down	CD2AP	71.45	9.1	5	4	4	4	1	4	3	4	3	75500	50207	1.201	0.799
Molecular Function	GO:0070851	5	growth factor receptor binding	0.000666999	Q8WXW3	Progesterone-induced-blocking factor 1 OS=Homo sapiens OX=9606 GN=PIBF1 PE=1 SV=2	0.638	Down	PIBF1	89.804	9.4	7	6	6	4	3	4	5	4	5	60981	38897	1.221	0.779
Molecular Function	GO:0070851	5	growth factor receptor binding	0.000666999	P06241	Tyrosine-protein kinase Fyn OS=Homo sapiens OX=9606 GN=FYN PE=1 SV=3	1.95	Up	FYN	60.761	8.6	2	3	2	1	1	3	3	2	2	9486.5	18489	0.678	1.322
Molecular Function	GO:0016667	4	oxidoreductase activity, acting on a sulfur group of donors	0.0407072	P58004	Sestrin-2 OS=Homo sapiens OX=9606 GN=SESN2 PE=1 SV=1	0.195	Down	SESN2	54.493	6	3	2	2	2	1	2	2	2	2	52625	10278	1.673	0.327
Molecular Function	GO:0016667	4	oxidoreductase activity, acting on a sulfur group of donors	0.0407072	P13284	Gamma-interferon-inducible lysosomal thiol reductase OS=Homo sapiens OX=9606 GN=IFI30 PE=1 SV=3	1.941	Up	IFI30	27.963	8	2	2	2	1	1	2	2	2	2	54918	106650	0.68	1.32
Molecular Function	GO:0016667	4	oxidoreductase activity, acting on a sulfur group of donors	0.0407072	Q99757	Thioredoxin, mitochondrial OS=Homo sapiens OX=9606 GN=TXN2 PE=1 SV=2	1.692	Up	TXN2	18.383	21.7	7	2	2	4	3	2	2	2	2	172280	291730	0.743	1.257
Molecular Function	GO:0032403	4	protein complex binding	0.0471951	P06753	Tropomyosin alpha-3 chain OS=Homo sapiens OX=9606 GN=TPM3 PE=1 SV=2	1.729	Up	TPM3	32.95	24.6	13	8	5	5	8	8	8	5	5	967420	1671500	0.733	1.267
Molecular Function	GO:0032403	4	protein complex binding	0.0471951	P60033	CD81 antigen OS=Homo sapiens OX=9606 GN=CD81 PE=1 SV=1	1.591	Up	CD81	25.809	25	7	3	3	4	3	3	3	3	3	184410	293300	0.772	1.228
Molecular Function	GO:0032403	4	protein complex binding	0.0471951	Q13485	Mothers against decapentaplegic homolog 4 OS=Homo sapiens OX=9606 GN=SMAD4 PE=1 SV=1	1.907	Up	SMAD4	60.438	13.8	5	4	4	1	4	3	4	3	4	39519	75426	0.688	1.312
Molecular Function	GO:0032403	4	protein complex binding	0.0471951	Q92614	Unconventional myosin-XVIIIa OS=Homo sapiens OX=9606 GN=MYO18A PE=1 SV=3	1.564	Up	MYO18A	233.11	4.5	8	6	6	5	3	6	5	6	5	41882	65556	0.78	1.22
Molecular Function	GO:0032403	4	protein complex binding	0.0471951	Q9Y6W5	Wiskott-Aldrich syndrome protein family member 2 OS=Homo sapiens OX=9606 GN=WASF2 PE=1 SV=3	3.695	Up	WASF2	54.283	10	4	3	3	2	2	3	3	3	3	33895	125350	0.426	1.574
Molecular Function	GO:0032403	4	protein complex binding	0.0471951	Q5VZK9	F-actin-uncapping protein LRRC16A OS=Homo sapiens OX=9606 GN=CARMIL1 PE=1 SV=1	0.626	Down	CARMIL1	151.56	2.1	3	2	2	2	1	2	2	2	2	18915	11830	1.23	0.77
Molecular Function	GO:0032403	4	protein complex binding	0.0471951	P06241	Tyrosine-protein kinase Fyn OS=Homo sapiens OX=9606 GN=FYN PE=1 SV=3	1.95	Up	FYN	60.761	8.6	2	3	2	1	1	3	3	2	2	9486.5	18489	0.678	1.322
Molecular Function	GO:0032403	4	protein complex binding	0.0471951	Q99757	Thioredoxin, mitochondrial OS=Homo sapiens OX=9606 GN=TXN2 PE=1 SV=2	1.692	Up	TXN2	18.383	21.7	7	2	2	4	3	2	2	2	2	172280	291730	0.743	1.257
Molecular Function	GO:0032403	4	protein complex binding	0.0471951	P26232	Catenin alpha-2 OS=Homo sapiens OX=9606 GN=CTNNA2 PE=1 SV=5	1.551	Up	CTNNA2	105.31	10.1	7	8	1	4	3	8	6	1	1	29422	45635	0.784	1.216
Molecular Function	GO:0032403	4	protein complex binding	0.0471951	Q9Y5K6	CD2-associated protein OS=Homo sapiens OX=9606 GN=CD2AP PE=1 SV=1	0.665	Down	CD2AP	71.45	9.1	5	4	4	4	1	4	3	4	3	75500	50207	1.201	0.799
Molecular Function	GO:0032403	4	protein complex binding	0.0471951	Q9HAW4	Claspin OS=Homo sapiens OX=9606 GN=CLSPN PE=1 SV=3	0.595	Down	CLSPN	151.09	4.6	5	4	4	3	2	3	3	3	3	24597	14618	1.254	0.746
Molecular Function	GO:0032403	4	protein complex binding	0.0471951	Q9H3R5	Centromere protein H OS=Homo sapiens OX=9606 GN=CENPH PE=1 SV=1	1.516	Up	CENPH	28.481	19	7	3	3	3	4	3	3	3	3	63690	96603	0.795	1.205
Molecular Function	GO:0016597	6	amino acid binding	0.122241	P58004	Sestrin-2 OS=Homo sapiens OX=9606 GN=SESN2 PE=1 SV=1	0.195	Down	SESN2	54.493	6	3	2	2	2	1	2	2	2	2	52625	10278	1.673	0.327
Molecular Function	GO:0016597	6	amino acid binding	0.122241	P43003	Excitatory amino acid transporter 1 OS=Homo sapiens OX=9606 GN=SLC1A3 PE=1 SV=1	1.564	Up	SLC1A3	59.572	4.2	3	2	2	1	2	2	2	2	2	11815	18470	0.78	1.22
Molecular Function	GO:0019838	4	growth factor binding	0.0138208	Q99584	Protein S100-A13 OS=Homo sapiens OX=9606 GN=S100A13 PE=1 SV=1	0.569	Down	S100A13	11.471	23.5	4	2	2	2	2	2	2	2	2	305020	173330	1.275	0.725
Molecular Function	GO:0019838	4	growth factor binding	0.0138208	Q92626	Peroxidasin homolog OS=Homo sapiens OX=9606 GN=PXDN PE=1 SV=2	1.574	Up	PXDN	165.27	2.6	5	3	3	2	3	3	3	3	3	24590	38721	0.777	1.223
Molecular Function	GO:0019838	4	growth factor binding	0.0138208	P06756	Integrin alpha-V OS=Homo sapiens OX=9606 GN=ITGAV PE=1 SV=2	1.545	Up	ITGAV	116.04	4.4	5	3	3	2	3	3	3	3	3	21979	33971	0.786	1.214
Molecular Function	GO:0060589	4	nucleoside-triphosphatase regulator activity	0.270253	P58004	Sestrin-2 OS=Homo sapiens OX=9606 GN=SESN2 PE=1 SV=1	0.195	Down	SESN2	54.493	6	3	2	2	2	1	2	2	2	2	52625	10278	1.673	0.327
Molecular Function	GO:0060589	4	nucleoside-triphosphatase regulator activity	0.270253	P20336	Ras-related protein Rab-3A OS=Homo sapiens OX=9606 GN=RAB3A PE=1 SV=1	0.432	Down	RAB3A	24.984	14.1	4	2	2	3	1	2	2	2	2	76283	32943	1.397	0.603
Molecular Function	GO:0060589	4	nucleoside-triphosphatase regulator activity	0.270253	Q15057	Arf-GAP with coiled-coil, ANK repeat and PH domain-containing protein 2 OS=Homo sapiens OX=9606 GN=ACAP2 PE=1 SV=3	0.653	Down	ACAP2	88.028	6	4	3	3	2	2	2	3	2	3	23849	15576	1.21	0.79
Molecular Function	GO:0060589	4	nucleoside-triphosphatase regulator activity	0.270253	Q14CB8	Rho GTPase-activating protein 19 OS=Homo sapiens OX=9606 GN=ARHGAP19 PE=1 SV=1	0.654	Down	ARHGAP19	55.756	5.5	3	2	2	2	1	2	2	2	2	43681	28570	1.209	0.791
Molecular Function	GO:0046875	5	ephrin receptor binding	0.0258949	P98172	Ephrin-B1 OS=Homo sapiens OX=9606 GN=EFNB1 PE=1 SV=1	1.564	Up	EFNB1	38.006	9.2	3	2	2	2	1	2	2	2	2	14125	22106	0.78	1.22
Molecular Function	GO:0046875	5	ephrin receptor binding	0.0258949	P06241	Tyrosine-protein kinase Fyn OS=Homo sapiens OX=9606 GN=FYN PE=1 SV=3	1.95	Up	FYN	60.761	8.6	2	3	2	1	1	3	3	2	2	9486.5	18489	0.678	1.322
Molecular Function	GO:0017137	8	Rab GTPase binding	0.256802	Q9Y4I1	Unconventional myosin-Va OS=Homo sapiens OX=9606 GN=MYO5A PE=1 SV=2	1.865	Up	MYO5A	215.4	1.1	2	2	2	1	1	2	2	2	2	62024	115750	0.698	1.302
Molecular Function	GO:0017137	8	Rab GTPase binding	0.256802	Q15057	Arf-GAP with coiled-coil, ANK repeat and PH domain-containing protein 2 OS=Homo sapiens OX=9606 GN=ACAP2 PE=1 SV=3	0.653	Down	ACAP2	88.028	6	4	3	3	2	2	2	3	2	3	23849	15576	1.21	0.79
Molecular Function	GO:0009055	2	electron carrier activity	0.377463	P09669	Cytochrome c oxidase subunit 6C OS=Homo sapiens OX=9606 GN=COX6C PE=1 SV=2	0.468	Down	COX6C	8.7813	28	3	2	2	2	1	2	2	2	2	41456	19441	1.362	0.638
Molecular Function	GO:0009055	2	electron carrier activity	0.377463	Q9UI09	NADH dehydrogenase [ubiquinone] 1 alpha subcomplex subunit 12 OS=Homo sapiens OX=9606 GN=NDUFA12 PE=1 SV=1	0.627	Down	NDUFA12	17.114	40.7	10	4	4	4	6	4	4	4	4	271320	170370	1.229	0.771
Molecular Function	GO:0000978	10	RNA polymerase II core promoter proximal region sequence-specific DNA binding	0.217405	Q15915	Zinc finger protein ZIC 1 OS=Homo sapiens OX=9606 GN=ZIC1 PE=1 SV=2	0.407	Down	ZIC1	48.308	5.8	3	2	2	1	2	2	2	2	2	89884	36663	1.421	0.579
Molecular Function	GO:0000978	10	RNA polymerase II core promoter proximal region sequence-specific DNA binding	0.217405	Q13485	Mothers against decapentaplegic homolog 4 OS=Homo sapiens OX=9606 GN=SMAD4 PE=1 SV=1	1.907	Up	SMAD4	60.438	13.8	5	4	4	1	4	3	4	3	4	39519	75426	0.688	1.312
Molecular Function	GO:0000978	10	RNA polymerase II core promoter proximal region sequence-specific DNA binding	0.217405	Q13952	Nuclear transcription factor Y subunit gamma OS=Homo sapiens OX=9606 GN=NFYC PE=1 SV=3	0.612	Down	NFYC	50.302	4.6	2	2	2	2	0	2	2	2	2	119630	73233	1.241	0.759
Molecular Function	GO:0004222	7	metalloendopeptidase activity	0.114515	Q9UHI8	A disintegrin and metalloproteinase with thrombospondin motifs 1 OS=Homo sapiens OX=9606 GN=ADAMTS1 PE=1 SV=4	2.21	Up	ADAMTS1	105.36	2.7	3	2	2	1	2	2	2	2	2	12221	27000	0.623	1.377
Molecular Function	GO:0004222	7	metalloendopeptidase activity	0.114515	Q9H4B0	Probable tRNA N6-adenosine threonylcarbamoyltransferase, mitochondrial OS=Homo sapiens OX=9606 GN=OSGEPL1 PE=2 SV=2	0.66	Down	OSGEPL1	45.122	6.8	4	2	2	2	2	2	2	2	2	30712	20276	1.205	0.795
Molecular Function	GO:0008237	6	metallopeptidase activity	0.0285006	Q9UHI8	A disintegrin and metalloproteinase with thrombospondin motifs 1 OS=Homo sapiens OX=9606 GN=ADAMTS1 PE=1 SV=4	2.21	Up	ADAMTS1	105.36	2.7	3	2	2	1	2	2	2	2	2	12221	27000	0.623	1.377
Molecular Function	GO:0008237	6	metallopeptidase activity	0.0285006	Q9NZ08	Endoplasmic reticulum aminopeptidase 1 OS=Homo sapiens OX=9606 GN=ERAP1 PE=1 SV=3	1.628	Up	ERAP1	107.23	4.7	4	3	3	2	2	2	3	2	3	16122	26242	0.761	1.239
Molecular Function	GO:0008237	6	metallopeptidase activity	0.0285006	Q9H4B0	Probable tRNA N6-adenosine threonylcarbamoyltransferase, mitochondrial OS=Homo sapiens OX=9606 GN=OSGEPL1 PE=2 SV=2	0.66	Down	OSGEPL1	45.122	6.8	4	2	2	2	2	2	2	2	2	30712	20276	1.205	0.795
Molecular Function	GO:0008237	6	metallopeptidase activity	0.0285006	Q9UPW5	Cytosolic carboxypeptidase 1 OS=Homo sapiens OX=9606 GN=AGTPBP1 PE=1 SV=3	0.658	Down	AGTPBP1	138.45	7.1	7	6	6	4	3	4	5	4	5	52937	34859	1.206	0.794
Molecular Function	GO:0033218	3	amide binding	0.0583476	Q9NZ08	Endoplasmic reticulum aminopeptidase 1 OS=Homo sapiens OX=9606 GN=ERAP1 PE=1 SV=3	1.628	Up	ERAP1	107.23	4.7	4	3	3	2	2	2	3	2	3	16122	26242	0.761	1.239
Molecular Function	GO:0033218	3	amide binding	0.0583476	O14787	Transportin-2 OS=Homo sapiens OX=9606 GN=TNPO2 PE=1 SV=3	0.647	Down	TNPO2	101.39	10	5	7	4	4	1	7	6	4	4	68482	44321	1.214	0.786
Molecular Function	GO:0033218	3	amide binding	0.0583476	P09496	Clathrin light chain A OS=Homo sapiens OX=9606 GN=CLTA PE=1 SV=1	0.657	Down	CLTA	27.076	13.3	6	4	4	4	2	4	4	4	4	803850	528220	1.207	0.793
Molecular Function	GO:0033218	3	amide binding	0.0583476	P49914	5-formyltetrahydrofolate cyclo-ligase OS=Homo sapiens OX=9606 GN=MTHFS PE=1 SV=2	0.411	Down	MTHFS	23.255	9.4	2	2	2	2	0	2	2	2	2	45245	18624	1.417	0.583
Molecular Function	GO:0033218	3	amide binding	0.0583476	P06756	Integrin alpha-V OS=Homo sapiens OX=9606 GN=ITGAV PE=1 SV=2	1.545	Up	ITGAV	116.04	4.4	5	3	3	2	3	3	3	3	3	21979	33971	0.786	1.214
Molecular Function	GO:0004175	6	endopeptidase activity	0.0780609	Q9UHI8	A disintegrin and metalloproteinase with thrombospondin motifs 1 OS=Homo sapiens OX=9606 GN=ADAMTS1 PE=1 SV=4	2.21	Up	ADAMTS1	105.36	2.7	3	2	2	1	2	2	2	2	2	12221	27000	0.623	1.377
Molecular Function	GO:0004175	6	endopeptidase activity	0.0780609	Q9NZ08	Endoplasmic reticulum aminopeptidase 1 OS=Homo sapiens OX=9606 GN=ERAP1 PE=1 SV=3	1.628	Up	ERAP1	107.23	4.7	4	3	3	2	2	2	3	2	3	16122	26242	0.761	1.239
Molecular Function	GO:0004175	6	endopeptidase activity	0.0780609	Q6NTF9	Rhomboid domain-containing protein 2 OS=Homo sapiens OX=9606 GN=RHBDD2 PE=2 SV=2	3.292	Up	RHBDD2	39.202	7.4	3	2	2	1	2	2	2	2	2	14122	46439	0.466	1.534
Molecular Function	GO:0004175	6	endopeptidase activity	0.0780609	Q9H4B0	Probable tRNA N6-adenosine threonylcarbamoyltransferase, mitochondrial OS=Homo sapiens OX=9606 GN=OSGEPL1 PE=2 SV=2	0.66	Down	OSGEPL1	45.122	6.8	4	2	2	2	2	2	2	2	2	30712	20276	1.205	0.795
Molecular Function	GO:0004175	6	endopeptidase activity	0.0780609	P01834	Immunoglobulin kappa constant OS=Homo sapiens OX=9606 GN=IGKC PE=1 SV=2	1.597	Up	IGKC	11.765	35.5	4	2	1	1	3	2	2	1	1	69989	111720	0.77	1.23
Molecular Function	GO:0001159	8	core promoter proximal region DNA binding	0.0971683	Q15915	Zinc finger protein ZIC 1 OS=Homo sapiens OX=9606 GN=ZIC1 PE=1 SV=2	0.407	Down	ZIC1	48.308	5.8	3	2	2	1	2	2	2	2	2	89884	36663	1.421	0.579
Molecular Function	GO:0001159	8	core promoter proximal region DNA binding	0.0971683	P17480	Nucleolar transcription factor 1 OS=Homo sapiens OX=9606 GN=UBTF PE=1 SV=1	0.592	Down	UBTF	89.405	19.9	25	14	14	15	10	14	12	14	12	1290200	764920	1.256	0.744
Molecular Function	GO:0001159	8	core promoter proximal region DNA binding	0.0971683	Q13485	Mothers against decapentaplegic homolog 4 OS=Homo sapiens OX=9606 GN=SMAD4 PE=1 SV=1	1.907	Up	SMAD4	60.438	13.8	5	4	4	1	4	3	4	3	4	39519	75426	0.688	1.312
Molecular Function	GO:0001159	8	core promoter proximal region DNA binding	0.0971683	Q13952	Nuclear transcription factor Y subunit gamma OS=Homo sapiens OX=9606 GN=NFYC PE=1 SV=3	0.612	Down	NFYC	50.302	4.6	2	2	2	2	0	2	2	2	2	119630	73233	1.241	0.759
Molecular Function	GO:0004715	8	non-membrane spanning protein tyrosine kinase activity	0.0523847	P07947	Tyrosine-protein kinase Yes OS=Homo sapiens OX=9606 GN=YES1 PE=1 SV=3	0.389	Down	YES1	60.801	13.3	4	4	3	2	2	3	4	2	3	54575	21216	1.44	0.56
Molecular Function	GO:0004715	8	non-membrane spanning protein tyrosine kinase activity	0.0523847	P06241	Tyrosine-protein kinase Fyn OS=Homo sapiens OX=9606 GN=FYN PE=1 SV=3	1.95	Up	FYN	60.761	8.6	2	3	2	1	1	3	3	2	2	9486.5	18489	0.678	1.322
Molecular Function	GO:0008013	4	beta-catenin binding	0.16253	Q14678	KN motif and ankyrin repeat domain-containing protein 1 OS=Homo sapiens OX=9606 GN=KANK1 PE=1 SV=3	1.597	Up	KANK1	147.29	2.2	4	2	2	2	2	2	2	2	2	12901	20597	0.77	1.23
Molecular Function	GO:0008013	4	beta-catenin binding	0.16253	Q9Y5K6	CD2-associated protein OS=Homo sapiens OX=9606 GN=CD2AP PE=1 SV=1	0.665	Down	CD2AP	71.45	9.1	5	4	4	4	1	4	3	4	3	75500	50207	1.201	0.799
Molecular Function	GO:0000981	4	RNA polymerase II transcription factor activity, sequence-specific DNA binding	0.178461	Q8WWB7	Glycosylated lysosomal membrane protein OS=Homo sapiens OX=9606 GN=GLMP PE=1 SV=1	0.542	Down	GLMP	43.864	11.3	2	2	2	2	0	2	2	2	2	28190	15294	1.297	0.703
Molecular Function	GO:0000981	4	RNA polymerase II transcription factor activity, sequence-specific DNA binding	0.178461	Q15915	Zinc finger protein ZIC 1 OS=Homo sapiens OX=9606 GN=ZIC1 PE=1 SV=2	0.407	Down	ZIC1	48.308	5.8	3	2	2	1	2	2	2	2	2	89884	36663	1.421	0.579
Molecular Function	GO:0000981	4	RNA polymerase II transcription factor activity, sequence-specific DNA binding	0.178461	Q13485	Mothers against decapentaplegic homolog 4 OS=Homo sapiens OX=9606 GN=SMAD4 PE=1 SV=1	1.907	Up	SMAD4	60.438	13.8	5	4	4	1	4	3	4	3	4	39519	75426	0.688	1.312
Molecular Function	GO:0000981	4	RNA polymerase II transcription factor activity, sequence-specific DNA binding	0.178461	Q13952	Nuclear transcription factor Y subunit gamma OS=Homo sapiens OX=9606 GN=NFYC PE=1 SV=3	0.612	Down	NFYC	50.302	4.6	2	2	2	2	0	2	2	2	2	119630	73233	1.241	0.759
Molecular Function	GO:0000981	4	RNA polymerase II transcription factor activity, sequence-specific DNA binding	0.178461	Q9UKL0	REST corepressor 1 OS=Homo sapiens OX=9606 GN=RCOR1 PE=1 SV=2	1.688	Up	RCOR1	53.327	12.2	5	4	3	1	4	2	4	2	3	112450	189820	0.744	1.256
Molecular Function	GO:0000987	9	core promoter proximal region sequence-specific DNA binding	0.0935904	Q15915	Zinc finger protein ZIC 1 OS=Homo sapiens OX=9606 GN=ZIC1 PE=1 SV=2	0.407	Down	ZIC1	48.308	5.8	3	2	2	1	2	2	2	2	2	89884	36663	1.421	0.579
Molecular Function	GO:0000987	9	core promoter proximal region sequence-specific DNA binding	0.0935904	P17480	Nucleolar transcription factor 1 OS=Homo sapiens OX=9606 GN=UBTF PE=1 SV=1	0.592	Down	UBTF	89.405	19.9	25	14	14	15	10	14	12	14	12	1290200	764920	1.256	0.744
Molecular Function	GO:0000987	9	core promoter proximal region sequence-specific DNA binding	0.0935904	Q13485	Mothers against decapentaplegic homolog 4 OS=Homo sapiens OX=9606 GN=SMAD4 PE=1 SV=1	1.907	Up	SMAD4	60.438	13.8	5	4	4	1	4	3	4	3	4	39519	75426	0.688	1.312
Molecular Function	GO:0000987	9	core promoter proximal region sequence-specific DNA binding	0.0935904	Q13952	Nuclear transcription factor Y subunit gamma OS=Homo sapiens OX=9606 GN=NFYC PE=1 SV=3	0.612	Down	NFYC	50.302	4.6	2	2	2	2	0	2	2	2	2	119630	73233	1.241	0.759
Molecular Function	GO:0042277	4	peptide binding	0.104514	Q9NZ08	Endoplasmic reticulum aminopeptidase 1 OS=Homo sapiens OX=9606 GN=ERAP1 PE=1 SV=3	1.628	Up	ERAP1	107.23	4.7	4	3	3	2	2	2	3	2	3	16122	26242	0.761	1.239
Molecular Function	GO:0042277	4	peptide binding	0.104514	O14787	Transportin-2 OS=Homo sapiens OX=9606 GN=TNPO2 PE=1 SV=3	0.647	Down	TNPO2	101.39	10	5	7	4	4	1	7	6	4	4	68482	44321	1.214	0.786
Molecular Function	GO:0042277	4	peptide binding	0.104514	P09496	Clathrin light chain A OS=Homo sapiens OX=9606 GN=CLTA PE=1 SV=1	0.657	Down	CLTA	27.076	13.3	6	4	4	4	2	4	4	4	4	803850	528220	1.207	0.793
Molecular Function	GO:0042277	4	peptide binding	0.104514	P06756	Integrin alpha-V OS=Homo sapiens OX=9606 GN=ITGAV PE=1 SV=2	1.545	Up	ITGAV	116.04	4.4	5	3	3	2	3	3	3	3	3	21979	33971	0.786	1.214
Molecular Function	GO:0031267	6	small GTPase binding	0.162944	Q9Y4I1	Unconventional myosin-Va OS=Homo sapiens OX=9606 GN=MYO5A PE=1 SV=2	1.865	Up	MYO5A	215.4	1.1	2	2	2	1	1	2	2	2	2	62024	115750	0.698	1.302
Molecular Function	GO:0031267	6	small GTPase binding	0.162944	Q9UJY4	ADP-ribosylation factor-binding protein GGA2 OS=Homo sapiens OX=9606 GN=GGA2 PE=1 SV=3	0.641	Down	GGA2	67.15	13.4	8	6	6	4	4	4	5	4	5	95290	61099	1.219	0.781
Molecular Function	GO:0031267	6	small GTPase binding	0.162944	O14787	Transportin-2 OS=Homo sapiens OX=9606 GN=TNPO2 PE=1 SV=3	0.647	Down	TNPO2	101.39	10	5	7	4	4	1	7	6	4	4	68482	44321	1.214	0.786
Molecular Function	GO:0031267	6	small GTPase binding	0.162944	Q5JSL3	Dedicator of cytokinesis protein 11 OS=Homo sapiens OX=9606 GN=DOCK11 PE=1 SV=2	0.402	Down	DOCK11	237.67	2.2	3	3	3	2	1	2	3	2	3	16117	6465.8	1.427	0.573
Molecular Function	GO:0031267	6	small GTPase binding	0.162944	Q15057	Arf-GAP with coiled-coil, ANK repeat and PH domain-containing protein 2 OS=Homo sapiens OX=9606 GN=ACAP2 PE=1 SV=3	0.653	Down	ACAP2	88.028	6	4	3	3	2	2	2	3	2	3	23849	15576	1.21	0.79
Molecular Function	GO:0061659	5	ubiquitin-like protein ligase activity	0.10081	P40337	von Hippel-Lindau disease tumor suppressor OS=Homo sapiens OX=9606 GN=VHL PE=1 SV=2	3.141	Up	VHL	24.152	14.6	4	3	3	2	2	2	3	2	3	62931	197830	0.483	1.517
Molecular Function	GO:0061659	5	ubiquitin-like protein ligase activity	0.10081	Q96F44	E3 ubiquitin-protein ligase TRIM11 OS=Homo sapiens OX=9606 GN=TRIM11 PE=1 SV=2	1.581	Up	TRIM11	52.774	5.3	3	2	2	1	2	2	2	2	2	18266	28867	0.775	1.225
Molecular Function	GO:0061659	5	ubiquitin-like protein ligase activity	0.10081	Q9NPD8	Ubiquitin-conjugating enzyme E2 T OS=Homo sapiens OX=9606 GN=UBE2T PE=1 SV=1	0.664	Down	UBE2T	22.521	25.9	12	5	5	6	6	4	5	4	5	341610	226940	1.202	0.798
Molecular Function	GO:0061659	5	ubiquitin-like protein ligase activity	0.10081	P62256	Ubiquitin-conjugating enzyme E2 H OS=Homo sapiens OX=9606 GN=UBE2H PE=1 SV=1	0.289	Down	UBE2H	20.655	16.4	2	2	2	2	0	2	2	2	2	44821	12951	1.552	0.448
Molecular Function	GO:0004252	7	serine-type endopeptidase activity	0.0523847	Q6NTF9	Rhomboid domain-containing protein 2 OS=Homo sapiens OX=9606 GN=RHBDD2 PE=2 SV=2	3.292	Up	RHBDD2	39.202	7.4	3	2	2	1	2	2	2	2	2	14122	46439	0.466	1.534
Molecular Function	GO:0004252	7	serine-type endopeptidase activity	0.0523847	P01834	Immunoglobulin kappa constant OS=Homo sapiens OX=9606 GN=IGKC PE=1 SV=2	1.597	Up	IGKC	11.765	35.5	4	2	1	1	3	2	2	1	1	69989	111720	0.77	1.23
Molecular Function	GO:0017171	4	serine hydrolase activity	0.122241	Q6NTF9	Rhomboid domain-containing protein 2 OS=Homo sapiens OX=9606 GN=RHBDD2 PE=2 SV=2	3.292	Up	RHBDD2	39.202	7.4	3	2	2	1	2	2	2	2	2	14122	46439	0.466	1.534
Molecular Function	GO:0017171	4	serine hydrolase activity	0.122241	P01834	Immunoglobulin kappa constant OS=Homo sapiens OX=9606 GN=IGKC PE=1 SV=2	1.597	Up	IGKC	11.765	35.5	4	2	1	1	3	2	2	1	1	69989	111720	0.77	1.23
Molecular Function	GO:0005200	3	structural constituent of cytoskeleton	0.377463	P26232	Catenin alpha-2 OS=Homo sapiens OX=9606 GN=CTNNA2 PE=1 SV=5	1.551	Up	CTNNA2	105.31	10.1	7	8	1	4	3	8	6	1	1	29422	45635	0.784	1.216
Molecular Function	GO:0005200	3	structural constituent of cytoskeleton	0.377463	Q9Y5K6	CD2-associated protein OS=Homo sapiens OX=9606 GN=CD2AP PE=1 SV=1	0.665	Down	CD2AP	71.45	9.1	5	4	4	4	1	4	3	4	3	75500	50207	1.201	0.799
Molecular Function	GO:0008170	6	N-methyltransferase activity	0.213391	Q8WTS6	Histone-lysine N-methyltransferase SETD7 OS=Homo sapiens OX=9606 GN=SETD7 PE=1 SV=1	1.805	Up	SETD7	40.72	16.9	5	4	4	3	2	4	3	4	3	36495	65819	0.713	1.287
Molecular Function	GO:0008170	6	N-methyltransferase activity	0.213391	Q86XK2	F-box only protein 11 OS=Homo sapiens OX=9606 GN=FBXO11 PE=1 SV=3	1.551	Up	FBXO11	103.58	7.4	5	4	4	1	4	2	4	2	4	14502	22473	0.784	1.216
Biological Process	GO:0002694	6	regulation of leukocyte activation	0.000851432	P07947	Tyrosine-protein kinase Yes OS=Homo sapiens OX=9606 GN=YES1 PE=1 SV=3	0.389	Down	YES1	60.801	13.3	4	4	3	2	2	3	4	2	3	54575	21216	1.44	0.56
Biological Process	GO:0002694	6	regulation of leukocyte activation	0.000851432	P60033	CD81 antigen OS=Homo sapiens OX=9606 GN=CD81 PE=1 SV=1	1.591	Up	CD81	25.809	25	7	3	3	4	3	3	3	3	3	184410	293300	0.772	1.228
Biological Process	GO:0002694	6	regulation of leukocyte activation	0.000851432	Q92614	Unconventional myosin-XVIIIa OS=Homo sapiens OX=9606 GN=MYO18A PE=1 SV=3	1.564	Up	MYO18A	233.11	4.5	8	6	6	5	3	6	5	6	5	41882	65556	0.78	1.22
Biological Process	GO:0002694	6	regulation of leukocyte activation	0.000851432	P98172	Ephrin-B1 OS=Homo sapiens OX=9606 GN=EFNB1 PE=1 SV=1	1.564	Up	EFNB1	38.006	9.2	3	2	2	2	1	2	2	2	2	14125	22106	0.78	1.22
Biological Process	GO:0002694	6	regulation of leukocyte activation	0.000851432	P06241	Tyrosine-protein kinase Fyn OS=Homo sapiens OX=9606 GN=FYN PE=1 SV=3	1.95	Up	FYN	60.761	8.6	2	3	2	1	1	3	3	2	2	9486.5	18489	0.678	1.322
Biological Process	GO:0002694	6	regulation of leukocyte activation	0.000851432	P04083	Annexin A1 OS=Homo sapiens OX=9606 GN=ANXA1 PE=1 SV=2	1.66	Up	ANXA1	38.714	12.4	6	3	3	3	3	3	3	3	3	24523	40666	0.752	1.248
Biological Process	GO:0002694	6	regulation of leukocyte activation	0.000851432	Q9NZQ7	Programmed cell death 1 ligand 1 OS=Homo sapiens OX=9606 GN=CD274 PE=1 SV=1	4.54	Up	CD274	33.275	29.3	10	6	6	3	7	4	6	4	6	132560	601010	0.361	1.639
Biological Process	GO:0002694	6	regulation of leukocyte activation	0.000851432	Q8WXW3	Progesterone-induced-blocking factor 1 OS=Homo sapiens OX=9606 GN=PIBF1 PE=1 SV=2	0.638	Down	PIBF1	89.804	9.4	7	6	6	4	3	4	5	4	5	60981	38897	1.221	0.779
Biological Process	GO:0002694	6	regulation of leukocyte activation	0.000851432	P01834	Immunoglobulin kappa constant OS=Homo sapiens OX=9606 GN=IGKC PE=1 SV=2	1.597	Up	IGKC	11.765	35.5	4	2	1	1	3	2	2	1	1	69989	111720	0.77	1.23
Biological Process	GO:0036119	6	response to platelet-derived growth factor	0.0171438	P07947	Tyrosine-protein kinase Yes OS=Homo sapiens OX=9606 GN=YES1 PE=1 SV=3	0.389	Down	YES1	60.801	13.3	4	4	3	2	2	3	4	2	3	54575	21216	1.44	0.56
Biological Process	GO:0036119	6	response to platelet-derived growth factor	0.0171438	P06241	Tyrosine-protein kinase Fyn OS=Homo sapiens OX=9606 GN=FYN PE=1 SV=3	1.95	Up	FYN	60.761	8.6	2	3	2	1	1	3	3	2	2	9486.5	18489	0.678	1.322
Biological Process	GO:0007492	5	endoderm development	0.0836119	Q13485	Mothers against decapentaplegic homolog 4 OS=Homo sapiens OX=9606 GN=SMAD4 PE=1 SV=1	1.907	Up	SMAD4	60.438	13.8	5	4	4	1	4	3	4	3	4	39519	75426	0.688	1.312
Biological Process	GO:0007492	5	endoderm development	0.0836119	P06756	Integrin alpha-V OS=Homo sapiens OX=9606 GN=ITGAV PE=1 SV=2	1.545	Up	ITGAV	116.04	4.4	5	3	3	2	3	3	3	3	3	21979	33971	0.786	1.214
Biological Process	GO:0008360	7	regulation of cell shape	0.117914	P04083	Annexin A1 OS=Homo sapiens OX=9606 GN=ANXA1 PE=1 SV=2	1.66	Up	ANXA1	38.714	12.4	6	3	3	3	3	3	3	3	3	24523	40666	0.752	1.248
Biological Process	GO:0008360	7	regulation of cell shape	0.117914	Q99584	Protein S100-A13 OS=Homo sapiens OX=9606 GN=S100A13 PE=1 SV=1	0.569	Down	S100A13	11.471	23.5	4	2	2	2	2	2	2	2	2	305020	173330	1.275	0.725
Biological Process	GO:0008360	7	regulation of cell shape	0.117914	P06241	Tyrosine-protein kinase Fyn OS=Homo sapiens OX=9606 GN=FYN PE=1 SV=3	1.95	Up	FYN	60.761	8.6	2	3	2	1	1	3	3	2	2	9486.5	18489	0.678	1.322
Biological Process	GO:0051147	6	regulation of muscle cell differentiation	0.322081	P26232	Catenin alpha-2 OS=Homo sapiens OX=9606 GN=CTNNA2 PE=1 SV=5	1.551	Up	CTNNA2	105.31	10.1	7	8	1	4	3	8	6	1	1	29422	45635	0.784	1.216
Biological Process	GO:0051147	6	regulation of muscle cell differentiation	0.322081	Q13485	Mothers against decapentaplegic homolog 4 OS=Homo sapiens OX=9606 GN=SMAD4 PE=1 SV=1	1.907	Up	SMAD4	60.438	13.8	5	4	4	1	4	3	4	3	4	39519	75426	0.688	1.312
Biological Process	GO:0046718	9	viral entry into host cell	0.0366842	P60033	CD81 antigen OS=Homo sapiens OX=9606 GN=CD81 PE=1 SV=1	1.591	Up	CD81	25.809	25	7	3	3	4	3	3	3	3	3	184410	293300	0.772	1.228
Biological Process	GO:0046718	9	viral entry into host cell	0.0366842	Q9Y624	Junctional adhesion molecule A OS=Homo sapiens OX=9606 GN=F11R PE=1 SV=1	1.813	Up	F11R	32.583	25.4	6	4	4	1	5	4	4	4	4	78670	142690	0.711	1.289
Biological Process	GO:0046718	9	viral entry into host cell	0.0366842	P06756	Integrin alpha-V OS=Homo sapiens OX=9606 GN=ITGAV PE=1 SV=2	1.545	Up	ITGAV	116.04	4.4	5	3	3	2	3	3	3	3	3	21979	33971	0.786	1.214
Biological Process	GO:0002064	7	epithelial cell development	0.372807	Q96EC8	Protein YIPF6 OS=Homo sapiens OX=9606 GN=YIPF6 PE=1 SV=2	0.589	Down	YIPF6	26.256	11.9	3	2	2	2	1	2	2	2	2	80811	47564	1.259	0.741
Biological Process	GO:0002064	7	epithelial cell development	0.372807	Q9Y624	Junctional adhesion molecule A OS=Homo sapiens OX=9606 GN=F11R PE=1 SV=1	1.813	Up	F11R	32.583	25.4	6	4	4	1	5	4	4	4	4	78670	142690	0.711	1.289
Biological Process	GO:0002790	8	peptide secretion	0.0254146	Q9Y4I1	Unconventional myosin-Va OS=Homo sapiens OX=9606 GN=MYO5A PE=1 SV=2	1.865	Up	MYO5A	215.4	1.1	2	2	2	1	1	2	2	2	2	62024	115750	0.698	1.302
Biological Process	GO:0002790	8	peptide secretion	0.0254146	P04083	Annexin A1 OS=Homo sapiens OX=9606 GN=ANXA1 PE=1 SV=2	1.66	Up	ANXA1	38.714	12.4	6	3	3	3	3	3	3	3	3	24523	40666	0.752	1.248
Biological Process	GO:0030072	10	peptide hormone secretion	0.0254146	Q9Y4I1	Unconventional myosin-Va OS=Homo sapiens OX=9606 GN=MYO5A PE=1 SV=2	1.865	Up	MYO5A	215.4	1.1	2	2	2	1	1	2	2	2	2	62024	115750	0.698	1.302
Biological Process	GO:0030072	10	peptide hormone secretion	0.0254146	P04083	Annexin A1 OS=Homo sapiens OX=9606 GN=ANXA1 PE=1 SV=2	1.66	Up	ANXA1	38.714	12.4	6	3	3	3	3	3	3	3	3	24523	40666	0.752	1.248
Biological Process	GO:0042304	8	regulation of fatty acid biosynthetic process	0.0349769	P04083	Annexin A1 OS=Homo sapiens OX=9606 GN=ANXA1 PE=1 SV=2	1.66	Up	ANXA1	38.714	12.4	6	3	3	3	3	3	3	3	3	24523	40666	0.752	1.248
Biological Process	GO:0042304	8	regulation of fatty acid biosynthetic process	0.0349769	Q8WXW3	Progesterone-induced-blocking factor 1 OS=Homo sapiens OX=9606 GN=PIBF1 PE=1 SV=2	0.638	Down	PIBF1	89.804	9.4	7	6	6	4	3	4	5	4	5	60981	38897	1.221	0.779
Biological Process	GO:0010721	7	negative regulation of cell development	0.128667	Q16854	Deoxyguanosine kinase, mitochondrial OS=Homo sapiens OX=9606 GN=DGUOK PE=1 SV=2	2.604	Up	DGUOK	32.055	10.8	3	2	2	1	2	2	2	2	2	23652	61633	0.555	1.445
Biological Process	GO:0010721	7	negative regulation of cell development	0.128667	Q96F44	E3 ubiquitin-protein ligase TRIM11 OS=Homo sapiens OX=9606 GN=TRIM11 PE=1 SV=2	1.581	Up	TRIM11	52.774	5.3	3	2	2	1	2	2	2	2	2	18266	28867	0.775	1.225
Biological Process	GO:0010721	7	negative regulation of cell development	0.128667	Q14678	KN motif and ankyrin repeat domain-containing protein 1 OS=Homo sapiens OX=9606 GN=KANK1 PE=1 SV=3	1.597	Up	KANK1	147.29	2.2	4	2	2	2	2	2	2	2	2	12901	20597	0.77	1.23
Biological Process	GO:0010721	7	negative regulation of cell development	0.128667	Q13485	Mothers against decapentaplegic homolog 4 OS=Homo sapiens OX=9606 GN=SMAD4 PE=1 SV=1	1.907	Up	SMAD4	60.438	13.8	5	4	4	1	4	3	4	3	4	39519	75426	0.688	1.312
Biological Process	GO:0071229	5	cellular response to acid chemical	0.381125	P07947	Tyrosine-protein kinase Yes OS=Homo sapiens OX=9606 GN=YES1 PE=1 SV=3	0.389	Down	YES1	60.801	13.3	4	4	3	2	2	3	4	2	3	54575	21216	1.44	0.56
Biological Process	GO:0071229	5	cellular response to acid chemical	0.381125	P58004	Sestrin-2 OS=Homo sapiens OX=9606 GN=SESN2 PE=1 SV=1	0.195	Down	SESN2	54.493	6	3	2	2	2	1	2	2	2	2	52625	10278	1.673	0.327
Biological Process	GO:0030902	9	hindbrain development	0.270448	P26232	Catenin alpha-2 OS=Homo sapiens OX=9606 GN=CTNNA2 PE=1 SV=5	1.551	Up	CTNNA2	105.31	10.1	7	8	1	4	3	8	6	1	1	29422	45635	0.784	1.216
Biological Process	GO:0030902	9	hindbrain development	0.270448	Q9UPW5	Cytosolic carboxypeptidase 1 OS=Homo sapiens OX=9606 GN=AGTPBP1 PE=1 SV=3	0.658	Down	AGTPBP1	138.45	7.1	7	6	6	4	3	4	5	4	5	52937	34859	1.206	0.794
Biological Process	GO:0010977	12	negative regulation of neuron projection development	0.201733	Q16854	Deoxyguanosine kinase, mitochondrial OS=Homo sapiens OX=9606 GN=DGUOK PE=1 SV=2	2.604	Up	DGUOK	32.055	10.8	3	2	2	1	2	2	2	2	2	23652	61633	0.555	1.445
Biological Process	GO:0010977	12	negative regulation of neuron projection development	0.201733	Q14678	KN motif and ankyrin repeat domain-containing protein 1 OS=Homo sapiens OX=9606 GN=KANK1 PE=1 SV=3	1.597	Up	KANK1	147.29	2.2	4	2	2	2	2	2	2	2	2	12901	20597	0.77	1.23
Biological Process	GO:0051492	10	regulation of stress fiber assembly	0.11263	Q9Y6W5	Wiskott-Aldrich syndrome protein family member 2 OS=Homo sapiens OX=9606 GN=WASF2 PE=1 SV=3	3.695	Up	WASF2	54.283	10	4	3	3	2	2	3	3	3	3	33895	125350	0.426	1.574
Biological Process	GO:0051492	10	regulation of stress fiber assembly	0.11263	Q5VZK9	F-actin-uncapping protein LRRC16A OS=Homo sapiens OX=9606 GN=CARMIL1 PE=1 SV=1	0.626	Down	CARMIL1	151.56	2.1	3	2	2	2	1	2	2	2	2	18915	11830	1.23	0.77
Biological Process	GO:0019217	7	regulation of fatty acid metabolic process	0.168213	P04083	Annexin A1 OS=Homo sapiens OX=9606 GN=ANXA1 PE=1 SV=2	1.66	Up	ANXA1	38.714	12.4	6	3	3	3	3	3	3	3	3	24523	40666	0.752	1.248
Biological Process	GO:0019217	7	regulation of fatty acid metabolic process	0.168213	Q8WXW3	Progesterone-induced-blocking factor 1 OS=Homo sapiens OX=9606 GN=PIBF1 PE=1 SV=2	0.638	Down	PIBF1	89.804	9.4	7	6	6	4	3	4	5	4	5	60981	38897	1.221	0.779
Biological Process	GO:0008284	6	positive regulation of cell proliferation	0.135275	P60033	CD81 antigen OS=Homo sapiens OX=9606 GN=CD81 PE=1 SV=1	1.591	Up	CD81	25.809	25	7	3	3	4	3	3	3	3	3	184410	293300	0.772	1.228
Biological Process	GO:0008284	6	positive regulation of cell proliferation	0.135275	Q99584	Protein S100-A13 OS=Homo sapiens OX=9606 GN=S100A13 PE=1 SV=1	0.569	Down	S100A13	11.471	23.5	4	2	2	2	2	2	2	2	2	305020	173330	1.275	0.725
Biological Process	GO:0008284	6	positive regulation of cell proliferation	0.135275	Q13485	Mothers against decapentaplegic homolog 4 OS=Homo sapiens OX=9606 GN=SMAD4 PE=1 SV=1	1.907	Up	SMAD4	60.438	13.8	5	4	4	1	4	3	4	3	4	39519	75426	0.688	1.312
Biological Process	GO:0008284	6	positive regulation of cell proliferation	0.135275	P98172	Ephrin-B1 OS=Homo sapiens OX=9606 GN=EFNB1 PE=1 SV=1	1.564	Up	EFNB1	38.006	9.2	3	2	2	2	1	2	2	2	2	14125	22106	0.78	1.22
Biological Process	GO:0008284	6	positive regulation of cell proliferation	0.135275	Q96RE7	Nucleus accumbens-associated protein 1 OS=Homo sapiens OX=9606 GN=NACC1 PE=1 SV=1	0.499	Down	NACC1	57.258	12.5	7	5	5	3	4	3	4	3	4	70172	35063	1.334	0.666
Biological Process	GO:0008284	6	positive regulation of cell proliferation	0.135275	P06756	Integrin alpha-V OS=Homo sapiens OX=9606 GN=ITGAV PE=1 SV=2	1.545	Up	ITGAV	116.04	4.4	5	3	3	2	3	3	3	3	3	21979	33971	0.786	1.214
Biological Process	GO:0008284	6	positive regulation of cell proliferation	0.135275	P04083	Annexin A1 OS=Homo sapiens OX=9606 GN=ANXA1 PE=1 SV=2	1.66	Up	ANXA1	38.714	12.4	6	3	3	3	3	3	3	3	3	24523	40666	0.752	1.248
Biological Process	GO:0008284	6	positive regulation of cell proliferation	0.135275	Q9NZQ7	Programmed cell death 1 ligand 1 OS=Homo sapiens OX=9606 GN=CD274 PE=1 SV=1	4.54	Up	CD274	33.275	29.3	10	6	6	3	7	4	6	4	6	132560	601010	0.361	1.639
Biological Process	GO:0030048	5	actin filament-based movement	0.0396914	Q9Y4I1	Unconventional myosin-Va OS=Homo sapiens OX=9606 GN=MYO5A PE=1 SV=2	1.865	Up	MYO5A	215.4	1.1	2	2	2	1	1	2	2	2	2	62024	115750	0.698	1.302
Biological Process	GO:0030048	5	actin filament-based movement	0.0396914	P06753	Tropomyosin alpha-3 chain OS=Homo sapiens OX=9606 GN=TPM3 PE=1 SV=2	1.729	Up	TPM3	32.95	24.6	13	8	5	5	8	8	8	5	5	967420	1671500	0.733	1.267
Biological Process	GO:0030048	5	actin filament-based movement	0.0396914	Q9Y6W5	Wiskott-Aldrich syndrome protein family member 2 OS=Homo sapiens OX=9606 GN=WASF2 PE=1 SV=3	3.695	Up	WASF2	54.283	10	4	3	3	2	2	3	3	3	3	33895	125350	0.426	1.574
Biological Process	GO:0051046	6	regulation of secretion	0.167677	P04083	Annexin A1 OS=Homo sapiens OX=9606 GN=ANXA1 PE=1 SV=2	1.66	Up	ANXA1	38.714	12.4	6	3	3	3	3	3	3	3	3	24523	40666	0.752	1.248
Biological Process	GO:0051046	6	regulation of secretion	0.167677	Q9NZQ7	Programmed cell death 1 ligand 1 OS=Homo sapiens OX=9606 GN=CD274 PE=1 SV=1	4.54	Up	CD274	33.275	29.3	10	6	6	3	7	4	6	4	6	132560	601010	0.361	1.639
Biological Process	GO:0051046	6	regulation of secretion	0.167677	P21964	Catechol O-methyltransferase OS=Homo sapiens OX=9606 GN=COMT PE=1 SV=2	1.721	Up	COMT	30.037	51.7	21	9	9	11	10	9	9	9	9	334040	575120	0.735	1.265
Biological Process	GO:0051046	6	regulation of secretion	0.167677	P20336	Ras-related protein Rab-3A OS=Homo sapiens OX=9606 GN=RAB3A PE=1 SV=1	0.432	Down	RAB3A	24.984	14.1	4	2	2	3	1	2	2	2	2	76283	32943	1.397	0.603
Biological Process	GO:0051046	6	regulation of secretion	0.167677	Q13485	Mothers against decapentaplegic homolog 4 OS=Homo sapiens OX=9606 GN=SMAD4 PE=1 SV=1	1.907	Up	SMAD4	60.438	13.8	5	4	4	1	4	3	4	3	4	39519	75426	0.688	1.312
Biological Process	GO:0051046	6	regulation of secretion	0.167677	Q92614	Unconventional myosin-XVIIIa OS=Homo sapiens OX=9606 GN=MYO18A PE=1 SV=3	1.564	Up	MYO18A	233.11	4.5	8	6	6	5	3	6	5	6	5	41882	65556	0.78	1.22
Biological Process	GO:0048858	7	cell projection morphogenesis	0.0239998	Q8WXF7	Atlastin-1 OS=Homo sapiens OX=9606 GN=ATL1 PE=1 SV=1	0.357	Down	ATL1	63.543	9.7	3	4	3	0	3	3	4	2	3	64456	22973	1.474	0.526
Biological Process	GO:0048858	7	cell projection morphogenesis	0.0239998	P26232	Catenin alpha-2 OS=Homo sapiens OX=9606 GN=CTNNA2 PE=1 SV=5	1.551	Up	CTNNA2	105.31	10.1	7	8	1	4	3	8	6	1	1	29422	45635	0.784	1.216
Biological Process	GO:0048858	7	cell projection morphogenesis	0.0239998	P20336	Ras-related protein Rab-3A OS=Homo sapiens OX=9606 GN=RAB3A PE=1 SV=1	0.432	Down	RAB3A	24.984	14.1	4	2	2	3	1	2	2	2	2	76283	32943	1.397	0.603
Biological Process	GO:0048858	7	cell projection morphogenesis	0.0239998	Q13485	Mothers against decapentaplegic homolog 4 OS=Homo sapiens OX=9606 GN=SMAD4 PE=1 SV=1	1.907	Up	SMAD4	60.438	13.8	5	4	4	1	4	3	4	3	4	39519	75426	0.688	1.312
Biological Process	GO:0048858	7	cell projection morphogenesis	0.0239998	Q9Y6W5	Wiskott-Aldrich syndrome protein family member 2 OS=Homo sapiens OX=9606 GN=WASF2 PE=1 SV=3	3.695	Up	WASF2	54.283	10	4	3	3	2	2	3	3	3	3	33895	125350	0.426	1.574
Biological Process	GO:0048858	7	cell projection morphogenesis	0.0239998	P98172	Ephrin-B1 OS=Homo sapiens OX=9606 GN=EFNB1 PE=1 SV=1	1.564	Up	EFNB1	38.006	9.2	3	2	2	2	1	2	2	2	2	14125	22106	0.78	1.22
Biological Process	GO:0048858	7	cell projection morphogenesis	0.0239998	P06241	Tyrosine-protein kinase Fyn OS=Homo sapiens OX=9606 GN=FYN PE=1 SV=3	1.95	Up	FYN	60.761	8.6	2	3	2	1	1	3	3	2	2	9486.5	18489	0.678	1.322
Biological Process	GO:0098916	7	anterograde trans-synaptic signaling	0.019847	Q9Y4I1	Unconventional myosin-Va OS=Homo sapiens OX=9606 GN=MYO5A PE=1 SV=2	1.865	Up	MYO5A	215.4	1.1	2	2	2	1	1	2	2	2	2	62024	115750	0.698	1.302
Biological Process	GO:0098916	7	anterograde trans-synaptic signaling	0.019847	P43003	Excitatory amino acid transporter 1 OS=Homo sapiens OX=9606 GN=SLC1A3 PE=1 SV=1	1.564	Up	SLC1A3	59.572	4.2	3	2	2	1	2	2	2	2	2	11815	18470	0.78	1.22
Biological Process	GO:0098916	7	anterograde trans-synaptic signaling	0.019847	O60333	Kinesin-like protein KIF1B OS=Homo sapiens OX=9606 GN=KIF1B PE=1 SV=5	0.55	Down	KIF1B	204.47	2.5	3	3	2	1	2	3	3	2	2	51891	28584	1.29	0.71
Biological Process	GO:0098916	7	anterograde trans-synaptic signaling	0.019847	P20336	Ras-related protein Rab-3A OS=Homo sapiens OX=9606 GN=RAB3A PE=1 SV=1	0.432	Down	RAB3A	24.984	14.1	4	2	2	3	1	2	2	2	2	76283	32943	1.397	0.603
Biological Process	GO:0098916	7	anterograde trans-synaptic signaling	0.019847	Q16563	Synaptophysin-like protein 1 OS=Homo sapiens OX=9606 GN=SYPL1 PE=1 SV=1	0.554	Down	SYPL1	28.565	10	5	2	2	3	2	2	1	2	1	72944	40403	1.287	0.713
Biological Process	GO:0038083	11	peptidyl-tyrosine autophosphorylation	0.0402003	P07947	Tyrosine-protein kinase Yes OS=Homo sapiens OX=9606 GN=YES1 PE=1 SV=3	0.389	Down	YES1	60.801	13.3	4	4	3	2	2	3	4	2	3	54575	21216	1.44	0.56
Biological Process	GO:0038083	11	peptidyl-tyrosine autophosphorylation	0.0402003	P06241	Tyrosine-protein kinase Fyn OS=Homo sapiens OX=9606 GN=FYN PE=1 SV=3	1.95	Up	FYN	60.761	8.6	2	3	2	1	1	3	3	2	2	9486.5	18489	0.678	1.322
Biological Process	GO:0007229	7	integrin-mediated signaling pathway	0.11263	Q9UHI8	A disintegrin and metalloproteinase with thrombospondin motifs 1 OS=Homo sapiens OX=9606 GN=ADAMTS1 PE=1 SV=4	2.21	Up	ADAMTS1	105.36	2.7	3	2	2	1	2	2	2	2	2	12221	27000	0.623	1.377
Biological Process	GO:0007229	7	integrin-mediated signaling pathway	0.11263	P06756	Integrin alpha-V OS=Homo sapiens OX=9606 GN=ITGAV PE=1 SV=2	1.545	Up	ITGAV	116.04	4.4	5	3	3	2	3	3	3	3	3	21979	33971	0.786	1.214
Biological Process	GO:0097031	5	mitochondrial respiratory chain complex I biogenesis	0.0374446	Q15070	Mitochondrial inner membrane protein OXA1L OS=Homo sapiens OX=9606 GN=OXA1L PE=1 SV=3	1.516	Up	OXA1L	48.547	7.4	5	3	3	2	3	3	3	3	3	103480	156890	0.795	1.205
Biological Process	GO:0097031	5	mitochondrial respiratory chain complex I biogenesis	0.0374446	Q9UI09	NADH dehydrogenase [ubiquinone] 1 alpha subcomplex subunit 12 OS=Homo sapiens OX=9606 GN=NDUFA12 PE=1 SV=1	0.627	Down	NDUFA12	17.114	40.7	10	4	4	4	6	4	4	4	4	271320	170370	1.229	0.771
Biological Process	GO:0097031	5	mitochondrial respiratory chain complex I biogenesis	0.0374446	Q9GZY4	Cytochrome c oxidase assembly factor 1 homolog OS=Homo sapiens OX=9606 GN=COA1 PE=1 SV=1	1.89	Up	COA1	16.694	25.3	4	2	2	1	3	2	2	2	2	35509	67186	0.692	1.308
Biological Process	GO:0097031	5	mitochondrial respiratory chain complex I biogenesis	0.0374446	Q96CU9	FAD-dependent oxidoreductase domain-containing protein 1 OS=Homo sapiens OX=9606 GN=FOXRED1 PE=1 SV=2	0.313	Down	FOXRED1	53.811	7.8	4	3	3	3	1	3	2	3	2	95856	30015	1.523	0.477
Biological Process	GO:0043966	13	histone H3 acetylation	0.120246	O94864	STAGA complex 65 subunit gamma OS=Homo sapiens OX=9606 GN=SUPT7L PE=1 SV=1	0.459	Down	SUPT7L	46.192	10.1	4	3	3	1	3	2	3	2	3	63757	29266	1.371	0.629
Biological Process	GO:0043966	13	histone H3 acetylation	0.120246	Q96ES7	SAGA-associated factor 29 OS=Homo sapiens OX=9606 GN=SGF29 PE=1 SV=1	0.633	Down	SGF29	33.238	4.4	2	1	1	0	2	1	1	1	1	19281	12199	1.225	0.775
Biological Process	GO:1903829	7	positive regulation of cellular protein localization	0.040943	P58004	Sestrin-2 OS=Homo sapiens OX=9606 GN=SESN2 PE=1 SV=1	0.195	Down	SESN2	54.493	6	3	2	2	2	1	2	2	2	2	52625	10278	1.673	0.327
Biological Process	GO:1903829	7	positive regulation of cellular protein localization	0.040943	Q15915	Zinc finger protein ZIC 1 OS=Homo sapiens OX=9606 GN=ZIC1 PE=1 SV=2	0.407	Down	ZIC1	48.308	5.8	3	2	2	1	2	2	2	2	2	89884	36663	1.421	0.579
Biological Process	GO:1903829	7	positive regulation of cellular protein localization	0.040943	Q14678	KN motif and ankyrin repeat domain-containing protein 1 OS=Homo sapiens OX=9606 GN=KANK1 PE=1 SV=3	1.597	Up	KANK1	147.29	2.2	4	2	2	2	2	2	2	2	2	12901	20597	0.77	1.23
Biological Process	GO:1903829	7	positive regulation of cellular protein localization	0.040943	Q9Y5K6	CD2-associated protein OS=Homo sapiens OX=9606 GN=CD2AP PE=1 SV=1	0.665	Down	CD2AP	71.45	9.1	5	4	4	4	1	4	3	4	3	75500	50207	1.201	0.799
Biological Process	GO:1903829	7	positive regulation of cellular protein localization	0.040943	Q13485	Mothers against decapentaplegic homolog 4 OS=Homo sapiens OX=9606 GN=SMAD4 PE=1 SV=1	1.907	Up	SMAD4	60.438	13.8	5	4	4	1	4	3	4	3	4	39519	75426	0.688	1.312
Biological Process	GO:1903829	7	positive regulation of cellular protein localization	0.040943	Q86YS7	C2 domain-containing protein 5 OS=Homo sapiens OX=9606 GN=C2CD5 PE=1 SV=1	1.519	Up	C2CD5	110.45	4.3	4	4	4	2	2	3	4	3	4	55664	84545	0.794	1.206
Biological Process	GO:1903829	7	positive regulation of cellular protein localization	0.040943	P06241	Tyrosine-protein kinase Fyn OS=Homo sapiens OX=9606 GN=FYN PE=1 SV=3	1.95	Up	FYN	60.761	8.6	2	3	2	1	1	3	3	2	2	9486.5	18489	0.678	1.322
Biological Process	GO:1903829	7	positive regulation of cellular protein localization	0.040943	O94766	Galactosylgalactosylxylosylprotein 3-beta-glucuronosyltransferase 3 OS=Homo sapiens OX=9606 GN=B3GAT3 PE=1 SV=2	1.513	Up	B3GAT3	37.121	31.3	9	6	6	4	5	4	5	4	5	68443	103450	0.796	1.204
Biological Process	GO:0019720	9	Mo-molybdopterin cofactor metabolic process	0.0030823	O96033	Molybdopterin synthase sulfur carrier subunit OS=Homo sapiens OX=9606 GN=MOCS2 PE=1 SV=1	0.471	Down	MOCS2	9.7552	37.5	4	3	3	3	1	3	2	3	2	49761	23396	1.36	0.64
Biological Process	GO:0019720	9	Mo-molybdopterin cofactor metabolic process	0.0030823	O96007	Molybdopterin synthase catalytic subunit OS=Homo sapiens OX=9606 GN=MOCS2 PE=1 SV=1	0.643	Down	MOCS2	20.944	23.9	4	3	3	1	3	2	3	2	3	93769	60317	1.217	0.783
Biological Process	GO:0072593	4	reactive oxygen species metabolic process	0.193272	P58004	Sestrin-2 OS=Homo sapiens OX=9606 GN=SESN2 PE=1 SV=1	0.195	Down	SESN2	54.493	6	3	2	2	2	1	2	2	2	2	52625	10278	1.673	0.327
Biological Process	GO:0072593	4	reactive oxygen species metabolic process	0.193272	Q92626	Peroxidasin homolog OS=Homo sapiens OX=9606 GN=PXDN PE=1 SV=2	1.574	Up	PXDN	165.27	2.6	5	3	3	2	3	3	3	3	3	24590	38721	0.777	1.223
Biological Process	GO:2000249	9	regulation of actin cytoskeleton reorganization	0.0254146	Q9Y5K6	CD2-associated protein OS=Homo sapiens OX=9606 GN=CD2AP PE=1 SV=1	0.665	Down	CD2AP	71.45	9.1	5	4	4	4	1	4	3	4	3	75500	50207	1.201	0.799
Biological Process	GO:2000249	9	regulation of actin cytoskeleton reorganization	0.0254146	Q9Y624	Junctional adhesion molecule A OS=Homo sapiens OX=9606 GN=F11R PE=1 SV=1	1.813	Up	F11R	32.583	25.4	6	4	4	1	5	4	4	4	4	78670	142690	0.711	1.289
Biological Process	GO:0071773	7	cellular response to BMP stimulus	0.0171438	Q13485	Mothers against decapentaplegic homolog 4 OS=Homo sapiens OX=9606 GN=SMAD4 PE=1 SV=1	1.907	Up	SMAD4	60.438	13.8	5	4	4	1	4	3	4	3	4	39519	75426	0.688	1.312
Biological Process	GO:0071773	7	cellular response to BMP stimulus	0.0171438	O00400	Acetyl-coenzyme A transporter 1 OS=Homo sapiens OX=9606 GN=SLC33A1 PE=1 SV=1	2.003	Up	SLC33A1	60.908	9.1	4	4	4	1	3	4	4	4	4	95364	191180	0.666	1.334
Biological Process	GO:0009064	10	glutamine family amino acid metabolic process	0.201733	P43003	Excitatory amino acid transporter 1 OS=Homo sapiens OX=9606 GN=SLC1A3 PE=1 SV=1	1.564	Up	SLC1A3	59.572	4.2	3	2	2	1	2	2	2	2	2	11815	18470	0.78	1.22
Biological Process	GO:0009064	10	glutamine family amino acid metabolic process	0.201733	P49914	5-formyltetrahydrofolate cyclo-ligase OS=Homo sapiens OX=9606 GN=MTHFS PE=1 SV=2	0.411	Down	MTHFS	23.255	9.4	2	2	2	2	0	2	2	2	2	45245	18624	1.417	0.583
Biological Process	GO:0090279	9	regulation of calcium ion import	0.135839	Q9Y4I1	Unconventional myosin-Va OS=Homo sapiens OX=9606 GN=MYO5A PE=1 SV=2	1.865	Up	MYO5A	215.4	1.1	2	2	2	1	1	2	2	2	2	62024	115750	0.698	1.302
Biological Process	GO:0090279	9	regulation of calcium ion import	0.135839	P06241	Tyrosine-protein kinase Fyn OS=Homo sapiens OX=9606 GN=FYN PE=1 SV=3	1.95	Up	FYN	60.761	8.6	2	3	2	1	1	3	3	2	2	9486.5	18489	0.678	1.322
Biological Process	GO:0002474	5	antigen processing and presentation of peptide antigen via MHC class I	0.18934	Q9NZ08	Endoplasmic reticulum aminopeptidase 1 OS=Homo sapiens OX=9606 GN=ERAP1 PE=1 SV=3	1.628	Up	ERAP1	107.23	4.7	4	3	3	2	2	2	3	2	3	16122	26242	0.761	1.239
Biological Process	GO:0002474	5	antigen processing and presentation of peptide antigen via MHC class I	0.18934	P13284	Gamma-interferon-inducible lysosomal thiol reductase OS=Homo sapiens OX=9606 GN=IFI30 PE=1 SV=3	1.941	Up	IFI30	27.963	8	2	2	2	1	1	2	2	2	2	54918	106650	0.68	1.32
Biological Process	GO:0002474	5	antigen processing and presentation of peptide antigen via MHC class I	0.18934	P06756	Integrin alpha-V OS=Homo sapiens OX=9606 GN=ITGAV PE=1 SV=2	1.545	Up	ITGAV	116.04	4.4	5	3	3	2	3	3	3	3	3	21979	33971	0.786	1.214
Biological Process	GO:0048524	7	positive regulation of viral process	0.0875578	Q9H9H4	Vacuolar protein sorting-associated protein 37B OS=Homo sapiens OX=9606 GN=VPS37B PE=1 SV=1	0.302	Down	VPS37B	31.307	13.7	3	3	3	3	0	3	2	3	2	62643	18909	1.536	0.464
Biological Process	GO:0048524	7	positive regulation of viral process	0.0875578	Q96F44	E3 ubiquitin-protein ligase TRIM11 OS=Homo sapiens OX=9606 GN=TRIM11 PE=1 SV=2	1.581	Up	TRIM11	52.774	5.3	3	2	2	1	2	2	2	2	2	18266	28867	0.775	1.225
Biological Process	GO:0048524	7	positive regulation of viral process	0.0875578	O15514	DNA-directed RNA polymerase II subunit RPB4 OS=Homo sapiens OX=9606 GN=POLR2D PE=1 SV=1	2.49	Up	POLR2D	16.311	36.6	5	3	3	2	3	3	3	3	3	45749	113980	0.573	1.427
Biological Process	GO:0048524	7	positive regulation of viral process	0.0875578	O14646	Chromodomain-helicase-DNA-binding protein 1 OS=Homo sapiens OX=9606 GN=CHD1 PE=1 SV=2	0.616	Down	CHD1	196.69	13.9	30	17	14	19	11	17	15	14	12	567170	348870	1.238	0.762
Biological Process	GO:0046755	8	viral budding	0.0514529	Q9H9H4	Vacuolar protein sorting-associated protein 37B OS=Homo sapiens OX=9606 GN=VPS37B PE=1 SV=1	0.302	Down	VPS37B	31.307	13.7	3	3	3	3	0	3	2	3	2	62643	18909	1.536	0.464
Biological Process	GO:0046755	8	viral budding	0.0514529	Q9NZZ3	Charged multivesicular body protein 5 OS=Homo sapiens OX=9606 GN=CHMP5 PE=1 SV=1	1.77	Up	CHMP5	24.57	16.9	5	2	2	2	3	2	2	2	2	89781	158800	0.722	1.278
Biological Process	GO:0001817	5	regulation of cytokine production	0.0467255	O75787	Renin receptor OS=Homo sapiens OX=9606 GN=ATP6AP2 PE=1 SV=2	1.685	Up	ATP6AP2	39.008	15.4	5	3	3	2	3	2	3	2	3	31169	52519	0.745	1.255
Biological Process	GO:0001817	5	regulation of cytokine production	0.0467255	P04083	Annexin A1 OS=Homo sapiens OX=9606 GN=ANXA1 PE=1 SV=2	1.66	Up	ANXA1	38.714	12.4	6	3	3	3	3	3	3	3	3	24523	40666	0.752	1.248
Biological Process	GO:0001817	5	regulation of cytokine production	0.0467255	Q9NZQ7	Programmed cell death 1 ligand 1 OS=Homo sapiens OX=9606 GN=CD274 PE=1 SV=1	4.54	Up	CD274	33.275	29.3	10	6	6	3	7	4	6	4	6	132560	601010	0.361	1.639
Biological Process	GO:0001817	5	regulation of cytokine production	0.0467255	Q9Y5K6	CD2-associated protein OS=Homo sapiens OX=9606 GN=CD2AP PE=1 SV=1	0.665	Down	CD2AP	71.45	9.1	5	4	4	4	1	4	3	4	3	75500	50207	1.201	0.799
Biological Process	GO:0001817	5	regulation of cytokine production	0.0467255	Q9Y624	Junctional adhesion molecule A OS=Homo sapiens OX=9606 GN=F11R PE=1 SV=1	1.813	Up	F11R	32.583	25.4	6	4	4	1	5	4	4	4	4	78670	142690	0.711	1.289
Biological Process	GO:0001817	5	regulation of cytokine production	0.0467255	Q13485	Mothers against decapentaplegic homolog 4 OS=Homo sapiens OX=9606 GN=SMAD4 PE=1 SV=1	1.907	Up	SMAD4	60.438	13.8	5	4	4	1	4	3	4	3	4	39519	75426	0.688	1.312
Biological Process	GO:0001817	5	regulation of cytokine production	0.0467255	Q8WXW3	Progesterone-induced-blocking factor 1 OS=Homo sapiens OX=9606 GN=PIBF1 PE=1 SV=2	0.638	Down	PIBF1	89.804	9.4	7	6	6	4	3	4	5	4	5	60981	38897	1.221	0.779
Biological Process	GO:0006836	6	neurotransmitter transport	0.127985	P43003	Excitatory amino acid transporter 1 OS=Homo sapiens OX=9606 GN=SLC1A3 PE=1 SV=1	1.564	Up	SLC1A3	59.572	4.2	3	2	2	1	2	2	2	2	2	11815	18470	0.78	1.22
Biological Process	GO:0006836	6	neurotransmitter transport	0.127985	P20336	Ras-related protein Rab-3A OS=Homo sapiens OX=9606 GN=RAB3A PE=1 SV=1	0.432	Down	RAB3A	24.984	14.1	4	2	2	3	1	2	2	2	2	76283	32943	1.397	0.603
Biological Process	GO:1903533	9	regulation of protein targeting	0.0977175	Q15915	Zinc finger protein ZIC 1 OS=Homo sapiens OX=9606 GN=ZIC1 PE=1 SV=2	0.407	Down	ZIC1	48.308	5.8	3	2	2	1	2	2	2	2	2	89884	36663	1.421	0.579
Biological Process	GO:1903533	9	regulation of protein targeting	0.0977175	Q14678	KN motif and ankyrin repeat domain-containing protein 1 OS=Homo sapiens OX=9606 GN=KANK1 PE=1 SV=3	1.597	Up	KANK1	147.29	2.2	4	2	2	2	2	2	2	2	2	12901	20597	0.77	1.23
Biological Process	GO:1903533	9	regulation of protein targeting	0.0977175	Q13485	Mothers against decapentaplegic homolog 4 OS=Homo sapiens OX=9606 GN=SMAD4 PE=1 SV=1	1.907	Up	SMAD4	60.438	13.8	5	4	4	1	4	3	4	3	4	39519	75426	0.688	1.312
Biological Process	GO:1903533	9	regulation of protein targeting	0.0977175	Q86YS7	C2 domain-containing protein 5 OS=Homo sapiens OX=9606 GN=C2CD5 PE=1 SV=1	1.519	Up	C2CD5	110.45	4.3	4	4	4	2	2	3	4	3	4	55664	84545	0.794	1.206
Biological Process	GO:1903533	9	regulation of protein targeting	0.0977175	P06241	Tyrosine-protein kinase Fyn OS=Homo sapiens OX=9606 GN=FYN PE=1 SV=3	1.95	Up	FYN	60.761	8.6	2	3	2	1	1	3	3	2	2	9486.5	18489	0.678	1.322
Biological Process	GO:0009749	8	response to glucose	0.261811	P58004	Sestrin-2 OS=Homo sapiens OX=9606 GN=SESN2 PE=1 SV=1	0.195	Down	SESN2	54.493	6	3	2	2	2	1	2	2	2	2	52625	10278	1.673	0.327
Biological Process	GO:0009749	8	response to glucose	0.261811	Q99757	Thioredoxin, mitochondrial OS=Homo sapiens OX=9606 GN=TXN2 PE=1 SV=2	1.692	Up	TXN2	18.383	21.7	7	2	2	4	3	2	2	2	2	172280	291730	0.743	1.257
Biological Process	GO:2000108	9	positive regulation of leukocyte apoptotic process	0.013537	P04083	Annexin A1 OS=Homo sapiens OX=9606 GN=ANXA1 PE=1 SV=2	1.66	Up	ANXA1	38.714	12.4	6	3	3	3	3	3	3	3	3	24523	40666	0.752	1.248
Biological Process	GO:2000108	9	positive regulation of leukocyte apoptotic process	0.013537	Q9NZQ7	Programmed cell death 1 ligand 1 OS=Homo sapiens OX=9606 GN=CD274 PE=1 SV=1	4.54	Up	CD274	33.275	29.3	10	6	6	3	7	4	6	4	6	132560	601010	0.361	1.639
Biological Process	GO:0030032	6	lamellipodium assembly	0.0456974	Q9Y6W5	Wiskott-Aldrich syndrome protein family member 2 OS=Homo sapiens OX=9606 GN=WASF2 PE=1 SV=3	3.695	Up	WASF2	54.283	10	4	3	3	2	2	3	3	3	3	33895	125350	0.426	1.574
Biological Process	GO:0030032	6	lamellipodium assembly	0.0456974	Q5VZK9	F-actin-uncapping protein LRRC16A OS=Homo sapiens OX=9606 GN=CARMIL1 PE=1 SV=1	0.626	Down	CARMIL1	151.56	2.1	3	2	2	2	1	2	2	2	2	18915	11830	1.23	0.77
Biological Process	GO:0007088	8	regulation of mitotic nuclear division	0.275244	Q9NZZ3	Charged multivesicular body protein 5 OS=Homo sapiens OX=9606 GN=CHMP5 PE=1 SV=1	1.77	Up	CHMP5	24.57	16.9	5	2	2	2	3	2	2	2	2	89781	158800	0.722	1.278
Biological Process	GO:0007088	8	regulation of mitotic nuclear division	0.275244	Q9H0W5	Coiled-coil domain-containing protein 8 OS=Homo sapiens OX=9606 GN=CCDC8 PE=1 SV=2	0.613	Down	CCDC8	59.374	16	9	5	5	4	5	5	5	5	5	43927	26912	1.24	0.76
Biological Process	GO:0007088	8	regulation of mitotic nuclear division	0.275244	Q9NQW6	Anillin OS=Homo sapiens OX=9606 GN=ANLN PE=1 SV=2	1.538	Up	ANLN	124.2	8.1	8	6	6	3	5	4	5	4	5	28643	44093	0.788	1.212
Biological Process	GO:0046883	8	regulation of hormone secretion	0.372807	P04083	Annexin A1 OS=Homo sapiens OX=9606 GN=ANXA1 PE=1 SV=2	1.66	Up	ANXA1	38.714	12.4	6	3	3	3	3	3	3	3	3	24523	40666	0.752	1.248
Biological Process	GO:0046883	8	regulation of hormone secretion	0.372807	Q13485	Mothers against decapentaplegic homolog 4 OS=Homo sapiens OX=9606 GN=SMAD4 PE=1 SV=1	1.907	Up	SMAD4	60.438	13.8	5	4	4	1	4	3	4	3	4	39519	75426	0.688	1.312
Biological Process	GO:0010817	4	regulation of hormone levels	0.100712	O75787	Renin receptor OS=Homo sapiens OX=9606 GN=ATP6AP2 PE=1 SV=2	1.685	Up	ATP6AP2	39.008	15.4	5	3	3	2	3	2	3	2	3	31169	52519	0.745	1.255
Biological Process	GO:0010817	4	regulation of hormone levels	0.100712	Q9Y4I1	Unconventional myosin-Va OS=Homo sapiens OX=9606 GN=MYO5A PE=1 SV=2	1.865	Up	MYO5A	215.4	1.1	2	2	2	1	1	2	2	2	2	62024	115750	0.698	1.302
Biological Process	GO:0010817	4	regulation of hormone levels	0.100712	P04083	Annexin A1 OS=Homo sapiens OX=9606 GN=ANXA1 PE=1 SV=2	1.66	Up	ANXA1	38.714	12.4	6	3	3	3	3	3	3	3	3	24523	40666	0.752	1.248
Biological Process	GO:0010817	4	regulation of hormone levels	0.100712	P21964	Catechol O-methyltransferase OS=Homo sapiens OX=9606 GN=COMT PE=1 SV=2	1.721	Up	COMT	30.037	51.7	21	9	9	11	10	9	9	9	9	334040	575120	0.735	1.265
Biological Process	GO:0010817	4	regulation of hormone levels	0.100712	Q13485	Mothers against decapentaplegic homolog 4 OS=Homo sapiens OX=9606 GN=SMAD4 PE=1 SV=1	1.907	Up	SMAD4	60.438	13.8	5	4	4	1	4	3	4	3	4	39519	75426	0.688	1.312
Biological Process	GO:0003013	4	circulatory system process	0.0744889	P07947	Tyrosine-protein kinase Yes OS=Homo sapiens OX=9606 GN=YES1 PE=1 SV=3	0.389	Down	YES1	60.801	13.3	4	4	3	2	2	3	4	2	3	54575	21216	1.44	0.56
Biological Process	GO:0003013	4	circulatory system process	0.0744889	O75787	Renin receptor OS=Homo sapiens OX=9606 GN=ATP6AP2 PE=1 SV=2	1.685	Up	ATP6AP2	39.008	15.4	5	3	3	2	3	2	3	2	3	31169	52519	0.745	1.255
Biological Process	GO:0003013	4	circulatory system process	0.0744889	Q9NZ08	Endoplasmic reticulum aminopeptidase 1 OS=Homo sapiens OX=9606 GN=ERAP1 PE=1 SV=3	1.628	Up	ERAP1	107.23	4.7	4	3	3	2	2	2	3	2	3	16122	26242	0.761	1.239
Biological Process	GO:0003013	4	circulatory system process	0.0744889	Q9Y624	Junctional adhesion molecule A OS=Homo sapiens OX=9606 GN=F11R PE=1 SV=1	1.813	Up	F11R	32.583	25.4	6	4	4	1	5	4	4	4	4	78670	142690	0.711	1.289
Biological Process	GO:0035019	5	somatic stem cell population maintenance	0.105148	O15514	DNA-directed RNA polymerase II subunit RPB4 OS=Homo sapiens OX=9606 GN=POLR2D PE=1 SV=1	2.49	Up	POLR2D	16.311	36.6	5	3	3	2	3	3	3	3	3	45749	113980	0.573	1.427
Biological Process	GO:0035019	5	somatic stem cell population maintenance	0.105148	Q13485	Mothers against decapentaplegic homolog 4 OS=Homo sapiens OX=9606 GN=SMAD4 PE=1 SV=1	1.907	Up	SMAD4	60.438	13.8	5	4	4	1	4	3	4	3	4	39519	75426	0.688	1.312
Biological Process	GO:0014066	8	regulation of phosphatidylinositol 3-kinase signaling	0.120246	Q8TBX8	Phosphatidylinositol 5-phosphate 4-kinase type-2 gamma OS=Homo sapiens OX=9606 GN=PIP4K2C PE=1 SV=3	1.558	Up	PIP4K2C	47.299	15	6	4	4	2	4	3	4	3	4	95949	149420	0.782	1.218
Biological Process	GO:0014066	8	regulation of phosphatidylinositol 3-kinase signaling	0.120246	P06241	Tyrosine-protein kinase Fyn OS=Homo sapiens OX=9606 GN=FYN PE=1 SV=3	1.95	Up	FYN	60.761	8.6	2	3	2	1	1	3	3	2	2	9486.5	18489	0.678	1.322
Biological Process	GO:0060485	7	mesenchyme development	0.201733	Q13485	Mothers against decapentaplegic homolog 4 OS=Homo sapiens OX=9606 GN=SMAD4 PE=1 SV=1	1.907	Up	SMAD4	60.438	13.8	5	4	4	1	4	3	4	3	4	39519	75426	0.688	1.312
Biological Process	GO:0060485	7	mesenchyme development	0.201733	P98172	Ephrin-B1 OS=Homo sapiens OX=9606 GN=EFNB1 PE=1 SV=1	1.564	Up	EFNB1	38.006	9.2	3	2	2	2	1	2	2	2	2	14125	22106	0.78	1.22
Biological Process	GO:1901605	9	alpha-amino acid metabolic process	0.249107	Q9UHY7	Enolase-phosphatase E1 OS=Homo sapiens OX=9606 GN=ENOPH1 PE=1 SV=1	1.611	Up	ENOPH1	28.932	33	11	5	5	4	7	4	5	4	5	160020	257610	0.766	1.234
Biological Process	GO:1901605	9	alpha-amino acid metabolic process	0.249107	P43003	Excitatory amino acid transporter 1 OS=Homo sapiens OX=9606 GN=SLC1A3 PE=1 SV=1	1.564	Up	SLC1A3	59.572	4.2	3	2	2	1	2	2	2	2	2	11815	18470	0.78	1.22
Biological Process	GO:1901605	9	alpha-amino acid metabolic process	0.249107	P49914	5-formyltetrahydrofolate cyclo-ligase OS=Homo sapiens OX=9606 GN=MTHFS PE=1 SV=2	0.411	Down	MTHFS	23.255	9.4	2	2	2	2	0	2	2	2	2	45245	18624	1.417	0.583
Biological Process	GO:1901605	9	alpha-amino acid metabolic process	0.249107	P54687	Branched-chain-amino-acid aminotransferase, cytosolic OS=Homo sapiens OX=9606 GN=BCAT1 PE=1 SV=3	1.71	Up	BCAT1	42.966	18.7	9	5	5	2	7	4	5	4	5	120860	206760	0.738	1.262
Biological Process	GO:0051656	5	establishment of organelle localization	0.169726	Q9NZZ3	Charged multivesicular body protein 5 OS=Homo sapiens OX=9606 GN=CHMP5 PE=1 SV=1	1.77	Up	CHMP5	24.57	16.9	5	2	2	2	3	2	2	2	2	89781	158800	0.722	1.278
Biological Process	GO:0051656	5	establishment of organelle localization	0.169726	Q9Y4I1	Unconventional myosin-Va OS=Homo sapiens OX=9606 GN=MYO5A PE=1 SV=2	1.865	Up	MYO5A	215.4	1.1	2	2	2	1	1	2	2	2	2	62024	115750	0.698	1.302
Biological Process	GO:0051656	5	establishment of organelle localization	0.169726	O60333	Kinesin-like protein KIF1B OS=Homo sapiens OX=9606 GN=KIF1B PE=1 SV=5	0.55	Down	KIF1B	204.47	2.5	3	3	2	1	2	3	3	2	2	51891	28584	1.29	0.71
Biological Process	GO:0051656	5	establishment of organelle localization	0.169726	Q99584	Protein S100-A13 OS=Homo sapiens OX=9606 GN=S100A13 PE=1 SV=1	0.569	Down	S100A13	11.471	23.5	4	2	2	2	2	2	2	2	2	305020	173330	1.275	0.725
Biological Process	GO:0051656	5	establishment of organelle localization	0.169726	Q9UL33	Trafficking protein particle complex subunit 2-like protein OS=Homo sapiens OX=9606 GN=TRAPPC2L PE=1 SV=1	0.6	Down	TRAPPC2L	16.145	20.7	3	2	2	1	2	2	2	2	2	38284	22953	1.25	0.75
Biological Process	GO:0051656	5	establishment of organelle localization	0.169726	P20336	Ras-related protein Rab-3A OS=Homo sapiens OX=9606 GN=RAB3A PE=1 SV=1	0.432	Down	RAB3A	24.984	14.1	4	2	2	3	1	2	2	2	2	76283	32943	1.397	0.603
Biological Process	GO:0051656	5	establishment of organelle localization	0.169726	Q8WXW3	Progesterone-induced-blocking factor 1 OS=Homo sapiens OX=9606 GN=PIBF1 PE=1 SV=2	0.638	Down	PIBF1	89.804	9.4	7	6	6	4	3	4	5	4	5	60981	38897	1.221	0.779
Biological Process	GO:0046782	9	regulation of viral transcription	0.0565216	Q96F44	E3 ubiquitin-protein ligase TRIM11 OS=Homo sapiens OX=9606 GN=TRIM11 PE=1 SV=2	1.581	Up	TRIM11	52.774	5.3	3	2	2	1	2	2	2	2	2	18266	28867	0.775	1.225
Biological Process	GO:0046782	9	regulation of viral transcription	0.0565216	O15514	DNA-directed RNA polymerase II subunit RPB4 OS=Homo sapiens OX=9606 GN=POLR2D PE=1 SV=1	2.49	Up	POLR2D	16.311	36.6	5	3	3	2	3	3	3	3	3	45749	113980	0.573	1.427
Biological Process	GO:0046782	9	regulation of viral transcription	0.0565216	O14646	Chromodomain-helicase-DNA-binding protein 1 OS=Homo sapiens OX=9606 GN=CHD1 PE=1 SV=2	0.616	Down	CHD1	196.69	13.9	30	17	14	19	11	17	15	14	12	567170	348870	1.238	0.762
Biological Process	GO:0050905	5	neuromuscular process	0.0191066	P43003	Excitatory amino acid transporter 1 OS=Homo sapiens OX=9606 GN=SLC1A3 PE=1 SV=1	1.564	Up	SLC1A3	59.572	4.2	3	2	2	1	2	2	2	2	2	11815	18470	0.78	1.22
Biological Process	GO:0050905	5	neuromuscular process	0.0191066	P26232	Catenin alpha-2 OS=Homo sapiens OX=9606 GN=CTNNA2 PE=1 SV=5	1.551	Up	CTNNA2	105.31	10.1	7	8	1	4	3	8	6	1	1	29422	45635	0.784	1.216
Biological Process	GO:0050905	5	neuromuscular process	0.0191066	Q9UPW5	Cytosolic carboxypeptidase 1 OS=Homo sapiens OX=9606 GN=AGTPBP1 PE=1 SV=3	0.658	Down	AGTPBP1	138.45	7.1	7	6	6	4	3	4	5	4	5	52937	34859	1.206	0.794
Biological Process	GO:0050863	8	regulation of T cell activation	0.0247796	P07947	Tyrosine-protein kinase Yes OS=Homo sapiens OX=9606 GN=YES1 PE=1 SV=3	0.389	Down	YES1	60.801	13.3	4	4	3	2	2	3	4	2	3	54575	21216	1.44	0.56
Biological Process	GO:0050863	8	regulation of T cell activation	0.0247796	P04083	Annexin A1 OS=Homo sapiens OX=9606 GN=ANXA1 PE=1 SV=2	1.66	Up	ANXA1	38.714	12.4	6	3	3	3	3	3	3	3	3	24523	40666	0.752	1.248
Biological Process	GO:0050863	8	regulation of T cell activation	0.0247796	Q9NZQ7	Programmed cell death 1 ligand 1 OS=Homo sapiens OX=9606 GN=CD274 PE=1 SV=1	4.54	Up	CD274	33.275	29.3	10	6	6	3	7	4	6	4	6	132560	601010	0.361	1.639
Biological Process	GO:0050863	8	regulation of T cell activation	0.0247796	P98172	Ephrin-B1 OS=Homo sapiens OX=9606 GN=EFNB1 PE=1 SV=1	1.564	Up	EFNB1	38.006	9.2	3	2	2	2	1	2	2	2	2	14125	22106	0.78	1.22
Biological Process	GO:0050863	8	regulation of T cell activation	0.0247796	P06241	Tyrosine-protein kinase Fyn OS=Homo sapiens OX=9606 GN=FYN PE=1 SV=3	1.95	Up	FYN	60.761	8.6	2	3	2	1	1	3	3	2	2	9486.5	18489	0.678	1.322
Biological Process	GO:0031294	9	lymphocyte costimulation	0.0014372	P07947	Tyrosine-protein kinase Yes OS=Homo sapiens OX=9606 GN=YES1 PE=1 SV=3	0.389	Down	YES1	60.801	13.3	4	4	3	2	2	3	4	2	3	54575	21216	1.44	0.56
Biological Process	GO:0031294	9	lymphocyte costimulation	0.0014372	Q9NZQ7	Programmed cell death 1 ligand 1 OS=Homo sapiens OX=9606 GN=CD274 PE=1 SV=1	4.54	Up	CD274	33.275	29.3	10	6	6	3	7	4	6	4	6	132560	601010	0.361	1.639
Biological Process	GO:0031294	9	lymphocyte costimulation	0.0014372	P98172	Ephrin-B1 OS=Homo sapiens OX=9606 GN=EFNB1 PE=1 SV=1	1.564	Up	EFNB1	38.006	9.2	3	2	2	2	1	2	2	2	2	14125	22106	0.78	1.22
Biological Process	GO:0031294	9	lymphocyte costimulation	0.0014372	P06241	Tyrosine-protein kinase Fyn OS=Homo sapiens OX=9606 GN=FYN PE=1 SV=3	1.95	Up	FYN	60.761	8.6	2	3	2	1	1	3	3	2	2	9486.5	18489	0.678	1.322
Biological Process	GO:1904894	9	positive regulation of STAT cascade	0.0254146	Q8WXW3	Progesterone-induced-blocking factor 1 OS=Homo sapiens OX=9606 GN=PIBF1 PE=1 SV=2	0.638	Down	PIBF1	89.804	9.4	7	6	6	4	3	4	5	4	5	60981	38897	1.221	0.779
Biological Process	GO:1904894	9	positive regulation of STAT cascade	0.0254146	P06241	Tyrosine-protein kinase Fyn OS=Homo sapiens OX=9606 GN=FYN PE=1 SV=3	1.95	Up	FYN	60.761	8.6	2	3	2	1	1	3	3	2	2	9486.5	18489	0.678	1.322
Biological Process	GO:0006909	7	phagocytosis	0.00457168	P07947	Tyrosine-protein kinase Yes OS=Homo sapiens OX=9606 GN=YES1 PE=1 SV=3	0.389	Down	YES1	60.801	13.3	4	4	3	2	2	3	4	2	3	54575	21216	1.44	0.56
Biological Process	GO:0006909	7	phagocytosis	0.00457168	P04083	Annexin A1 OS=Homo sapiens OX=9606 GN=ANXA1 PE=1 SV=2	1.66	Up	ANXA1	38.714	12.4	6	3	3	3	3	3	3	3	3	24523	40666	0.752	1.248
Biological Process	GO:0006909	7	phagocytosis	0.00457168	Q9Y6W5	Wiskott-Aldrich syndrome protein family member 2 OS=Homo sapiens OX=9606 GN=WASF2 PE=1 SV=3	3.695	Up	WASF2	54.283	10	4	3	3	2	2	3	3	3	3	33895	125350	0.426	1.574
Biological Process	GO:0006909	7	phagocytosis	0.00457168	P06241	Tyrosine-protein kinase Fyn OS=Homo sapiens OX=9606 GN=FYN PE=1 SV=3	1.95	Up	FYN	60.761	8.6	2	3	2	1	1	3	3	2	2	9486.5	18489	0.678	1.322
Biological Process	GO:0006909	7	phagocytosis	0.00457168	P01834	Immunoglobulin kappa constant OS=Homo sapiens OX=9606 GN=IGKC PE=1 SV=2	1.597	Up	IGKC	11.765	35.5	4	2	1	1	3	2	2	1	1	69989	111720	0.77	1.23
Biological Process	GO:0006909	7	phagocytosis	0.00457168	P06756	Integrin alpha-V OS=Homo sapiens OX=9606 GN=ITGAV PE=1 SV=2	1.545	Up	ITGAV	116.04	4.4	5	3	3	2	3	3	3	3	3	21979	33971	0.786	1.214
Biological Process	GO:0042590	6	antigen processing and presentation of exogenous peptide antigen via MHC class I	0.364446	P13284	Gamma-interferon-inducible lysosomal thiol reductase OS=Homo sapiens OX=9606 GN=IFI30 PE=1 SV=3	1.941	Up	IFI30	27.963	8	2	2	2	1	1	2	2	2	2	54918	106650	0.68	1.32
Biological Process	GO:0042590	6	antigen processing and presentation of exogenous peptide antigen via MHC class I	0.364446	P06756	Integrin alpha-V OS=Homo sapiens OX=9606 GN=ITGAV PE=1 SV=2	1.545	Up	ITGAV	116.04	4.4	5	3	3	2	3	3	3	3	3	21979	33971	0.786	1.214
Biological Process	GO:0071772	6	response to BMP	0.0171438	Q13485	Mothers against decapentaplegic homolog 4 OS=Homo sapiens OX=9606 GN=SMAD4 PE=1 SV=1	1.907	Up	SMAD4	60.438	13.8	5	4	4	1	4	3	4	3	4	39519	75426	0.688	1.312
Biological Process	GO:0071772	6	response to BMP	0.0171438	O00400	Acetyl-coenzyme A transporter 1 OS=Homo sapiens OX=9606 GN=SLC33A1 PE=1 SV=1	2.003	Up	SLC33A1	60.908	9.1	4	4	4	1	3	4	4	4	4	95364	191180	0.666	1.334
Biological Process	GO:0033108	8	mitochondrial respiratory chain complex assembly	0.0776565	Q15070	Mitochondrial inner membrane protein OXA1L OS=Homo sapiens OX=9606 GN=OXA1L PE=1 SV=3	1.516	Up	OXA1L	48.547	7.4	5	3	3	2	3	3	3	3	3	103480	156890	0.795	1.205
Biological Process	GO:0033108	8	mitochondrial respiratory chain complex assembly	0.0776565	Q9UI09	NADH dehydrogenase [ubiquinone] 1 alpha subcomplex subunit 12 OS=Homo sapiens OX=9606 GN=NDUFA12 PE=1 SV=1	0.627	Down	NDUFA12	17.114	40.7	10	4	4	4	6	4	4	4	4	271320	170370	1.229	0.771
Biological Process	GO:0033108	8	mitochondrial respiratory chain complex assembly	0.0776565	Q9GZY4	Cytochrome c oxidase assembly factor 1 homolog OS=Homo sapiens OX=9606 GN=COA1 PE=1 SV=1	1.89	Up	COA1	16.694	25.3	4	2	2	1	3	2	2	2	2	35509	67186	0.692	1.308
Biological Process	GO:0033108	8	mitochondrial respiratory chain complex assembly	0.0776565	Q96CU9	FAD-dependent oxidoreductase domain-containing protein 1 OS=Homo sapiens OX=9606 GN=FOXRED1 PE=1 SV=2	0.313	Down	FOXRED1	53.811	7.8	4	3	3	3	1	3	2	3	2	95856	30015	1.523	0.477
Biological Process	GO:0031056	9	regulation of histone modification	0.231526	Q15545	Transcription initiation factor TFIID subunit 7 OS=Homo sapiens OX=9606 GN=TAF7 PE=1 SV=1	1.963	Up	TAF7	40.259	6.9	3	2	2	1	2	2	2	2	2	33192	65085	0.675	1.325
Biological Process	GO:0031056	9	regulation of histone modification	0.231526	Q8WTS6	Histone-lysine N-methyltransferase SETD7 OS=Homo sapiens OX=9606 GN=SETD7 PE=1 SV=1	1.805	Up	SETD7	40.72	16.9	5	4	4	3	2	4	3	4	3	36495	65819	0.713	1.287
Biological Process	GO:0031056	9	regulation of histone modification	0.231526	Q13485	Mothers against decapentaplegic homolog 4 OS=Homo sapiens OX=9606 GN=SMAD4 PE=1 SV=1	1.907	Up	SMAD4	60.438	13.8	5	4	4	1	4	3	4	3	4	39519	75426	0.688	1.312
Biological Process	GO:0008217	6	regulation of blood pressure	0.0191066	O75787	Renin receptor OS=Homo sapiens OX=9606 GN=ATP6AP2 PE=1 SV=2	1.685	Up	ATP6AP2	39.008	15.4	5	3	3	2	3	2	3	2	3	31169	52519	0.745	1.255
Biological Process	GO:0008217	6	regulation of blood pressure	0.0191066	Q9NZ08	Endoplasmic reticulum aminopeptidase 1 OS=Homo sapiens OX=9606 GN=ERAP1 PE=1 SV=3	1.628	Up	ERAP1	107.23	4.7	4	3	3	2	2	2	3	2	3	16122	26242	0.761	1.239
Biological Process	GO:0008217	6	regulation of blood pressure	0.0191066	Q9Y624	Junctional adhesion molecule A OS=Homo sapiens OX=9606 GN=F11R PE=1 SV=1	1.813	Up	F11R	32.583	25.4	6	4	4	1	5	4	4	4	4	78670	142690	0.711	1.289
Biological Process	GO:0035065	11	regulation of histone acetylation	0.120246	Q15545	Transcription initiation factor TFIID subunit 7 OS=Homo sapiens OX=9606 GN=TAF7 PE=1 SV=1	1.963	Up	TAF7	40.259	6.9	3	2	2	1	2	2	2	2	2	33192	65085	0.675	1.325
Biological Process	GO:0035065	11	regulation of histone acetylation	0.120246	Q13485	Mothers against decapentaplegic homolog 4 OS=Homo sapiens OX=9606 GN=SMAD4 PE=1 SV=1	1.907	Up	SMAD4	60.438	13.8	5	4	4	1	4	3	4	3	4	39519	75426	0.688	1.312
Biological Process	GO:1902743	7	regulation of lamellipodium organization	0.011812	Q14678	KN motif and ankyrin repeat domain-containing protein 1 OS=Homo sapiens OX=9606 GN=KANK1 PE=1 SV=3	1.597	Up	KANK1	147.29	2.2	4	2	2	2	2	2	2	2	2	12901	20597	0.77	1.23
Biological Process	GO:1902743	7	regulation of lamellipodium organization	0.011812	Q9Y6W5	Wiskott-Aldrich syndrome protein family member 2 OS=Homo sapiens OX=9606 GN=WASF2 PE=1 SV=3	3.695	Up	WASF2	54.283	10	4	3	3	2	2	3	3	3	3	33895	125350	0.426	1.574
Biological Process	GO:1902743	7	regulation of lamellipodium organization	0.011812	Q5VZK9	F-actin-uncapping protein LRRC16A OS=Homo sapiens OX=9606 GN=CARMIL1 PE=1 SV=1	0.626	Down	CARMIL1	151.56	2.1	3	2	2	2	1	2	2	2	2	18915	11830	1.23	0.77
Biological Process	GO:0032508	8	DNA duplex unwinding	0.364446	P04083	Annexin A1 OS=Homo sapiens OX=9606 GN=ANXA1 PE=1 SV=2	1.66	Up	ANXA1	38.714	12.4	6	3	3	3	3	3	3	3	3	24523	40666	0.752	1.248
Biological Process	GO:0032508	8	DNA duplex unwinding	0.364446	O14646	Chromodomain-helicase-DNA-binding protein 1 OS=Homo sapiens OX=9606 GN=CHD1 PE=1 SV=2	0.616	Down	CHD1	196.69	13.9	30	17	14	19	11	17	15	14	12	567170	348870	1.238	0.762
Biological Process	GO:0042060	5	wound healing	0.185184	P04083	Annexin A1 OS=Homo sapiens OX=9606 GN=ANXA1 PE=1 SV=2	1.66	Up	ANXA1	38.714	12.4	6	3	3	3	3	3	3	3	3	24523	40666	0.752	1.248
Biological Process	GO:0042060	5	wound healing	0.185184	Q5JSL3	Dedicator of cytokinesis protein 11 OS=Homo sapiens OX=9606 GN=DOCK11 PE=1 SV=2	0.402	Down	DOCK11	237.67	2.2	3	3	3	2	1	2	3	2	3	16117	6465.8	1.427	0.573
Biological Process	GO:0042060	5	wound healing	0.185184	Q5VZK9	F-actin-uncapping protein LRRC16A OS=Homo sapiens OX=9606 GN=CARMIL1 PE=1 SV=1	0.626	Down	CARMIL1	151.56	2.1	3	2	2	2	1	2	2	2	2	18915	11830	1.23	0.77
Biological Process	GO:0042060	5	wound healing	0.185184	P06241	Tyrosine-protein kinase Fyn OS=Homo sapiens OX=9606 GN=FYN PE=1 SV=3	1.95	Up	FYN	60.761	8.6	2	3	2	1	1	3	3	2	2	9486.5	18489	0.678	1.322
Biological Process	GO:0042060	5	wound healing	0.185184	Q9UKL0	REST corepressor 1 OS=Homo sapiens OX=9606 GN=RCOR1 PE=1 SV=2	1.688	Up	RCOR1	53.327	12.2	5	4	3	1	4	2	4	2	3	112450	189820	0.744	1.256
Biological Process	GO:0006446	9	regulation of translational initiation	0.29633	O15514	DNA-directed RNA polymerase II subunit RPB4 OS=Homo sapiens OX=9606 GN=POLR2D PE=1 SV=1	2.49	Up	POLR2D	16.311	36.6	5	3	3	2	3	3	3	3	3	45749	113980	0.573	1.427
Biological Process	GO:0006446	9	regulation of translational initiation	0.29633	P52298	Nuclear cap-binding protein subunit 2 OS=Homo sapiens OX=9606 GN=NCBP2 PE=1 SV=1	0.533	Down	NCBP2	18.001	15.4	4	2	2	2	2	2	2	2	2	236680	126080	1.305	0.695
Biological Process	GO:0007032	6	endosome organization	0.210236	Q9H9H4	Vacuolar protein sorting-associated protein 37B OS=Homo sapiens OX=9606 GN=VPS37B PE=1 SV=1	0.302	Down	VPS37B	31.307	13.7	3	3	3	3	0	3	2	3	2	62643	18909	1.536	0.464
Biological Process	GO:0007032	6	endosome organization	0.210236	Q9NZZ3	Charged multivesicular body protein 5 OS=Homo sapiens OX=9606 GN=CHMP5 PE=1 SV=1	1.77	Up	CHMP5	24.57	16.9	5	2	2	2	3	2	2	2	2	89781	158800	0.722	1.278
Biological Process	GO:0044409	7	entry into host	0.0602357	P60033	CD81 antigen OS=Homo sapiens OX=9606 GN=CD81 PE=1 SV=1	1.591	Up	CD81	25.809	25	7	3	3	4	3	3	3	3	3	184410	293300	0.772	1.228
Biological Process	GO:0044409	7	entry into host	0.0602357	Q9Y624	Junctional adhesion molecule A OS=Homo sapiens OX=9606 GN=F11R PE=1 SV=1	1.813	Up	F11R	32.583	25.4	6	4	4	1	5	4	4	4	4	78670	142690	0.711	1.289
Biological Process	GO:0044409	7	entry into host	0.0602357	P06756	Integrin alpha-V OS=Homo sapiens OX=9606 GN=ITGAV PE=1 SV=2	1.545	Up	ITGAV	116.04	4.4	5	3	3	2	3	3	3	3	3	21979	33971	0.786	1.214
Biological Process	GO:0032324	12	molybdopterin cofactor biosynthetic process	0.00505959	O96033	Molybdopterin synthase sulfur carrier subunit OS=Homo sapiens OX=9606 GN=MOCS2 PE=1 SV=1	0.471	Down	MOCS2	9.7552	37.5	4	3	3	3	1	3	2	3	2	49761	23396	1.36	0.64
Biological Process	GO:0032324	12	molybdopterin cofactor biosynthetic process	0.00505959	O96007	Molybdopterin synthase catalytic subunit OS=Homo sapiens OX=9606 GN=MOCS2 PE=1 SV=1	0.643	Down	MOCS2	20.944	23.9	4	3	3	1	3	2	3	2	3	93769	60317	1.217	0.783
Biological Process	GO:0031338	7	regulation of vesicle fusion	0.0102956	P04083	Annexin A1 OS=Homo sapiens OX=9606 GN=ANXA1 PE=1 SV=2	1.66	Up	ANXA1	38.714	12.4	6	3	3	3	3	3	3	3	3	24523	40666	0.752	1.248
Biological Process	GO:0031338	7	regulation of vesicle fusion	0.0102956	P20336	Ras-related protein Rab-3A OS=Homo sapiens OX=9606 GN=RAB3A PE=1 SV=1	0.432	Down	RAB3A	24.984	14.1	4	2	2	3	1	2	2	2	2	76283	32943	1.397	0.603
Biological Process	GO:0031338	7	regulation of vesicle fusion	0.0102956	Q86YS7	C2 domain-containing protein 5 OS=Homo sapiens OX=9606 GN=C2CD5 PE=1 SV=1	1.519	Up	C2CD5	110.45	4.3	4	4	4	2	2	3	4	3	4	55664	84545	0.794	1.206
Biological Process	GO:0009306	8	protein secretion	0.0428201	Q9Y4I1	Unconventional myosin-Va OS=Homo sapiens OX=9606 GN=MYO5A PE=1 SV=2	1.865	Up	MYO5A	215.4	1.1	2	2	2	1	1	2	2	2	2	62024	115750	0.698	1.302
Biological Process	GO:0009306	8	protein secretion	0.0428201	P04083	Annexin A1 OS=Homo sapiens OX=9606 GN=ANXA1 PE=1 SV=2	1.66	Up	ANXA1	38.714	12.4	6	3	3	3	3	3	3	3	3	24523	40666	0.752	1.248
Biological Process	GO:0009306	8	protein secretion	0.0428201	Q99584	Protein S100-A13 OS=Homo sapiens OX=9606 GN=S100A13 PE=1 SV=1	0.569	Down	S100A13	11.471	23.5	4	2	2	2	2	2	2	2	2	305020	173330	1.275	0.725
Biological Process	GO:1903038	8	negative regulation of leukocyte cell-cell adhesion	0.0636811	P04083	Annexin A1 OS=Homo sapiens OX=9606 GN=ANXA1 PE=1 SV=2	1.66	Up	ANXA1	38.714	12.4	6	3	3	3	3	3	3	3	3	24523	40666	0.752	1.248
Biological Process	GO:1903038	8	negative regulation of leukocyte cell-cell adhesion	0.0636811	Q9NZQ7	Programmed cell death 1 ligand 1 OS=Homo sapiens OX=9606 GN=CD274 PE=1 SV=1	4.54	Up	CD274	33.275	29.3	10	6	6	3	7	4	6	4	6	132560	601010	0.361	1.639
Biological Process	GO:0098602	4	single organism cell adhesion	0.0909886	Q9NZ53	Podocalyxin-like protein 2 OS=Homo sapiens OX=9606 GN=PODXL2 PE=1 SV=1	0.643	Down	PODXL2	65.075	5.6	2	2	2	2	0	2	2	2	2	12175	7838	1.217	0.783
Biological Process	GO:0098602	4	single organism cell adhesion	0.0909886	P26232	Catenin alpha-2 OS=Homo sapiens OX=9606 GN=CTNNA2 PE=1 SV=5	1.551	Up	CTNNA2	105.31	10.1	7	8	1	4	3	8	6	1	1	29422	45635	0.784	1.216
Biological Process	GO:0098602	4	single organism cell adhesion	0.0909886	Q9Y5K6	CD2-associated protein OS=Homo sapiens OX=9606 GN=CD2AP PE=1 SV=1	0.665	Down	CD2AP	71.45	9.1	5	4	4	4	1	4	3	4	3	75500	50207	1.201	0.799
Biological Process	GO:0098602	4	single organism cell adhesion	0.0909886	P06756	Integrin alpha-V OS=Homo sapiens OX=9606 GN=ITGAV PE=1 SV=2	1.545	Up	ITGAV	116.04	4.4	5	3	3	2	3	3	3	3	3	21979	33971	0.786	1.214
Biological Process	GO:1990748	6	cellular detoxification	0.218776	P58004	Sestrin-2 OS=Homo sapiens OX=9606 GN=SESN2 PE=1 SV=1	0.195	Down	SESN2	54.493	6	3	2	2	2	1	2	2	2	2	52625	10278	1.673	0.327
Biological Process	GO:1990748	6	cellular detoxification	0.218776	Q92626	Peroxidasin homolog OS=Homo sapiens OX=9606 GN=PXDN PE=1 SV=2	1.574	Up	PXDN	165.27	2.6	5	3	3	2	3	3	3	3	3	24590	38721	0.777	1.223
Biological Process	GO:0050766	9	positive regulation of phagocytosis	0.021109	Q92614	Unconventional myosin-XVIIIa OS=Homo sapiens OX=9606 GN=MYO18A PE=1 SV=3	1.564	Up	MYO18A	233.11	4.5	8	6	6	5	3	6	5	6	5	41882	65556	0.78	1.22
Biological Process	GO:0050766	9	positive regulation of phagocytosis	0.021109	P06756	Integrin alpha-V OS=Homo sapiens OX=9606 GN=ITGAV PE=1 SV=2	1.545	Up	ITGAV	116.04	4.4	5	3	3	2	3	3	3	3	3	21979	33971	0.786	1.214
Biological Process	GO:0007179	9	transforming growth factor beta receptor signaling pathway	0.143797	Q9Y624	Junctional adhesion molecule A OS=Homo sapiens OX=9606 GN=F11R PE=1 SV=1	1.813	Up	F11R	32.583	25.4	6	4	4	1	5	4	4	4	4	78670	142690	0.711	1.289
Biological Process	GO:0007179	9	transforming growth factor beta receptor signaling pathway	0.143797	Q13485	Mothers against decapentaplegic homolog 4 OS=Homo sapiens OX=9606 GN=SMAD4 PE=1 SV=1	1.907	Up	SMAD4	60.438	13.8	5	4	4	1	4	3	4	3	4	39519	75426	0.688	1.312
Biological Process	GO:0002696	7	positive regulation of leukocyte activation	0.00136126	P07947	Tyrosine-protein kinase Yes OS=Homo sapiens OX=9606 GN=YES1 PE=1 SV=3	0.389	Down	YES1	60.801	13.3	4	4	3	2	2	3	4	2	3	54575	21216	1.44	0.56
Biological Process	GO:0002696	7	positive regulation of leukocyte activation	0.00136126	P04083	Annexin A1 OS=Homo sapiens OX=9606 GN=ANXA1 PE=1 SV=2	1.66	Up	ANXA1	38.714	12.4	6	3	3	3	3	3	3	3	3	24523	40666	0.752	1.248
Biological Process	GO:0002696	7	positive regulation of leukocyte activation	0.00136126	P60033	CD81 antigen OS=Homo sapiens OX=9606 GN=CD81 PE=1 SV=1	1.591	Up	CD81	25.809	25	7	3	3	4	3	3	3	3	3	184410	293300	0.772	1.228
Biological Process	GO:0002696	7	positive regulation of leukocyte activation	0.00136126	Q9NZQ7	Programmed cell death 1 ligand 1 OS=Homo sapiens OX=9606 GN=CD274 PE=1 SV=1	4.54	Up	CD274	33.275	29.3	10	6	6	3	7	4	6	4	6	132560	601010	0.361	1.639
Biological Process	GO:0002696	7	positive regulation of leukocyte activation	0.00136126	P98172	Ephrin-B1 OS=Homo sapiens OX=9606 GN=EFNB1 PE=1 SV=1	1.564	Up	EFNB1	38.006	9.2	3	2	2	2	1	2	2	2	2	14125	22106	0.78	1.22
Biological Process	GO:0002696	7	positive regulation of leukocyte activation	0.00136126	P06241	Tyrosine-protein kinase Fyn OS=Homo sapiens OX=9606 GN=FYN PE=1 SV=3	1.95	Up	FYN	60.761	8.6	2	3	2	1	1	3	3	2	2	9486.5	18489	0.678	1.322
Biological Process	GO:0002696	7	positive regulation of leukocyte activation	0.00136126	P01834	Immunoglobulin kappa constant OS=Homo sapiens OX=9606 GN=IGKC PE=1 SV=2	1.597	Up	IGKC	11.765	35.5	4	2	1	1	3	2	2	1	1	69989	111720	0.77	1.23
Biological Process	GO:0038096	11	Fc-gamma receptor signaling pathway involved in phagocytosis	0.0154286	P07947	Tyrosine-protein kinase Yes OS=Homo sapiens OX=9606 GN=YES1 PE=1 SV=3	0.389	Down	YES1	60.801	13.3	4	4	3	2	2	3	4	2	3	54575	21216	1.44	0.56
Biological Process	GO:0038096	11	Fc-gamma receptor signaling pathway involved in phagocytosis	0.0154286	Q9Y6W5	Wiskott-Aldrich syndrome protein family member 2 OS=Homo sapiens OX=9606 GN=WASF2 PE=1 SV=3	3.695	Up	WASF2	54.283	10	4	3	3	2	2	3	3	3	3	33895	125350	0.426	1.574
Biological Process	GO:0038096	11	Fc-gamma receptor signaling pathway involved in phagocytosis	0.0154286	P06241	Tyrosine-protein kinase Fyn OS=Homo sapiens OX=9606 GN=FYN PE=1 SV=3	1.95	Up	FYN	60.761	8.6	2	3	2	1	1	3	3	2	2	9486.5	18489	0.678	1.322
Biological Process	GO:0038096	11	Fc-gamma receptor signaling pathway involved in phagocytosis	0.0154286	P01834	Immunoglobulin kappa constant OS=Homo sapiens OX=9606 GN=IGKC PE=1 SV=2	1.597	Up	IGKC	11.765	35.5	4	2	1	1	3	2	2	1	1	69989	111720	0.77	1.23
Biological Process	GO:0072330	9	monocarboxylic acid biosynthetic process	0.372807	Q9Y4I1	Unconventional myosin-Va OS=Homo sapiens OX=9606 GN=MYO5A PE=1 SV=2	1.865	Up	MYO5A	215.4	1.1	2	2	2	1	1	2	2	2	2	62024	115750	0.698	1.302
Biological Process	GO:0072330	9	monocarboxylic acid biosynthetic process	0.372807	P43003	Excitatory amino acid transporter 1 OS=Homo sapiens OX=9606 GN=SLC1A3 PE=1 SV=1	1.564	Up	SLC1A3	59.572	4.2	3	2	2	1	2	2	2	2	2	11815	18470	0.78	1.22
Biological Process	GO:0051188	5	cofactor biosynthetic process	0.100712	O96033	Molybdopterin synthase sulfur carrier subunit OS=Homo sapiens OX=9606 GN=MOCS2 PE=1 SV=1	0.471	Down	MOCS2	9.7552	37.5	4	3	3	3	1	3	2	3	2	49761	23396	1.36	0.64
Biological Process	GO:0051188	5	cofactor biosynthetic process	0.100712	O96007	Molybdopterin synthase catalytic subunit OS=Homo sapiens OX=9606 GN=MOCS2 PE=1 SV=1	0.643	Down	MOCS2	20.944	23.9	4	3	3	1	3	2	3	2	3	93769	60317	1.217	0.783
Biological Process	GO:0051188	5	cofactor biosynthetic process	0.100712	Q86YH6	Decaprenyl-diphosphate synthase subunit 2 OS=Homo sapiens OX=9606 GN=PDSS2 PE=1 SV=2	0.361	Down	PDSS2	44.128	6.3	4	2	2	2	2	2	2	2	2	35293	12711	1.47	0.53
Biological Process	GO:0051188	5	cofactor biosynthetic process	0.100712	Q9BUE6	Iron-sulfur cluster assembly 1 homolog, mitochondrial OS=Homo sapiens OX=9606 GN=ISCA1 PE=1 SV=1	1.743	Up	ISCA1	14.179	22.5	4	2	2	2	2	2	2	2	2	21204	36995	0.729	1.271
Biological Process	GO:0051188	5	cofactor biosynthetic process	0.100712	P49914	5-formyltetrahydrofolate cyclo-ligase OS=Homo sapiens OX=9606 GN=MTHFS PE=1 SV=2	0.411	Down	MTHFS	23.255	9.4	2	2	2	2	0	2	2	2	2	45245	18624	1.417	0.583
Biological Process	GO:0045446	7	endothelial cell differentiation	0.11263	Q9Y624	Junctional adhesion molecule A OS=Homo sapiens OX=9606 GN=F11R PE=1 SV=1	1.813	Up	F11R	32.583	25.4	6	4	4	1	5	4	4	4	4	78670	142690	0.711	1.289
Biological Process	GO:0045446	7	endothelial cell differentiation	0.11263	Q13485	Mothers against decapentaplegic homolog 4 OS=Homo sapiens OX=9606 GN=SMAD4 PE=1 SV=1	1.907	Up	SMAD4	60.438	13.8	5	4	4	1	4	3	4	3	4	39519	75426	0.688	1.312
Biological Process	GO:0032259	3	methylation	0.138704	A6NJ78	Probable methyltransferase-like protein 15 OS=Homo sapiens OX=9606 GN=METTL15 PE=1 SV=1	1.503	Up	METTL15	46.121	14.5	7	4	4	3	4	3	4	3	4	29047	43672	0.799	1.201
Biological Process	GO:0032259	3	methylation	0.138704	P21964	Catechol O-methyltransferase OS=Homo sapiens OX=9606 GN=COMT PE=1 SV=2	1.721	Up	COMT	30.037	51.7	21	9	9	11	10	9	9	9	9	334040	575120	0.735	1.265
Biological Process	GO:0032259	3	methylation	0.138704	Q8WTS6	Histone-lysine N-methyltransferase SETD7 OS=Homo sapiens OX=9606 GN=SETD7 PE=1 SV=1	1.805	Up	SETD7	40.72	16.9	5	4	4	3	2	4	3	4	3	36495	65819	0.713	1.287
Biological Process	GO:0032259	3	methylation	0.138704	Q86XK2	F-box only protein 11 OS=Homo sapiens OX=9606 GN=FBXO11 PE=1 SV=3	1.551	Up	FBXO11	103.58	7.4	5	4	4	1	4	2	4	2	4	14502	22473	0.784	1.216
Biological Process	GO:0032259	3	methylation	0.138704	Q6GMV2	SET and MYND domain-containing protein 5 OS=Homo sapiens OX=9606 GN=SMYD5 PE=1 SV=2	1.813	Up	SMYD5	47.34	13.2	5	3	3	3	2	3	3	3	3	59589	108140	0.711	1.289
Biological Process	GO:0032259	3	methylation	0.138704	Q5T280	Putative methyltransferase C9orf114 OS=Homo sapiens OX=9606 GN=SPOUT1 PE=1 SV=3	0.579	Down	SPOUT1	42.008	18.1	7	5	5	3	4	4	4	4	4	98726	57136	1.267	0.733
Biological Process	GO:0008334	9	histone mRNA metabolic process	0.070126	P52298	Nuclear cap-binding protein subunit 2 OS=Homo sapiens OX=9606 GN=NCBP2 PE=1 SV=1	0.533	Down	NCBP2	18.001	15.4	4	2	2	2	2	2	2	2	2	236680	126080	1.305	0.695
Biological Process	GO:0008334	9	histone mRNA metabolic process	0.070126	Q8NDF8	Terminal nucleotidyltransferase 4B OS=Homo sapiens OX=9606 GN=TENT4B PE=1 SV=2	0.619	Down	TENT4B	63.266	12.6	8	5	5	4	4	4	5	4	5	87723	54315	1.235	0.765
Biological Process	GO:0043902	5	positive regulation of multi-organism process	0.124638	Q9H9H4	Vacuolar protein sorting-associated protein 37B OS=Homo sapiens OX=9606 GN=VPS37B PE=1 SV=1	0.302	Down	VPS37B	31.307	13.7	3	3	3	3	0	3	2	3	2	62643	18909	1.536	0.464
Biological Process	GO:0043902	5	positive regulation of multi-organism process	0.124638	Q96F44	E3 ubiquitin-protein ligase TRIM11 OS=Homo sapiens OX=9606 GN=TRIM11 PE=1 SV=2	1.581	Up	TRIM11	52.774	5.3	3	2	2	1	2	2	2	2	2	18266	28867	0.775	1.225
Biological Process	GO:0043902	5	positive regulation of multi-organism process	0.124638	O15514	DNA-directed RNA polymerase II subunit RPB4 OS=Homo sapiens OX=9606 GN=POLR2D PE=1 SV=1	2.49	Up	POLR2D	16.311	36.6	5	3	3	2	3	3	3	3	3	45749	113980	0.573	1.427
Biological Process	GO:0043902	5	positive regulation of multi-organism process	0.124638	O14646	Chromodomain-helicase-DNA-binding protein 1 OS=Homo sapiens OX=9606 GN=CHD1 PE=1 SV=2	0.616	Down	CHD1	196.69	13.9	30	17	14	19	11	17	15	14	12	567170	348870	1.238	0.762
Biological Process	GO:0001667	7	ameboidal-type cell migration	0.0679975	Q9Y6W5	Wiskott-Aldrich syndrome protein family member 2 OS=Homo sapiens OX=9606 GN=WASF2 PE=1 SV=3	3.695	Up	WASF2	54.283	10	4	3	3	2	2	3	3	3	3	33895	125350	0.426	1.574
Biological Process	GO:0001667	7	ameboidal-type cell migration	0.0679975	P98172	Ephrin-B1 OS=Homo sapiens OX=9606 GN=EFNB1 PE=1 SV=1	1.564	Up	EFNB1	38.006	9.2	3	2	2	2	1	2	2	2	2	14125	22106	0.78	1.22
Biological Process	GO:0001667	7	ameboidal-type cell migration	0.0679975	Q9NQW6	Anillin OS=Homo sapiens OX=9606 GN=ANLN PE=1 SV=2	1.538	Up	ANLN	124.2	8.1	8	6	6	3	5	4	5	4	5	28643	44093	0.788	1.212
Biological Process	GO:1900180	7	regulation of protein localization to nucleus	0.0126035	P58004	Sestrin-2 OS=Homo sapiens OX=9606 GN=SESN2 PE=1 SV=1	0.195	Down	SESN2	54.493	6	3	2	2	2	1	2	2	2	2	52625	10278	1.673	0.327
Biological Process	GO:1900180	7	regulation of protein localization to nucleus	0.0126035	Q15915	Zinc finger protein ZIC 1 OS=Homo sapiens OX=9606 GN=ZIC1 PE=1 SV=2	0.407	Down	ZIC1	48.308	5.8	3	2	2	1	2	2	2	2	2	89884	36663	1.421	0.579
Biological Process	GO:1900180	7	regulation of protein localization to nucleus	0.0126035	Q14678	KN motif and ankyrin repeat domain-containing protein 1 OS=Homo sapiens OX=9606 GN=KANK1 PE=1 SV=3	1.597	Up	KANK1	147.29	2.2	4	2	2	2	2	2	2	2	2	12901	20597	0.77	1.23
Biological Process	GO:1900180	7	regulation of protein localization to nucleus	0.0126035	Q9Y5K6	CD2-associated protein OS=Homo sapiens OX=9606 GN=CD2AP PE=1 SV=1	0.665	Down	CD2AP	71.45	9.1	5	4	4	4	1	4	3	4	3	75500	50207	1.201	0.799
Biological Process	GO:1900180	7	regulation of protein localization to nucleus	0.0126035	Q13485	Mothers against decapentaplegic homolog 4 OS=Homo sapiens OX=9606 GN=SMAD4 PE=1 SV=1	1.907	Up	SMAD4	60.438	13.8	5	4	4	1	4	3	4	3	4	39519	75426	0.688	1.312
Biological Process	GO:1900180	7	regulation of protein localization to nucleus	0.0126035	P06241	Tyrosine-protein kinase Fyn OS=Homo sapiens OX=9606 GN=FYN PE=1 SV=3	1.95	Up	FYN	60.761	8.6	2	3	2	1	1	3	3	2	2	9486.5	18489	0.678	1.322
Biological Process	GO:2001236	9	regulation of extrinsic apoptotic signaling pathway	0.330619	P06241	Tyrosine-protein kinase Fyn OS=Homo sapiens OX=9606 GN=FYN PE=1 SV=3	1.95	Up	FYN	60.761	8.6	2	3	2	1	1	3	3	2	2	9486.5	18489	0.678	1.322
Biological Process	GO:2001236	9	regulation of extrinsic apoptotic signaling pathway	0.330619	P06756	Integrin alpha-V OS=Homo sapiens OX=9606 GN=ITGAV PE=1 SV=2	1.545	Up	ITGAV	116.04	4.4	5	3	3	2	3	3	3	3	3	21979	33971	0.786	1.214
Biological Process	GO:0050868	9	negative regulation of T cell activation	0.0636811	P04083	Annexin A1 OS=Homo sapiens OX=9606 GN=ANXA1 PE=1 SV=2	1.66	Up	ANXA1	38.714	12.4	6	3	3	3	3	3	3	3	3	24523	40666	0.752	1.248
Biological Process	GO:0050868	9	negative regulation of T cell activation	0.0636811	Q9NZQ7	Programmed cell death 1 ligand 1 OS=Homo sapiens OX=9606 GN=CD274 PE=1 SV=1	4.54	Up	CD274	33.275	29.3	10	6	6	3	7	4	6	4	6	132560	601010	0.361	1.639
Biological Process	GO:0098754	5	detoxification	0.0640616	P58004	Sestrin-2 OS=Homo sapiens OX=9606 GN=SESN2 PE=1 SV=1	0.195	Down	SESN2	54.493	6	3	2	2	2	1	2	2	2	2	52625	10278	1.673	0.327
Biological Process	GO:0098754	5	detoxification	0.0640616	Q5VT66	Mitochondrial amidoxime-reducing component 1 OS=Homo sapiens OX=9606 GN=MARC1 PE=1 SV=1	1.703	Up	MARC1	37.499	19.6	10	5	5	5	5	5	5	5	5	129260	220010	0.74	1.26
Biological Process	GO:0098754	5	detoxification	0.0640616	Q92626	Peroxidasin homolog OS=Homo sapiens OX=9606 GN=PXDN PE=1 SV=2	1.574	Up	PXDN	165.27	2.6	5	3	3	2	3	3	3	3	3	24590	38721	0.777	1.223
Biological Process	GO:0051222	8	positive regulation of protein transport	0.0221053	Q15915	Zinc finger protein ZIC 1 OS=Homo sapiens OX=9606 GN=ZIC1 PE=1 SV=2	0.407	Down	ZIC1	48.308	5.8	3	2	2	1	2	2	2	2	2	89884	36663	1.421	0.579
Biological Process	GO:0051222	8	positive regulation of protein transport	0.0221053	Q9NZQ7	Programmed cell death 1 ligand 1 OS=Homo sapiens OX=9606 GN=CD274 PE=1 SV=1	4.54	Up	CD274	33.275	29.3	10	6	6	3	7	4	6	4	6	132560	601010	0.361	1.639
Biological Process	GO:0051222	8	positive regulation of protein transport	0.0221053	Q14678	KN motif and ankyrin repeat domain-containing protein 1 OS=Homo sapiens OX=9606 GN=KANK1 PE=1 SV=3	1.597	Up	KANK1	147.29	2.2	4	2	2	2	2	2	2	2	2	12901	20597	0.77	1.23
Biological Process	GO:0051222	8	positive regulation of protein transport	0.0221053	Q13485	Mothers against decapentaplegic homolog 4 OS=Homo sapiens OX=9606 GN=SMAD4 PE=1 SV=1	1.907	Up	SMAD4	60.438	13.8	5	4	4	1	4	3	4	3	4	39519	75426	0.688	1.312
Biological Process	GO:0051222	8	positive regulation of protein transport	0.0221053	Q92614	Unconventional myosin-XVIIIa OS=Homo sapiens OX=9606 GN=MYO18A PE=1 SV=3	1.564	Up	MYO18A	233.11	4.5	8	6	6	5	3	6	5	6	5	41882	65556	0.78	1.22
Biological Process	GO:0051222	8	positive regulation of protein transport	0.0221053	Q86YS7	C2 domain-containing protein 5 OS=Homo sapiens OX=9606 GN=C2CD5 PE=1 SV=1	1.519	Up	C2CD5	110.45	4.3	4	4	4	2	2	3	4	3	4	55664	84545	0.794	1.206
Biological Process	GO:0051222	8	positive regulation of protein transport	0.0221053	P06241	Tyrosine-protein kinase Fyn OS=Homo sapiens OX=9606 GN=FYN PE=1 SV=3	1.95	Up	FYN	60.761	8.6	2	3	2	1	1	3	3	2	2	9486.5	18489	0.678	1.322
Biological Process	GO:0051222	8	positive regulation of protein transport	0.0221053	O94766	Galactosylgalactosylxylosylprotein 3-beta-glucuronosyltransferase 3 OS=Homo sapiens OX=9606 GN=B3GAT3 PE=1 SV=2	1.513	Up	B3GAT3	37.121	31.3	9	6	6	4	5	4	5	4	5	68443	103450	0.796	1.204
Biological Process	GO:2000021	5	regulation of ion homeostasis	0.103181	Q9Y4I1	Unconventional myosin-Va OS=Homo sapiens OX=9606 GN=MYO5A PE=1 SV=2	1.865	Up	MYO5A	215.4	1.1	2	2	2	1	1	2	2	2	2	62024	115750	0.698	1.302
Biological Process	GO:2000021	5	regulation of ion homeostasis	0.103181	P21964	Catechol O-methyltransferase OS=Homo sapiens OX=9606 GN=COMT PE=1 SV=2	1.721	Up	COMT	30.037	51.7	21	9	9	11	10	9	9	9	9	334040	575120	0.735	1.265
Biological Process	GO:2000021	5	regulation of ion homeostasis	0.103181	P06241	Tyrosine-protein kinase Fyn OS=Homo sapiens OX=9606 GN=FYN PE=1 SV=3	1.95	Up	FYN	60.761	8.6	2	3	2	1	1	3	3	2	2	9486.5	18489	0.678	1.322
Biological Process	GO:1900076	5	regulation of cellular response to insulin stimulus	0.127985	Q14678	KN motif and ankyrin repeat domain-containing protein 1 OS=Homo sapiens OX=9606 GN=KANK1 PE=1 SV=3	1.597	Up	KANK1	147.29	2.2	4	2	2	2	2	2	2	2	2	12901	20597	0.77	1.23
Biological Process	GO:1900076	5	regulation of cellular response to insulin stimulus	0.127985	Q86YS7	C2 domain-containing protein 5 OS=Homo sapiens OX=9606 GN=C2CD5 PE=1 SV=1	1.519	Up	C2CD5	110.45	4.3	4	4	4	2	2	3	4	3	4	55664	84545	0.794	1.206
Biological Process	GO:0031669	6	cellular response to nutrient levels	0.356043	P21964	Catechol O-methyltransferase OS=Homo sapiens OX=9606 GN=COMT PE=1 SV=2	1.721	Up	COMT	30.037	51.7	21	9	9	11	10	9	9	9	9	334040	575120	0.735	1.265
Biological Process	GO:0031669	6	cellular response to nutrient levels	0.356043	Q99757	Thioredoxin, mitochondrial OS=Homo sapiens OX=9606 GN=TXN2 PE=1 SV=2	1.692	Up	TXN2	18.383	21.7	7	2	2	4	3	2	2	2	2	172280	291730	0.743	1.257
Biological Process	GO:0045185	5	maintenance of protein location	0.29633	O94864	STAGA complex 65 subunit gamma OS=Homo sapiens OX=9606 GN=SUPT7L PE=1 SV=1	0.459	Down	SUPT7L	46.192	10.1	4	3	3	1	3	2	3	2	3	63757	29266	1.371	0.629
Biological Process	GO:0045185	5	maintenance of protein location	0.29633	O43292	Glycosylphosphatidylinositol anchor attachment 1 protein OS=Homo sapiens OX=9606 GN=GPAA1 PE=1 SV=3	1.999	Up	GPAA1	67.622	6	6	3	3	4	2	3	3	3	3	58209	116340	0.667	1.333
Biological Process	GO:0007187	7	G-protein coupled receptor signaling pathway, coupled to cyclic nucleotide second messenger	0.0574522	P04083	Annexin A1 OS=Homo sapiens OX=9606 GN=ANXA1 PE=1 SV=2	1.66	Up	ANXA1	38.714	12.4	6	3	3	3	3	3	3	3	3	24523	40666	0.752	1.248
Biological Process	GO:0007187	7	G-protein coupled receptor signaling pathway, coupled to cyclic nucleotide second messenger	0.0574522	Q9Y6W5	Wiskott-Aldrich syndrome protein family member 2 OS=Homo sapiens OX=9606 GN=WASF2 PE=1 SV=3	3.695	Up	WASF2	54.283	10	4	3	3	2	2	3	3	3	3	33895	125350	0.426	1.574
Biological Process	GO:0046854	9	phosphatidylinositol phosphorylation	0.0836119	Q8TBX8	Phosphatidylinositol 5-phosphate 4-kinase type-2 gamma OS=Homo sapiens OX=9606 GN=PIP4K2C PE=1 SV=3	1.558	Up	PIP4K2C	47.299	15	6	4	4	2	4	3	4	3	4	95949	149420	0.782	1.218
Biological Process	GO:0046854	9	phosphatidylinositol phosphorylation	0.0836119	P06241	Tyrosine-protein kinase Fyn OS=Homo sapiens OX=9606 GN=FYN PE=1 SV=3	1.95	Up	FYN	60.761	8.6	2	3	2	1	1	3	3	2	2	9486.5	18489	0.678	1.322
Biological Process	GO:0036503	7	ERAD pathway	0.347603	Q9BVT8	Transmembrane and ubiquitin-like domain-containing protein 1 OS=Homo sapiens OX=9606 GN=TMUB1 PE=1 SV=1	2.049	Up	TMUB1	26.261	21.1	4	3	3	1	3	3	3	3	3	80645	165100	0.656	1.344
Biological Process	GO:0036503	7	ERAD pathway	0.347603	Q9Y679	Ancient ubiquitous protein 1 OS=Homo sapiens OX=9606 GN=AUP1 PE=1 SV=2	1.71	Up	AUP1	45.786	13.4	4	4	4	1	3	3	3	3	3	84068	143650	0.738	1.262
Biological Process	GO:0006354	11	DNA-templated transcription, elongation	0.116746	P17480	Nucleolar transcription factor 1 OS=Homo sapiens OX=9606 GN=UBTF PE=1 SV=1	0.592	Down	UBTF	89.405	19.9	25	14	14	15	10	14	12	14	12	1290200	764920	1.256	0.744
Biological Process	GO:0006354	11	DNA-templated transcription, elongation	0.116746	Q15545	Transcription initiation factor TFIID subunit 7 OS=Homo sapiens OX=9606 GN=TAF7 PE=1 SV=1	1.963	Up	TAF7	40.259	6.9	3	2	2	1	2	2	2	2	2	33192	65085	0.675	1.325
Biological Process	GO:0006354	11	DNA-templated transcription, elongation	0.116746	O15514	DNA-directed RNA polymerase II subunit RPB4 OS=Homo sapiens OX=9606 GN=POLR2D PE=1 SV=1	2.49	Up	POLR2D	16.311	36.6	5	3	3	2	3	3	3	3	3	45749	113980	0.573	1.427
Biological Process	GO:0006354	11	DNA-templated transcription, elongation	0.116746	P52298	Nuclear cap-binding protein subunit 2 OS=Homo sapiens OX=9606 GN=NCBP2 PE=1 SV=1	0.533	Down	NCBP2	18.001	15.4	4	2	2	2	2	2	2	2	2	236680	126080	1.305	0.695
Biological Process	GO:0042327	9	positive regulation of phosphorylation	0.112149	P07947	Tyrosine-protein kinase Yes OS=Homo sapiens OX=9606 GN=YES1 PE=1 SV=3	0.389	Down	YES1	60.801	13.3	4	4	3	2	2	3	4	2	3	54575	21216	1.44	0.56
Biological Process	GO:0042327	9	positive regulation of phosphorylation	0.112149	P60033	CD81 antigen OS=Homo sapiens OX=9606 GN=CD81 PE=1 SV=1	1.591	Up	CD81	25.809	25	7	3	3	4	3	3	3	3	3	184410	293300	0.772	1.228
Biological Process	GO:0042327	9	positive regulation of phosphorylation	0.112149	Q13485	Mothers against decapentaplegic homolog 4 OS=Homo sapiens OX=9606 GN=SMAD4 PE=1 SV=1	1.907	Up	SMAD4	60.438	13.8	5	4	4	1	4	3	4	3	4	39519	75426	0.688	1.312
Biological Process	GO:0042327	9	positive regulation of phosphorylation	0.112149	P06241	Tyrosine-protein kinase Fyn OS=Homo sapiens OX=9606 GN=FYN PE=1 SV=3	1.95	Up	FYN	60.761	8.6	2	3	2	1	1	3	3	2	2	9486.5	18489	0.678	1.322
Biological Process	GO:0042327	9	positive regulation of phosphorylation	0.112149	P06756	Integrin alpha-V OS=Homo sapiens OX=9606 GN=ITGAV PE=1 SV=2	1.545	Up	ITGAV	116.04	4.4	5	3	3	2	3	3	3	3	3	21979	33971	0.786	1.214
Biological Process	GO:0042327	9	positive regulation of phosphorylation	0.112149	P05386	60S acidic ribosomal protein P1 OS=Homo sapiens OX=9606 GN=RPLP1 PE=1 SV=1	1.801	Up	RPLP1	11.514	66.7	9	3	2	4	5	2	3	2	2	1461500	2633700	0.714	1.286
Biological Process	GO:0042327	9	positive regulation of phosphorylation	0.112149	Q7L7X3	Serine/threonine-protein kinase TAO1 OS=Homo sapiens OX=9606 GN=TAOK1 PE=1 SV=1	0.622	Down	TAOK1	116.07	2	2	2	2	0	2	2	2	2	2	14986	9319.8	1.233	0.767
Biological Process	GO:0042327	9	positive regulation of phosphorylation	0.112149	Q8WXW3	Progesterone-induced-blocking factor 1 OS=Homo sapiens OX=9606 GN=PIBF1 PE=1 SV=2	0.638	Down	PIBF1	89.804	9.4	7	6	6	4	3	4	5	4	5	60981	38897	1.221	0.779
Biological Process	GO:0042327	9	positive regulation of phosphorylation	0.112149	Q9HAW4	Claspin OS=Homo sapiens OX=9606 GN=CLSPN PE=1 SV=3	0.595	Down	CLSPN	151.09	4.6	5	4	4	3	2	3	3	3	3	24597	14618	1.254	0.746
Biological Process	GO:0090314	11	positive regulation of protein targeting to membrane	0.0254146	Q86YS7	C2 domain-containing protein 5 OS=Homo sapiens OX=9606 GN=C2CD5 PE=1 SV=1	1.519	Up	C2CD5	110.45	4.3	4	4	4	2	2	3	4	3	4	55664	84545	0.794	1.206
Biological Process	GO:0090314	11	positive regulation of protein targeting to membrane	0.0254146	P06241	Tyrosine-protein kinase Fyn OS=Homo sapiens OX=9606 GN=FYN PE=1 SV=3	1.95	Up	FYN	60.761	8.6	2	3	2	1	1	3	3	2	2	9486.5	18489	0.678	1.322
Biological Process	GO:0048812	12	neuron projection morphogenesis	0.0546013	Q8WXF7	Atlastin-1 OS=Homo sapiens OX=9606 GN=ATL1 PE=1 SV=1	0.357	Down	ATL1	63.543	9.7	3	4	3	0	3	3	4	2	3	64456	22973	1.474	0.526
Biological Process	GO:0048812	12	neuron projection morphogenesis	0.0546013	P26232	Catenin alpha-2 OS=Homo sapiens OX=9606 GN=CTNNA2 PE=1 SV=5	1.551	Up	CTNNA2	105.31	10.1	7	8	1	4	3	8	6	1	1	29422	45635	0.784	1.216
Biological Process	GO:0048812	12	neuron projection morphogenesis	0.0546013	P20336	Ras-related protein Rab-3A OS=Homo sapiens OX=9606 GN=RAB3A PE=1 SV=1	0.432	Down	RAB3A	24.984	14.1	4	2	2	3	1	2	2	2	2	76283	32943	1.397	0.603
Biological Process	GO:0048812	12	neuron projection morphogenesis	0.0546013	Q13485	Mothers against decapentaplegic homolog 4 OS=Homo sapiens OX=9606 GN=SMAD4 PE=1 SV=1	1.907	Up	SMAD4	60.438	13.8	5	4	4	1	4	3	4	3	4	39519	75426	0.688	1.312
Biological Process	GO:0048812	12	neuron projection morphogenesis	0.0546013	P98172	Ephrin-B1 OS=Homo sapiens OX=9606 GN=EFNB1 PE=1 SV=1	1.564	Up	EFNB1	38.006	9.2	3	2	2	2	1	2	2	2	2	14125	22106	0.78	1.22
Biological Process	GO:0048812	12	neuron projection morphogenesis	0.0546013	P06241	Tyrosine-protein kinase Fyn OS=Homo sapiens OX=9606 GN=FYN PE=1 SV=3	1.95	Up	FYN	60.761	8.6	2	3	2	1	1	3	3	2	2	9486.5	18489	0.678	1.322
Biological Process	GO:0007009	6	plasma membrane organization	0.29426	Q9Y4I1	Unconventional myosin-Va OS=Homo sapiens OX=9606 GN=MYO5A PE=1 SV=2	1.865	Up	MYO5A	215.4	1.1	2	2	2	1	1	2	2	2	2	62024	115750	0.698	1.302
Biological Process	GO:0007009	6	plasma membrane organization	0.29426	Q9Y624	Junctional adhesion molecule A OS=Homo sapiens OX=9606 GN=F11R PE=1 SV=1	1.813	Up	F11R	32.583	25.4	6	4	4	1	5	4	4	4	4	78670	142690	0.711	1.289
Biological Process	GO:0007009	6	plasma membrane organization	0.29426	Q86YS7	C2 domain-containing protein 5 OS=Homo sapiens OX=9606 GN=C2CD5 PE=1 SV=1	1.519	Up	C2CD5	110.45	4.3	4	4	4	2	2	3	4	3	4	55664	84545	0.794	1.206
Biological Process	GO:0000902	6	cell morphogenesis	0.00833853	P40337	von Hippel-Lindau disease tumor suppressor OS=Homo sapiens OX=9606 GN=VHL PE=1 SV=2	3.141	Up	VHL	24.152	14.6	4	3	3	2	2	2	3	2	3	62931	197830	0.483	1.517
Biological Process	GO:0000902	6	cell morphogenesis	0.00833853	Q8WXF7	Atlastin-1 OS=Homo sapiens OX=9606 GN=ATL1 PE=1 SV=1	0.357	Down	ATL1	63.543	9.7	3	4	3	0	3	3	4	2	3	64456	22973	1.474	0.526
Biological Process	GO:0000902	6	cell morphogenesis	0.00833853	P43003	Excitatory amino acid transporter 1 OS=Homo sapiens OX=9606 GN=SLC1A3 PE=1 SV=1	1.564	Up	SLC1A3	59.572	4.2	3	2	2	1	2	2	2	2	2	11815	18470	0.78	1.22
Biological Process	GO:0000902	6	cell morphogenesis	0.00833853	P20336	Ras-related protein Rab-3A OS=Homo sapiens OX=9606 GN=RAB3A PE=1 SV=1	0.432	Down	RAB3A	24.984	14.1	4	2	2	3	1	2	2	2	2	76283	32943	1.397	0.603
Biological Process	GO:0000902	6	cell morphogenesis	0.00833853	Q13485	Mothers against decapentaplegic homolog 4 OS=Homo sapiens OX=9606 GN=SMAD4 PE=1 SV=1	1.907	Up	SMAD4	60.438	13.8	5	4	4	1	4	3	4	3	4	39519	75426	0.688	1.312
Biological Process	GO:0000902	6	cell morphogenesis	0.00833853	Q9Y6W5	Wiskott-Aldrich syndrome protein family member 2 OS=Homo sapiens OX=9606 GN=WASF2 PE=1 SV=3	3.695	Up	WASF2	54.283	10	4	3	3	2	2	3	3	3	3	33895	125350	0.426	1.574
Biological Process	GO:0000902	6	cell morphogenesis	0.00833853	P98172	Ephrin-B1 OS=Homo sapiens OX=9606 GN=EFNB1 PE=1 SV=1	1.564	Up	EFNB1	38.006	9.2	3	2	2	2	1	2	2	2	2	14125	22106	0.78	1.22
Biological Process	GO:0000902	6	cell morphogenesis	0.00833853	P06241	Tyrosine-protein kinase Fyn OS=Homo sapiens OX=9606 GN=FYN PE=1 SV=3	1.95	Up	FYN	60.761	8.6	2	3	2	1	1	3	3	2	2	9486.5	18489	0.678	1.322
Biological Process	GO:0000902	6	cell morphogenesis	0.00833853	P06756	Integrin alpha-V OS=Homo sapiens OX=9606 GN=ITGAV PE=1 SV=2	1.545	Up	ITGAV	116.04	4.4	5	3	3	2	3	3	3	3	3	21979	33971	0.786	1.214
Biological Process	GO:0000902	6	cell morphogenesis	0.00833853	P26232	Catenin alpha-2 OS=Homo sapiens OX=9606 GN=CTNNA2 PE=1 SV=5	1.551	Up	CTNNA2	105.31	10.1	7	8	1	4	3	8	6	1	1	29422	45635	0.784	1.216
Biological Process	GO:0050434	10	positive regulation of viral transcription	0.159993	O15514	DNA-directed RNA polymerase II subunit RPB4 OS=Homo sapiens OX=9606 GN=POLR2D PE=1 SV=1	2.49	Up	POLR2D	16.311	36.6	5	3	3	2	3	3	3	3	3	45749	113980	0.573	1.427
Biological Process	GO:0050434	10	positive regulation of viral transcription	0.159993	O14646	Chromodomain-helicase-DNA-binding protein 1 OS=Homo sapiens OX=9606 GN=CHD1 PE=1 SV=2	0.616	Down	CHD1	196.69	13.9	30	17	14	19	11	17	15	14	12	567170	348870	1.238	0.762
Biological Process	GO:0032908	7	regulation of transforming growth factor beta1 production	0.000529633	O75787	Renin receptor OS=Homo sapiens OX=9606 GN=ATP6AP2 PE=1 SV=2	1.685	Up	ATP6AP2	39.008	15.4	5	3	3	2	3	2	3	2	3	31169	52519	0.745	1.255
Biological Process	GO:0032908	7	regulation of transforming growth factor beta1 production	0.000529633	Q9Y5K6	CD2-associated protein OS=Homo sapiens OX=9606 GN=CD2AP PE=1 SV=1	0.665	Down	CD2AP	71.45	9.1	5	4	4	4	1	4	3	4	3	75500	50207	1.201	0.799
Biological Process	GO:0097194	7	execution phase of apoptosis	0.159993	Q7L7X3	Serine/threonine-protein kinase TAO1 OS=Homo sapiens OX=9606 GN=TAOK1 PE=1 SV=1	0.622	Down	TAOK1	116.07	2	2	2	2	0	2	2	2	2	2	14986	9319.8	1.233	0.767
Biological Process	GO:0097194	7	execution phase of apoptosis	0.159993	Q9HAW4	Claspin OS=Homo sapiens OX=9606 GN=CLSPN PE=1 SV=3	0.595	Down	CLSPN	151.09	4.6	5	4	4	3	2	3	3	3	3	24597	14618	1.254	0.746
Biological Process	GO:0042698	5	ovulation cycle	0.021242	Q9UHI8	A disintegrin and metalloproteinase with thrombospondin motifs 1 OS=Homo sapiens OX=9606 GN=ADAMTS1 PE=1 SV=4	2.21	Up	ADAMTS1	105.36	2.7	3	2	2	1	2	2	2	2	2	12221	27000	0.623	1.377
Biological Process	GO:0042698	5	ovulation cycle	0.021242	P04083	Annexin A1 OS=Homo sapiens OX=9606 GN=ANXA1 PE=1 SV=2	1.66	Up	ANXA1	38.714	12.4	6	3	3	3	3	3	3	3	3	24523	40666	0.752	1.248
Biological Process	GO:0042698	5	ovulation cycle	0.021242	Q13485	Mothers against decapentaplegic homolog 4 OS=Homo sapiens OX=9606 GN=SMAD4 PE=1 SV=1	1.907	Up	SMAD4	60.438	13.8	5	4	4	1	4	3	4	3	4	39519	75426	0.688	1.312
Biological Process	GO:1990778	6	protein localization to cell periphery	0.0980414	Q9Y4I1	Unconventional myosin-Va OS=Homo sapiens OX=9606 GN=MYO5A PE=1 SV=2	1.865	Up	MYO5A	215.4	1.1	2	2	2	1	1	2	2	2	2	62024	115750	0.698	1.302
Biological Process	GO:1990778	6	protein localization to cell periphery	0.0980414	O60333	Kinesin-like protein KIF1B OS=Homo sapiens OX=9606 GN=KIF1B PE=1 SV=5	0.55	Down	KIF1B	204.47	2.5	3	3	2	1	2	3	3	2	2	51891	28584	1.29	0.71
Biological Process	GO:1990778	6	protein localization to cell periphery	0.0980414	Q9Y624	Junctional adhesion molecule A OS=Homo sapiens OX=9606 GN=F11R PE=1 SV=1	1.813	Up	F11R	32.583	25.4	6	4	4	1	5	4	4	4	4	78670	142690	0.711	1.289
Biological Process	GO:1990778	6	protein localization to cell periphery	0.0980414	Q86YS7	C2 domain-containing protein 5 OS=Homo sapiens OX=9606 GN=C2CD5 PE=1 SV=1	1.519	Up	C2CD5	110.45	4.3	4	4	4	2	2	3	4	3	4	55664	84545	0.794	1.206
Biological Process	GO:0071774	6	response to fibroblast growth factor	0.218776	O15514	DNA-directed RNA polymerase II subunit RPB4 OS=Homo sapiens OX=9606 GN=POLR2D PE=1 SV=1	2.49	Up	POLR2D	16.311	36.6	5	3	3	2	3	3	3	3	3	45749	113980	0.573	1.427
Biological Process	GO:0071774	6	response to fibroblast growth factor	0.218776	P52298	Nuclear cap-binding protein subunit 2 OS=Homo sapiens OX=9606 GN=NCBP2 PE=1 SV=1	0.533	Down	NCBP2	18.001	15.4	4	2	2	2	2	2	2	2	2	236680	126080	1.305	0.695
Biological Process	GO:0051602	4	response to electrical stimulus	0.0349769	Q99584	Protein S100-A13 OS=Homo sapiens OX=9606 GN=S100A13 PE=1 SV=1	0.569	Down	S100A13	11.471	23.5	4	2	2	2	2	2	2	2	2	305020	173330	1.275	0.725
Biological Process	GO:0051602	4	response to electrical stimulus	0.0349769	P20336	Ras-related protein Rab-3A OS=Homo sapiens OX=9606 GN=RAB3A PE=1 SV=1	0.432	Down	RAB3A	24.984	14.1	4	2	2	3	1	2	2	2	2	76283	32943	1.397	0.603
Biological Process	GO:0003158	6	endothelium development	0.151851	Q9Y624	Junctional adhesion molecule A OS=Homo sapiens OX=9606 GN=F11R PE=1 SV=1	1.813	Up	F11R	32.583	25.4	6	4	4	1	5	4	4	4	4	78670	142690	0.711	1.289
Biological Process	GO:0003158	6	endothelium development	0.151851	Q13485	Mothers against decapentaplegic homolog 4 OS=Homo sapiens OX=9606 GN=SMAD4 PE=1 SV=1	1.907	Up	SMAD4	60.438	13.8	5	4	4	1	4	3	4	3	4	39519	75426	0.688	1.312
Biological Process	GO:0050870	9	positive regulation of T cell activation	0.00609375	P07947	Tyrosine-protein kinase Yes OS=Homo sapiens OX=9606 GN=YES1 PE=1 SV=3	0.389	Down	YES1	60.801	13.3	4	4	3	2	2	3	4	2	3	54575	21216	1.44	0.56
Biological Process	GO:0050870	9	positive regulation of T cell activation	0.00609375	P04083	Annexin A1 OS=Homo sapiens OX=9606 GN=ANXA1 PE=1 SV=2	1.66	Up	ANXA1	38.714	12.4	6	3	3	3	3	3	3	3	3	24523	40666	0.752	1.248
Biological Process	GO:0050870	9	positive regulation of T cell activation	0.00609375	Q9NZQ7	Programmed cell death 1 ligand 1 OS=Homo sapiens OX=9606 GN=CD274 PE=1 SV=1	4.54	Up	CD274	33.275	29.3	10	6	6	3	7	4	6	4	6	132560	601010	0.361	1.639
Biological Process	GO:0050870	9	positive regulation of T cell activation	0.00609375	P98172	Ephrin-B1 OS=Homo sapiens OX=9606 GN=EFNB1 PE=1 SV=1	1.564	Up	EFNB1	38.006	9.2	3	2	2	2	1	2	2	2	2	14125	22106	0.78	1.22
Biological Process	GO:0050870	9	positive regulation of T cell activation	0.00609375	P06241	Tyrosine-protein kinase Fyn OS=Homo sapiens OX=9606 GN=FYN PE=1 SV=3	1.95	Up	FYN	60.761	8.6	2	3	2	1	1	3	3	2	2	9486.5	18489	0.678	1.322
Biological Process	GO:0030029	4	actin filament-based process	0.157764	Q9Y4I1	Unconventional myosin-Va OS=Homo sapiens OX=9606 GN=MYO5A PE=1 SV=2	1.865	Up	MYO5A	215.4	1.1	2	2	2	1	1	2	2	2	2	62024	115750	0.698	1.302
Biological Process	GO:0030029	4	actin filament-based process	0.157764	P06753	Tropomyosin alpha-3 chain OS=Homo sapiens OX=9606 GN=TPM3 PE=1 SV=2	1.729	Up	TPM3	32.95	24.6	13	8	5	5	8	8	8	5	5	967420	1671500	0.733	1.267
Biological Process	GO:0030029	4	actin filament-based process	0.157764	P04083	Annexin A1 OS=Homo sapiens OX=9606 GN=ANXA1 PE=1 SV=2	1.66	Up	ANXA1	38.714	12.4	6	3	3	3	3	3	3	3	3	24523	40666	0.752	1.248
Biological Process	GO:0030029	4	actin filament-based process	0.157764	Q9Y624	Junctional adhesion molecule A OS=Homo sapiens OX=9606 GN=F11R PE=1 SV=1	1.813	Up	F11R	32.583	25.4	6	4	4	1	5	4	4	4	4	78670	142690	0.711	1.289
Biological Process	GO:0030029	4	actin filament-based process	0.157764	Q92614	Unconventional myosin-XVIIIa OS=Homo sapiens OX=9606 GN=MYO18A PE=1 SV=3	1.564	Up	MYO18A	233.11	4.5	8	6	6	5	3	6	5	6	5	41882	65556	0.78	1.22
Biological Process	GO:0030029	4	actin filament-based process	0.157764	Q9Y6W5	Wiskott-Aldrich syndrome protein family member 2 OS=Homo sapiens OX=9606 GN=WASF2 PE=1 SV=3	3.695	Up	WASF2	54.283	10	4	3	3	2	2	3	3	3	3	33895	125350	0.426	1.574
Biological Process	GO:0030029	4	actin filament-based process	0.157764	Q5VZK9	F-actin-uncapping protein LRRC16A OS=Homo sapiens OX=9606 GN=CARMIL1 PE=1 SV=1	0.626	Down	CARMIL1	151.56	2.1	3	2	2	2	1	2	2	2	2	18915	11830	1.23	0.77
Biological Process	GO:0071560	7	cellular response to transforming growth factor beta stimulus	0.0142071	P07947	Tyrosine-protein kinase Yes OS=Homo sapiens OX=9606 GN=YES1 PE=1 SV=3	0.389	Down	YES1	60.801	13.3	4	4	3	2	2	3	4	2	3	54575	21216	1.44	0.56
Biological Process	GO:0071560	7	cellular response to transforming growth factor beta stimulus	0.0142071	Q9Y624	Junctional adhesion molecule A OS=Homo sapiens OX=9606 GN=F11R PE=1 SV=1	1.813	Up	F11R	32.583	25.4	6	4	4	1	5	4	4	4	4	78670	142690	0.711	1.289
Biological Process	GO:0071560	7	cellular response to transforming growth factor beta stimulus	0.0142071	Q13485	Mothers against decapentaplegic homolog 4 OS=Homo sapiens OX=9606 GN=SMAD4 PE=1 SV=1	1.907	Up	SMAD4	60.438	13.8	5	4	4	1	4	3	4	3	4	39519	75426	0.688	1.312
Biological Process	GO:0071560	7	cellular response to transforming growth factor beta stimulus	0.0142071	P06241	Tyrosine-protein kinase Fyn OS=Homo sapiens OX=9606 GN=FYN PE=1 SV=3	1.95	Up	FYN	60.761	8.6	2	3	2	1	1	3	3	2	2	9486.5	18489	0.678	1.322
Biological Process	GO:0001818	6	negative regulation of cytokine production	0.0258302	P04083	Annexin A1 OS=Homo sapiens OX=9606 GN=ANXA1 PE=1 SV=2	1.66	Up	ANXA1	38.714	12.4	6	3	3	3	3	3	3	3	3	24523	40666	0.752	1.248
Biological Process	GO:0001818	6	negative regulation of cytokine production	0.0258302	Q9NZQ7	Programmed cell death 1 ligand 1 OS=Homo sapiens OX=9606 GN=CD274 PE=1 SV=1	4.54	Up	CD274	33.275	29.3	10	6	6	3	7	4	6	4	6	132560	601010	0.361	1.639
Biological Process	GO:0001818	6	negative regulation of cytokine production	0.0258302	Q9Y5K6	CD2-associated protein OS=Homo sapiens OX=9606 GN=CD2AP PE=1 SV=1	0.665	Down	CD2AP	71.45	9.1	5	4	4	4	1	4	3	4	3	75500	50207	1.201	0.799
Biological Process	GO:0001818	6	negative regulation of cytokine production	0.0258302	Q8WXW3	Progesterone-induced-blocking factor 1 OS=Homo sapiens OX=9606 GN=PIBF1 PE=1 SV=2	0.638	Down	PIBF1	89.804	9.4	7	6	6	4	3	4	5	4	5	60981	38897	1.221	0.779
Biological Process	GO:1902115	7	regulation of organelle assembly	0.213212	Q9NZZ3	Charged multivesicular body protein 5 OS=Homo sapiens OX=9606 GN=CHMP5 PE=1 SV=1	1.77	Up	CHMP5	24.57	16.9	5	2	2	2	3	2	2	2	2	89781	158800	0.722	1.278
Biological Process	GO:1902115	7	regulation of organelle assembly	0.213212	Q13485	Mothers against decapentaplegic homolog 4 OS=Homo sapiens OX=9606 GN=SMAD4 PE=1 SV=1	1.907	Up	SMAD4	60.438	13.8	5	4	4	1	4	3	4	3	4	39519	75426	0.688	1.312
Biological Process	GO:1902115	7	regulation of organelle assembly	0.213212	Q8TBX8	Phosphatidylinositol 5-phosphate 4-kinase type-2 gamma OS=Homo sapiens OX=9606 GN=PIP4K2C PE=1 SV=3	1.558	Up	PIP4K2C	47.299	15	6	4	4	2	4	3	4	3	4	95949	149420	0.782	1.218
Biological Process	GO:0036260	9	RNA capping	0.159993	O15514	DNA-directed RNA polymerase II subunit RPB4 OS=Homo sapiens OX=9606 GN=POLR2D PE=1 SV=1	2.49	Up	POLR2D	16.311	36.6	5	3	3	2	3	3	3	3	3	45749	113980	0.573	1.427
Biological Process	GO:0036260	9	RNA capping	0.159993	P52298	Nuclear cap-binding protein subunit 2 OS=Homo sapiens OX=9606 GN=NCBP2 PE=1 SV=1	0.533	Down	NCBP2	18.001	15.4	4	2	2	2	2	2	2	2	2	236680	126080	1.305	0.695
Biological Process	GO:0031570	8	DNA integrity checkpoint	0.281569	Q7L7X3	Serine/threonine-protein kinase TAO1 OS=Homo sapiens OX=9606 GN=TAOK1 PE=1 SV=1	0.622	Down	TAOK1	116.07	2	2	2	2	0	2	2	2	2	2	14986	9319.8	1.233	0.767
Biological Process	GO:0031570	8	DNA integrity checkpoint	0.281569	Q96RU2	Ubiquitin carboxyl-terminal hydrolase 28 OS=Homo sapiens OX=9606 GN=USP28 PE=1 SV=1	1.845	Up	USP28	122.49	4.3	4	3	3	2	2	2	3	2	3	18430	34013	0.703	1.297
Biological Process	GO:0031570	8	DNA integrity checkpoint	0.281569	Q9HAW4	Claspin OS=Homo sapiens OX=9606 GN=CLSPN PE=1 SV=3	0.595	Down	CLSPN	151.09	4.6	5	4	4	3	2	3	3	3	3	24597	14618	1.254	0.746
Biological Process	GO:0051828	6	entry into other organism involved in symbiotic interaction	0.0602357	P60033	CD81 antigen OS=Homo sapiens OX=9606 GN=CD81 PE=1 SV=1	1.591	Up	CD81	25.809	25	7	3	3	4	3	3	3	3	3	184410	293300	0.772	1.228
Biological Process	GO:0051828	6	entry into other organism involved in symbiotic interaction	0.0602357	Q9Y624	Junctional adhesion molecule A OS=Homo sapiens OX=9606 GN=F11R PE=1 SV=1	1.813	Up	F11R	32.583	25.4	6	4	4	1	5	4	4	4	4	78670	142690	0.711	1.289
Biological Process	GO:0051828	6	entry into other organism involved in symbiotic interaction	0.0602357	P06756	Integrin alpha-V OS=Homo sapiens OX=9606 GN=ITGAV PE=1 SV=2	1.545	Up	ITGAV	116.04	4.4	5	3	3	2	3	3	3	3	3	21979	33971	0.786	1.214
Biological Process	GO:0031344	6	regulation of cell projection organization	0.111697	Q16854	Deoxyguanosine kinase, mitochondrial OS=Homo sapiens OX=9606 GN=DGUOK PE=1 SV=2	2.604	Up	DGUOK	32.055	10.8	3	2	2	1	2	2	2	2	2	23652	61633	0.555	1.445
Biological Process	GO:0031344	6	regulation of cell projection organization	0.111697	Q86VR2	Reticulophagy regulator 3 OS=Homo sapiens OX=9606 GN=RETREG3 PE=1 SV=1	0.657	Down	RETREG3	51.396	12.2	6	4	4	2	4	2	4	2	4	69232	45439	1.207	0.793
Biological Process	GO:0031344	6	regulation of cell projection organization	0.111697	Q14678	KN motif and ankyrin repeat domain-containing protein 1 OS=Homo sapiens OX=9606 GN=KANK1 PE=1 SV=3	1.597	Up	KANK1	147.29	2.2	4	2	2	2	2	2	2	2	2	12901	20597	0.77	1.23
Biological Process	GO:0031344	6	regulation of cell projection organization	0.111697	Q5JSL3	Dedicator of cytokinesis protein 11 OS=Homo sapiens OX=9606 GN=DOCK11 PE=1 SV=2	0.402	Down	DOCK11	237.67	2.2	3	3	3	2	1	2	3	2	3	16117	6465.8	1.427	0.573
Biological Process	GO:0031344	6	regulation of cell projection organization	0.111697	Q9Y6W5	Wiskott-Aldrich syndrome protein family member 2 OS=Homo sapiens OX=9606 GN=WASF2 PE=1 SV=3	3.695	Up	WASF2	54.283	10	4	3	3	2	2	3	3	3	3	33895	125350	0.426	1.574
Biological Process	GO:0031344	6	regulation of cell projection organization	0.111697	Q5VZK9	F-actin-uncapping protein LRRC16A OS=Homo sapiens OX=9606 GN=CARMIL1 PE=1 SV=1	0.626	Down	CARMIL1	151.56	2.1	3	2	2	2	1	2	2	2	2	18915	11830	1.23	0.77
Biological Process	GO:0031344	6	regulation of cell projection organization	0.111697	P06241	Tyrosine-protein kinase Fyn OS=Homo sapiens OX=9606 GN=FYN PE=1 SV=3	1.95	Up	FYN	60.761	8.6	2	3	2	1	1	3	3	2	2	9486.5	18489	0.678	1.322
Biological Process	GO:0048013	9	ephrin receptor signaling pathway	0.0847982	P07947	Tyrosine-protein kinase Yes OS=Homo sapiens OX=9606 GN=YES1 PE=1 SV=3	0.389	Down	YES1	60.801	13.3	4	4	3	2	2	3	4	2	3	54575	21216	1.44	0.56
Biological Process	GO:0048013	9	ephrin receptor signaling pathway	0.0847982	P98172	Ephrin-B1 OS=Homo sapiens OX=9606 GN=EFNB1 PE=1 SV=1	1.564	Up	EFNB1	38.006	9.2	3	2	2	2	1	2	2	2	2	14125	22106	0.78	1.22
Biological Process	GO:0048013	9	ephrin receptor signaling pathway	0.0847982	P06241	Tyrosine-protein kinase Fyn OS=Homo sapiens OX=9606 GN=FYN PE=1 SV=3	1.95	Up	FYN	60.761	8.6	2	3	2	1	1	3	3	2	2	9486.5	18489	0.678	1.322
Biological Process	GO:0003008	3	system process	0.00772215	P07947	Tyrosine-protein kinase Yes OS=Homo sapiens OX=9606 GN=YES1 PE=1 SV=3	0.389	Down	YES1	60.801	13.3	4	4	3	2	2	3	4	2	3	54575	21216	1.44	0.56
Biological Process	GO:0003008	3	system process	0.00772215	P43003	Excitatory amino acid transporter 1 OS=Homo sapiens OX=9606 GN=SLC1A3 PE=1 SV=1	1.564	Up	SLC1A3	59.572	4.2	3	2	2	1	2	2	2	2	2	11815	18470	0.78	1.22
Biological Process	GO:0003008	3	system process	0.00772215	P06753	Tropomyosin alpha-3 chain OS=Homo sapiens OX=9606 GN=TPM3 PE=1 SV=2	1.729	Up	TPM3	32.95	24.6	13	8	5	5	8	8	8	5	5	967420	1671500	0.733	1.267
Biological Process	GO:0003008	3	system process	0.00772215	Q86XK2	F-box only protein 11 OS=Homo sapiens OX=9606 GN=FBXO11 PE=1 SV=3	1.551	Up	FBXO11	103.58	7.4	5	4	4	1	4	2	4	2	4	14502	22473	0.784	1.216
Biological Process	GO:0003008	3	system process	0.00772215	P20336	Ras-related protein Rab-3A OS=Homo sapiens OX=9606 GN=RAB3A PE=1 SV=1	0.432	Down	RAB3A	24.984	14.1	4	2	2	3	1	2	2	2	2	76283	32943	1.397	0.603
Biological Process	GO:0003008	3	system process	0.00772215	P06241	Tyrosine-protein kinase Fyn OS=Homo sapiens OX=9606 GN=FYN PE=1 SV=3	1.95	Up	FYN	60.761	8.6	2	3	2	1	1	3	3	2	2	9486.5	18489	0.678	1.322
Biological Process	GO:0003008	3	system process	0.00772215	O75787	Renin receptor OS=Homo sapiens OX=9606 GN=ATP6AP2 PE=1 SV=2	1.685	Up	ATP6AP2	39.008	15.4	5	3	3	2	3	2	3	2	3	31169	52519	0.745	1.255
Biological Process	GO:0003008	3	system process	0.00772215	Q9Y4I1	Unconventional myosin-Va OS=Homo sapiens OX=9606 GN=MYO5A PE=1 SV=2	1.865	Up	MYO5A	215.4	1.1	2	2	2	1	1	2	2	2	2	62024	115750	0.698	1.302
Biological Process	GO:0003008	3	system process	0.00772215	Q9NZ08	Endoplasmic reticulum aminopeptidase 1 OS=Homo sapiens OX=9606 GN=ERAP1 PE=1 SV=3	1.628	Up	ERAP1	107.23	4.7	4	3	3	2	2	2	3	2	3	16122	26242	0.761	1.239
Biological Process	GO:0003008	3	system process	0.00772215	P26232	Catenin alpha-2 OS=Homo sapiens OX=9606 GN=CTNNA2 PE=1 SV=5	1.551	Up	CTNNA2	105.31	10.1	7	8	1	4	3	8	6	1	1	29422	45635	0.784	1.216
Biological Process	GO:0003008	3	system process	0.00772215	Q9Y624	Junctional adhesion molecule A OS=Homo sapiens OX=9606 GN=F11R PE=1 SV=1	1.813	Up	F11R	32.583	25.4	6	4	4	1	5	4	4	4	4	78670	142690	0.711	1.289
Biological Process	GO:0003008	3	system process	0.00772215	P21964	Catechol O-methyltransferase OS=Homo sapiens OX=9606 GN=COMT PE=1 SV=2	1.721	Up	COMT	30.037	51.7	21	9	9	11	10	9	9	9	9	334040	575120	0.735	1.265
Biological Process	GO:0003008	3	system process	0.00772215	Q9UPW5	Cytosolic carboxypeptidase 1 OS=Homo sapiens OX=9606 GN=AGTPBP1 PE=1 SV=3	0.658	Down	AGTPBP1	138.45	7.1	7	6	6	4	3	4	5	4	5	52937	34859	1.206	0.794
Biological Process	GO:0022409	6	positive regulation of cell-cell adhesion	0.00904476	P07947	Tyrosine-protein kinase Yes OS=Homo sapiens OX=9606 GN=YES1 PE=1 SV=3	0.389	Down	YES1	60.801	13.3	4	4	3	2	2	3	4	2	3	54575	21216	1.44	0.56
Biological Process	GO:0022409	6	positive regulation of cell-cell adhesion	0.00904476	P04083	Annexin A1 OS=Homo sapiens OX=9606 GN=ANXA1 PE=1 SV=2	1.66	Up	ANXA1	38.714	12.4	6	3	3	3	3	3	3	3	3	24523	40666	0.752	1.248
Biological Process	GO:0022409	6	positive regulation of cell-cell adhesion	0.00904476	Q9NZQ7	Programmed cell death 1 ligand 1 OS=Homo sapiens OX=9606 GN=CD274 PE=1 SV=1	4.54	Up	CD274	33.275	29.3	10	6	6	3	7	4	6	4	6	132560	601010	0.361	1.639
Biological Process	GO:0022409	6	positive regulation of cell-cell adhesion	0.00904476	P98172	Ephrin-B1 OS=Homo sapiens OX=9606 GN=EFNB1 PE=1 SV=1	1.564	Up	EFNB1	38.006	9.2	3	2	2	2	1	2	2	2	2	14125	22106	0.78	1.22
Biological Process	GO:0022409	6	positive regulation of cell-cell adhesion	0.00904476	P06241	Tyrosine-protein kinase Fyn OS=Homo sapiens OX=9606 GN=FYN PE=1 SV=3	1.95	Up	FYN	60.761	8.6	2	3	2	1	1	3	3	2	2	9486.5	18489	0.678	1.322
Biological Process	GO:0046834	7	lipid phosphorylation	0.0906281	Q8TBX8	Phosphatidylinositol 5-phosphate 4-kinase type-2 gamma OS=Homo sapiens OX=9606 GN=PIP4K2C PE=1 SV=3	1.558	Up	PIP4K2C	47.299	15	6	4	4	2	4	3	4	3	4	95949	149420	0.782	1.218
Biological Process	GO:0046834	7	lipid phosphorylation	0.0906281	P06241	Tyrosine-protein kinase Fyn OS=Homo sapiens OX=9606 GN=FYN PE=1 SV=3	1.95	Up	FYN	60.761	8.6	2	3	2	1	1	3	3	2	2	9486.5	18489	0.678	1.322
Biological Process	GO:1903900	7	regulation of viral life cycle	0.145317	Q9H9H4	Vacuolar protein sorting-associated protein 37B OS=Homo sapiens OX=9606 GN=VPS37B PE=1 SV=1	0.302	Down	VPS37B	31.307	13.7	3	3	3	3	0	3	2	3	2	62643	18909	1.536	0.464
Biological Process	GO:1903900	7	regulation of viral life cycle	0.145317	Q96F44	E3 ubiquitin-protein ligase TRIM11 OS=Homo sapiens OX=9606 GN=TRIM11 PE=1 SV=2	1.581	Up	TRIM11	52.774	5.3	3	2	2	1	2	2	2	2	2	18266	28867	0.775	1.225
Biological Process	GO:1903900	7	regulation of viral life cycle	0.145317	O15514	DNA-directed RNA polymerase II subunit RPB4 OS=Homo sapiens OX=9606 GN=POLR2D PE=1 SV=1	2.49	Up	POLR2D	16.311	36.6	5	3	3	2	3	3	3	3	3	45749	113980	0.573	1.427
Biological Process	GO:1903900	7	regulation of viral life cycle	0.145317	O14646	Chromodomain-helicase-DNA-binding protein 1 OS=Homo sapiens OX=9606 GN=CHD1 PE=1 SV=2	0.616	Down	CHD1	196.69	13.9	30	17	14	19	11	17	15	14	12	567170	348870	1.238	0.762
Biological Process	GO:0006777	10	Mo-molybdopterin cofactor biosynthetic process	0.0030823	O96033	Molybdopterin synthase sulfur carrier subunit OS=Homo sapiens OX=9606 GN=MOCS2 PE=1 SV=1	0.471	Down	MOCS2	9.7552	37.5	4	3	3	3	1	3	2	3	2	49761	23396	1.36	0.64
Biological Process	GO:0006777	10	Mo-molybdopterin cofactor biosynthetic process	0.0030823	O96007	Molybdopterin synthase catalytic subunit OS=Homo sapiens OX=9606 GN=MOCS2 PE=1 SV=1	0.643	Down	MOCS2	20.944	23.9	4	3	3	1	3	2	3	2	3	93769	60317	1.217	0.783
Biological Process	GO:0018212	9	peptidyl-tyrosine modification	0.103181	P07947	Tyrosine-protein kinase Yes OS=Homo sapiens OX=9606 GN=YES1 PE=1 SV=3	0.389	Down	YES1	60.801	13.3	4	4	3	2	2	3	4	2	3	54575	21216	1.44	0.56
Biological Process	GO:0018212	9	peptidyl-tyrosine modification	0.103181	Q8WXW3	Progesterone-induced-blocking factor 1 OS=Homo sapiens OX=9606 GN=PIBF1 PE=1 SV=2	0.638	Down	PIBF1	89.804	9.4	7	6	6	4	3	4	5	4	5	60981	38897	1.221	0.779
Biological Process	GO:0018212	9	peptidyl-tyrosine modification	0.103181	P06241	Tyrosine-protein kinase Fyn OS=Homo sapiens OX=9606 GN=FYN PE=1 SV=3	1.95	Up	FYN	60.761	8.6	2	3	2	1	1	3	3	2	2	9486.5	18489	0.678	1.322
Biological Process	GO:0032946	8	positive regulation of mononuclear cell proliferation	0.00315424	P04083	Annexin A1 OS=Homo sapiens OX=9606 GN=ANXA1 PE=1 SV=2	1.66	Up	ANXA1	38.714	12.4	6	3	3	3	3	3	3	3	3	24523	40666	0.752	1.248
Biological Process	GO:0032946	8	positive regulation of mononuclear cell proliferation	0.00315424	P60033	CD81 antigen OS=Homo sapiens OX=9606 GN=CD81 PE=1 SV=1	1.591	Up	CD81	25.809	25	7	3	3	4	3	3	3	3	3	184410	293300	0.772	1.228
Biological Process	GO:0032946	8	positive regulation of mononuclear cell proliferation	0.00315424	Q9NZQ7	Programmed cell death 1 ligand 1 OS=Homo sapiens OX=9606 GN=CD274 PE=1 SV=1	4.54	Up	CD274	33.275	29.3	10	6	6	3	7	4	6	4	6	132560	601010	0.361	1.639
Biological Process	GO:0032946	8	positive regulation of mononuclear cell proliferation	0.00315424	P98172	Ephrin-B1 OS=Homo sapiens OX=9606 GN=EFNB1 PE=1 SV=1	1.564	Up	EFNB1	38.006	9.2	3	2	2	2	1	2	2	2	2	14125	22106	0.78	1.22
Biological Process	GO:0030509	12	BMP signaling pathway	0.013537	Q13485	Mothers against decapentaplegic homolog 4 OS=Homo sapiens OX=9606 GN=SMAD4 PE=1 SV=1	1.907	Up	SMAD4	60.438	13.8	5	4	4	1	4	3	4	3	4	39519	75426	0.688	1.312
Biological Process	GO:0030509	12	BMP signaling pathway	0.013537	O00400	Acetyl-coenzyme A transporter 1 OS=Homo sapiens OX=9606 GN=SLC33A1 PE=1 SV=1	2.003	Up	SLC33A1	60.908	9.1	4	4	4	1	3	4	4	4	4	95364	191180	0.666	1.334
Biological Process	GO:0098869	7	cellular oxidant detoxification	0.210236	P58004	Sestrin-2 OS=Homo sapiens OX=9606 GN=SESN2 PE=1 SV=1	0.195	Down	SESN2	54.493	6	3	2	2	2	1	2	2	2	2	52625	10278	1.673	0.327
Biological Process	GO:0098869	7	cellular oxidant detoxification	0.210236	Q92626	Peroxidasin homolog OS=Homo sapiens OX=9606 GN=PXDN PE=1 SV=2	1.574	Up	PXDN	165.27	2.6	5	3	3	2	3	3	3	3	3	24590	38721	0.777	1.223
Biological Process	GO:0051493	7	regulation of cytoskeleton organization	0.0666609	Q7L7X3	Serine/threonine-protein kinase TAO1 OS=Homo sapiens OX=9606 GN=TAOK1 PE=1 SV=1	0.622	Down	TAOK1	116.07	2	2	2	2	0	2	2	2	2	2	14986	9319.8	1.233	0.767
Biological Process	GO:0051493	7	regulation of cytoskeleton organization	0.0666609	Q9NZZ3	Charged multivesicular body protein 5 OS=Homo sapiens OX=9606 GN=CHMP5 PE=1 SV=1	1.77	Up	CHMP5	24.57	16.9	5	2	2	2	3	2	2	2	2	89781	158800	0.722	1.278
Biological Process	GO:0051493	7	regulation of cytoskeleton organization	0.0666609	Q14678	KN motif and ankyrin repeat domain-containing protein 1 OS=Homo sapiens OX=9606 GN=KANK1 PE=1 SV=3	1.597	Up	KANK1	147.29	2.2	4	2	2	2	2	2	2	2	2	12901	20597	0.77	1.23
Biological Process	GO:0051493	7	regulation of cytoskeleton organization	0.0666609	Q9Y5K6	CD2-associated protein OS=Homo sapiens OX=9606 GN=CD2AP PE=1 SV=1	0.665	Down	CD2AP	71.45	9.1	5	4	4	4	1	4	3	4	3	75500	50207	1.201	0.799
Biological Process	GO:0051493	7	regulation of cytoskeleton organization	0.0666609	Q9Y624	Junctional adhesion molecule A OS=Homo sapiens OX=9606 GN=F11R PE=1 SV=1	1.813	Up	F11R	32.583	25.4	6	4	4	1	5	4	4	4	4	78670	142690	0.711	1.289
Biological Process	GO:0051493	7	regulation of cytoskeleton organization	0.0666609	Q13485	Mothers against decapentaplegic homolog 4 OS=Homo sapiens OX=9606 GN=SMAD4 PE=1 SV=1	1.907	Up	SMAD4	60.438	13.8	5	4	4	1	4	3	4	3	4	39519	75426	0.688	1.312
Biological Process	GO:0051493	7	regulation of cytoskeleton organization	0.0666609	Q9Y6W5	Wiskott-Aldrich syndrome protein family member 2 OS=Homo sapiens OX=9606 GN=WASF2 PE=1 SV=3	3.695	Up	WASF2	54.283	10	4	3	3	2	2	3	3	3	3	33895	125350	0.426	1.574
Biological Process	GO:0051493	7	regulation of cytoskeleton organization	0.0666609	Q5VZK9	F-actin-uncapping protein LRRC16A OS=Homo sapiens OX=9606 GN=CARMIL1 PE=1 SV=1	0.626	Down	CARMIL1	151.56	2.1	3	2	2	2	1	2	2	2	2	18915	11830	1.23	0.77
Biological Process	GO:0042886	6	amide transport	0.0978106	Q9Y4I1	Unconventional myosin-Va OS=Homo sapiens OX=9606 GN=MYO5A PE=1 SV=2	1.865	Up	MYO5A	215.4	1.1	2	2	2	1	1	2	2	2	2	62024	115750	0.698	1.302
Biological Process	GO:0042886	6	amide transport	0.0978106	P04083	Annexin A1 OS=Homo sapiens OX=9606 GN=ANXA1 PE=1 SV=2	1.66	Up	ANXA1	38.714	12.4	6	3	3	3	3	3	3	3	3	24523	40666	0.752	1.248
Biological Process	GO:0043588	7	skin development	0.138687	Q9Y4I1	Unconventional myosin-Va OS=Homo sapiens OX=9606 GN=MYO5A PE=1 SV=2	1.865	Up	MYO5A	215.4	1.1	2	2	2	1	1	2	2	2	2	62024	115750	0.698	1.302
Biological Process	GO:0043588	7	skin development	0.138687	P04083	Annexin A1 OS=Homo sapiens OX=9606 GN=ANXA1 PE=1 SV=2	1.66	Up	ANXA1	38.714	12.4	6	3	3	3	3	3	3	3	3	24523	40666	0.752	1.248
Biological Process	GO:0043588	7	skin development	0.138687	Q13485	Mothers against decapentaplegic homolog 4 OS=Homo sapiens OX=9606 GN=SMAD4 PE=1 SV=1	1.907	Up	SMAD4	60.438	13.8	5	4	4	1	4	3	4	3	4	39519	75426	0.688	1.312
Biological Process	GO:0048870	5	cell motility	0.000424841	P07947	Tyrosine-protein kinase Yes OS=Homo sapiens OX=9606 GN=YES1 PE=1 SV=3	0.389	Down	YES1	60.801	13.3	4	4	3	2	2	3	4	2	3	54575	21216	1.44	0.56
Biological Process	GO:0048870	5	cell motility	0.000424841	Q9NZ53	Podocalyxin-like protein 2 OS=Homo sapiens OX=9606 GN=PODXL2 PE=1 SV=1	0.643	Down	PODXL2	65.075	5.6	2	2	2	2	0	2	2	2	2	12175	7838	1.217	0.783
Biological Process	GO:0048870	5	cell motility	0.000424841	Q92614	Unconventional myosin-XVIIIa OS=Homo sapiens OX=9606 GN=MYO18A PE=1 SV=3	1.564	Up	MYO18A	233.11	4.5	8	6	6	5	3	6	5	6	5	41882	65556	0.78	1.22
Biological Process	GO:0048870	5	cell motility	0.000424841	Q9Y6W5	Wiskott-Aldrich syndrome protein family member 2 OS=Homo sapiens OX=9606 GN=WASF2 PE=1 SV=3	3.695	Up	WASF2	54.283	10	4	3	3	2	2	3	3	3	3	33895	125350	0.426	1.574
Biological Process	GO:0048870	5	cell motility	0.000424841	P98172	Ephrin-B1 OS=Homo sapiens OX=9606 GN=EFNB1 PE=1 SV=1	1.564	Up	EFNB1	38.006	9.2	3	2	2	2	1	2	2	2	2	14125	22106	0.78	1.22
Biological Process	GO:0048870	5	cell motility	0.000424841	Q5VZK9	F-actin-uncapping protein LRRC16A OS=Homo sapiens OX=9606 GN=CARMIL1 PE=1 SV=1	0.626	Down	CARMIL1	151.56	2.1	3	2	2	2	1	2	2	2	2	18915	11830	1.23	0.77
Biological Process	GO:0048870	5	cell motility	0.000424841	P06241	Tyrosine-protein kinase Fyn OS=Homo sapiens OX=9606 GN=FYN PE=1 SV=3	1.95	Up	FYN	60.761	8.6	2	3	2	1	1	3	3	2	2	9486.5	18489	0.678	1.322
Biological Process	GO:0048870	5	cell motility	0.000424841	Q9NQW6	Anillin OS=Homo sapiens OX=9606 GN=ANLN PE=1 SV=2	1.538	Up	ANLN	124.2	8.1	8	6	6	3	5	4	5	4	5	28643	44093	0.788	1.212
Biological Process	GO:0048870	5	cell motility	0.000424841	P06756	Integrin alpha-V OS=Homo sapiens OX=9606 GN=ITGAV PE=1 SV=2	1.545	Up	ITGAV	116.04	4.4	5	3	3	2	3	3	3	3	3	21979	33971	0.786	1.214
Biological Process	GO:0048870	5	cell motility	0.000424841	P04083	Annexin A1 OS=Homo sapiens OX=9606 GN=ANXA1 PE=1 SV=2	1.66	Up	ANXA1	38.714	12.4	6	3	3	3	3	3	3	3	3	24523	40666	0.752	1.248
Biological Process	GO:0048870	5	cell motility	0.000424841	P26232	Catenin alpha-2 OS=Homo sapiens OX=9606 GN=CTNNA2 PE=1 SV=5	1.551	Up	CTNNA2	105.31	10.1	7	8	1	4	3	8	6	1	1	29422	45635	0.784	1.216
Biological Process	GO:0048870	5	cell motility	0.000424841	Q9Y624	Junctional adhesion molecule A OS=Homo sapiens OX=9606 GN=F11R PE=1 SV=1	1.813	Up	F11R	32.583	25.4	6	4	4	1	5	4	4	4	4	78670	142690	0.711	1.289
Biological Process	GO:0048870	5	cell motility	0.000424841	Q9Y5K6	CD2-associated protein OS=Homo sapiens OX=9606 GN=CD2AP PE=1 SV=1	0.665	Down	CD2AP	71.45	9.1	5	4	4	4	1	4	3	4	3	75500	50207	1.201	0.799
Biological Process	GO:0048870	5	cell motility	0.000424841	P01834	Immunoglobulin kappa constant OS=Homo sapiens OX=9606 GN=IGKC PE=1 SV=2	1.597	Up	IGKC	11.765	35.5	4	2	1	1	3	2	2	1	1	69989	111720	0.77	1.23
Biological Process	GO:0071559	6	response to transforming growth factor beta	0.0154286	P07947	Tyrosine-protein kinase Yes OS=Homo sapiens OX=9606 GN=YES1 PE=1 SV=3	0.389	Down	YES1	60.801	13.3	4	4	3	2	2	3	4	2	3	54575	21216	1.44	0.56
Biological Process	GO:0071559	6	response to transforming growth factor beta	0.0154286	Q9Y624	Junctional adhesion molecule A OS=Homo sapiens OX=9606 GN=F11R PE=1 SV=1	1.813	Up	F11R	32.583	25.4	6	4	4	1	5	4	4	4	4	78670	142690	0.711	1.289
Biological Process	GO:0071559	6	response to transforming growth factor beta	0.0154286	Q13485	Mothers against decapentaplegic homolog 4 OS=Homo sapiens OX=9606 GN=SMAD4 PE=1 SV=1	1.907	Up	SMAD4	60.438	13.8	5	4	4	1	4	3	4	3	4	39519	75426	0.688	1.312
Biological Process	GO:0071559	6	response to transforming growth factor beta	0.0154286	P06241	Tyrosine-protein kinase Fyn OS=Homo sapiens OX=9606 GN=FYN PE=1 SV=3	1.95	Up	FYN	60.761	8.6	2	3	2	1	1	3	3	2	2	9486.5	18489	0.678	1.322
Biological Process	GO:0046890	7	regulation of lipid biosynthetic process	0.201733	P04083	Annexin A1 OS=Homo sapiens OX=9606 GN=ANXA1 PE=1 SV=2	1.66	Up	ANXA1	38.714	12.4	6	3	3	3	3	3	3	3	3	24523	40666	0.752	1.248
Biological Process	GO:0046890	7	regulation of lipid biosynthetic process	0.201733	Q8WXW3	Progesterone-induced-blocking factor 1 OS=Homo sapiens OX=9606 GN=PIBF1 PE=1 SV=2	0.638	Down	PIBF1	89.804	9.4	7	6	6	4	3	4	5	4	5	60981	38897	1.221	0.779
Biological Process	GO:0031060	10	regulation of histone methylation	0.210236	Q8WTS6	Histone-lysine N-methyltransferase SETD7 OS=Homo sapiens OX=9606 GN=SETD7 PE=1 SV=1	1.805	Up	SETD7	40.72	16.9	5	4	4	3	2	4	3	4	3	36495	65819	0.713	1.287
Biological Process	GO:0031060	10	regulation of histone methylation	0.210236	Q13485	Mothers against decapentaplegic homolog 4 OS=Homo sapiens OX=9606 GN=SMAD4 PE=1 SV=1	1.907	Up	SMAD4	60.438	13.8	5	4	4	1	4	3	4	3	4	39519	75426	0.688	1.312
Biological Process	GO:0001822	8	kidney development	0.372807	Q9UHI8	A disintegrin and metalloproteinase with thrombospondin motifs 1 OS=Homo sapiens OX=9606 GN=ADAMTS1 PE=1 SV=4	2.21	Up	ADAMTS1	105.36	2.7	3	2	2	1	2	2	2	2	2	12221	27000	0.623	1.377
Biological Process	GO:0001822	8	kidney development	0.372807	Q13485	Mothers against decapentaplegic homolog 4 OS=Homo sapiens OX=9606 GN=SMAD4 PE=1 SV=1	1.907	Up	SMAD4	60.438	13.8	5	4	4	1	4	3	4	3	4	39519	75426	0.688	1.312
Biological Process	GO:0006368	12	transcription elongation from RNA polymerase II promoter	0.231526	Q15545	Transcription initiation factor TFIID subunit 7 OS=Homo sapiens OX=9606 GN=TAF7 PE=1 SV=1	1.963	Up	TAF7	40.259	6.9	3	2	2	1	2	2	2	2	2	33192	65085	0.675	1.325
Biological Process	GO:0006368	12	transcription elongation from RNA polymerase II promoter	0.231526	O15514	DNA-directed RNA polymerase II subunit RPB4 OS=Homo sapiens OX=9606 GN=POLR2D PE=1 SV=1	2.49	Up	POLR2D	16.311	36.6	5	3	3	2	3	3	3	3	3	45749	113980	0.573	1.427
Biological Process	GO:0006368	12	transcription elongation from RNA polymerase II promoter	0.231526	P52298	Nuclear cap-binding protein subunit 2 OS=Homo sapiens OX=9606 GN=NCBP2 PE=1 SV=1	0.533	Down	NCBP2	18.001	15.4	4	2	2	2	2	2	2	2	2	236680	126080	1.305	0.695
Biological Process	GO:0031572	10	G2 DNA damage checkpoint	0.0906281	Q7L7X3	Serine/threonine-protein kinase TAO1 OS=Homo sapiens OX=9606 GN=TAOK1 PE=1 SV=1	0.622	Down	TAOK1	116.07	2	2	2	2	0	2	2	2	2	2	14986	9319.8	1.233	0.767
Biological Process	GO:0031572	10	G2 DNA damage checkpoint	0.0906281	Q9HAW4	Claspin OS=Homo sapiens OX=9606 GN=CLSPN PE=1 SV=3	0.595	Down	CLSPN	151.09	4.6	5	4	4	3	2	3	3	3	3	24597	14618	1.254	0.746
Biological Process	GO:0014033	9	neural crest cell differentiation	0.0300429	Q13485	Mothers against decapentaplegic homolog 4 OS=Homo sapiens OX=9606 GN=SMAD4 PE=1 SV=1	1.907	Up	SMAD4	60.438	13.8	5	4	4	1	4	3	4	3	4	39519	75426	0.688	1.312
Biological Process	GO:0014033	9	neural crest cell differentiation	0.0300429	P98172	Ephrin-B1 OS=Homo sapiens OX=9606 GN=EFNB1 PE=1 SV=1	1.564	Up	EFNB1	38.006	9.2	3	2	2	2	1	2	2	2	2	14125	22106	0.78	1.22
Biological Process	GO:0001816	4	cytokine production	0.11263	Q8NCF5	NFATC2-interacting protein OS=Homo sapiens OX=9606 GN=NFATC2IP PE=1 SV=1	1.513	Up	NFATC2IP	45.816	8.1	3	2	2	1	2	2	2	2	2	45880	69367	0.796	1.204
Biological Process	GO:0001816	4	cytokine production	0.11263	Q99584	Protein S100-A13 OS=Homo sapiens OX=9606 GN=S100A13 PE=1 SV=1	0.569	Down	S100A13	11.471	23.5	4	2	2	2	2	2	2	2	2	305020	173330	1.275	0.725
Biological Process	GO:0006835	9	dicarboxylic acid transport	0.0636811	P43003	Excitatory amino acid transporter 1 OS=Homo sapiens OX=9606 GN=SLC1A3 PE=1 SV=1	1.564	Up	SLC1A3	59.572	4.2	3	2	2	1	2	2	2	2	2	11815	18470	0.78	1.22
Biological Process	GO:0006835	9	dicarboxylic acid transport	0.0636811	P20336	Ras-related protein Rab-3A OS=Homo sapiens OX=9606 GN=RAB3A PE=1 SV=1	0.432	Down	RAB3A	24.984	14.1	4	2	2	3	1	2	2	2	2	76283	32943	1.397	0.603
Biological Process	GO:0090313	10	regulation of protein targeting to membrane	0.0402003	Q86YS7	C2 domain-containing protein 5 OS=Homo sapiens OX=9606 GN=C2CD5 PE=1 SV=1	1.519	Up	C2CD5	110.45	4.3	4	4	4	2	2	3	4	3	4	55664	84545	0.794	1.206
Biological Process	GO:0090313	10	regulation of protein targeting to membrane	0.0402003	P06241	Tyrosine-protein kinase Fyn OS=Homo sapiens OX=9606 GN=FYN PE=1 SV=3	1.95	Up	FYN	60.761	8.6	2	3	2	1	1	3	3	2	2	9486.5	18489	0.678	1.322
Biological Process	GO:0032990	6	cell part morphogenesis	0.0424578	Q8WXF7	Atlastin-1 OS=Homo sapiens OX=9606 GN=ATL1 PE=1 SV=1	0.357	Down	ATL1	63.543	9.7	3	4	3	0	3	3	4	2	3	64456	22973	1.474	0.526
Biological Process	GO:0032990	6	cell part morphogenesis	0.0424578	P26232	Catenin alpha-2 OS=Homo sapiens OX=9606 GN=CTNNA2 PE=1 SV=5	1.551	Up	CTNNA2	105.31	10.1	7	8	1	4	3	8	6	1	1	29422	45635	0.784	1.216
Biological Process	GO:0032990	6	cell part morphogenesis	0.0424578	P20336	Ras-related protein Rab-3A OS=Homo sapiens OX=9606 GN=RAB3A PE=1 SV=1	0.432	Down	RAB3A	24.984	14.1	4	2	2	3	1	2	2	2	2	76283	32943	1.397	0.603
Biological Process	GO:0032990	6	cell part morphogenesis	0.0424578	Q13485	Mothers against decapentaplegic homolog 4 OS=Homo sapiens OX=9606 GN=SMAD4 PE=1 SV=1	1.907	Up	SMAD4	60.438	13.8	5	4	4	1	4	3	4	3	4	39519	75426	0.688	1.312
Biological Process	GO:0032990	6	cell part morphogenesis	0.0424578	Q9Y6W5	Wiskott-Aldrich syndrome protein family member 2 OS=Homo sapiens OX=9606 GN=WASF2 PE=1 SV=3	3.695	Up	WASF2	54.283	10	4	3	3	2	2	3	3	3	3	33895	125350	0.426	1.574
Biological Process	GO:0032990	6	cell part morphogenesis	0.0424578	P98172	Ephrin-B1 OS=Homo sapiens OX=9606 GN=EFNB1 PE=1 SV=1	1.564	Up	EFNB1	38.006	9.2	3	2	2	2	1	2	2	2	2	14125	22106	0.78	1.22
Biological Process	GO:0032990	6	cell part morphogenesis	0.0424578	P06241	Tyrosine-protein kinase Fyn OS=Homo sapiens OX=9606 GN=FYN PE=1 SV=3	1.95	Up	FYN	60.761	8.6	2	3	2	1	1	3	3	2	2	9486.5	18489	0.678	1.322
Biological Process	GO:0009301	12	snRNA transcription	0.313518	O15514	DNA-directed RNA polymerase II subunit RPB4 OS=Homo sapiens OX=9606 GN=POLR2D PE=1 SV=1	2.49	Up	POLR2D	16.311	36.6	5	3	3	2	3	3	3	3	3	45749	113980	0.573	1.427
Biological Process	GO:0009301	12	snRNA transcription	0.313518	P52298	Nuclear cap-binding protein subunit 2 OS=Homo sapiens OX=9606 GN=NCBP2 PE=1 SV=1	0.533	Down	NCBP2	18.001	15.4	4	2	2	2	2	2	2	2	2	236680	126080	1.305	0.695
Biological Process	GO:0043094	4	cellular metabolic compound salvage	0.070126	Q9UHY7	Enolase-phosphatase E1 OS=Homo sapiens OX=9606 GN=ENOPH1 PE=1 SV=1	1.611	Up	ENOPH1	28.932	33	11	5	5	4	7	4	5	4	5	160020	257610	0.766	1.234
Biological Process	GO:0043094	4	cellular metabolic compound salvage	0.070126	Q16854	Deoxyguanosine kinase, mitochondrial OS=Homo sapiens OX=9606 GN=DGUOK PE=1 SV=2	2.604	Up	DGUOK	32.055	10.8	3	2	2	1	2	2	2	2	2	23652	61633	0.555	1.445
Biological Process	GO:0042102	10	positive regulation of T cell proliferation	0.0102956	P04083	Annexin A1 OS=Homo sapiens OX=9606 GN=ANXA1 PE=1 SV=2	1.66	Up	ANXA1	38.714	12.4	6	3	3	3	3	3	3	3	3	24523	40666	0.752	1.248
Biological Process	GO:0042102	10	positive regulation of T cell proliferation	0.0102956	Q9NZQ7	Programmed cell death 1 ligand 1 OS=Homo sapiens OX=9606 GN=CD274 PE=1 SV=1	4.54	Up	CD274	33.275	29.3	10	6	6	3	7	4	6	4	6	132560	601010	0.361	1.639
Biological Process	GO:0042102	10	positive regulation of T cell proliferation	0.0102956	P98172	Ephrin-B1 OS=Homo sapiens OX=9606 GN=EFNB1 PE=1 SV=1	1.564	Up	EFNB1	38.006	9.2	3	2	2	2	1	2	2	2	2	14125	22106	0.78	1.22
Biological Process	GO:0051707	5	response to other organism	0.198993	O75531	Barrier-to-autointegration factor OS=Homo sapiens OX=9606 GN=BANF1 PE=1 SV=1	1.667	Up	BANF1	10.058	48.3	7	3	3	3	4	3	3	3	3	733600	1222100	0.75	1.25
Biological Process	GO:0051707	5	response to other organism	0.198993	Q96F44	E3 ubiquitin-protein ligase TRIM11 OS=Homo sapiens OX=9606 GN=TRIM11 PE=1 SV=2	1.581	Up	TRIM11	52.774	5.3	3	2	2	1	2	2	2	2	2	18266	28867	0.775	1.225
Biological Process	GO:0051707	5	response to other organism	0.198993	Q9NZ08	Endoplasmic reticulum aminopeptidase 1 OS=Homo sapiens OX=9606 GN=ERAP1 PE=1 SV=3	1.628	Up	ERAP1	107.23	4.7	4	3	3	2	2	2	3	2	3	16122	26242	0.761	1.239
Biological Process	GO:0051707	5	response to other organism	0.198993	P21964	Catechol O-methyltransferase OS=Homo sapiens OX=9606 GN=COMT PE=1 SV=2	1.721	Up	COMT	30.037	51.7	21	9	9	11	10	9	9	9	9	334040	575120	0.735	1.265
Biological Process	GO:0051707	5	response to other organism	0.198993	P61916	NPC intracellular cholesterol transporter 2 OS=Homo sapiens OX=9606 GN=NPC2 PE=1 SV=1	1.706	Up	NPC2	16.57	25.8	5	2	2	2	3	2	2	2	2	299500	511510	0.739	1.261
Biological Process	GO:0051707	5	response to other organism	0.198993	P01834	Immunoglobulin kappa constant OS=Homo sapiens OX=9606 GN=IGKC PE=1 SV=2	1.597	Up	IGKC	11.765	35.5	4	2	1	1	3	2	2	1	1	69989	111720	0.77	1.23
Biological Process	GO:0007369	7	gastrulation	0.261811	Q13485	Mothers against decapentaplegic homolog 4 OS=Homo sapiens OX=9606 GN=SMAD4 PE=1 SV=1	1.907	Up	SMAD4	60.438	13.8	5	4	4	1	4	3	4	3	4	39519	75426	0.688	1.312
Biological Process	GO:0007369	7	gastrulation	0.261811	P06756	Integrin alpha-V OS=Homo sapiens OX=9606 GN=ITGAV PE=1 SV=2	1.545	Up	ITGAV	116.04	4.4	5	3	3	2	3	3	3	3	3	21979	33971	0.786	1.214
Biological Process	GO:0051961	7	negative regulation of nervous system development	0.268934	Q16854	Deoxyguanosine kinase, mitochondrial OS=Homo sapiens OX=9606 GN=DGUOK PE=1 SV=2	2.604	Up	DGUOK	32.055	10.8	3	2	2	1	2	2	2	2	2	23652	61633	0.555	1.445
Biological Process	GO:0051961	7	negative regulation of nervous system development	0.268934	Q96F44	E3 ubiquitin-protein ligase TRIM11 OS=Homo sapiens OX=9606 GN=TRIM11 PE=1 SV=2	1.581	Up	TRIM11	52.774	5.3	3	2	2	1	2	2	2	2	2	18266	28867	0.775	1.225
Biological Process	GO:0051961	7	negative regulation of nervous system development	0.268934	Q14678	KN motif and ankyrin repeat domain-containing protein 1 OS=Homo sapiens OX=9606 GN=KANK1 PE=1 SV=3	1.597	Up	KANK1	147.29	2.2	4	2	2	2	2	2	2	2	2	12901	20597	0.77	1.23
Biological Process	GO:0031295	10	T cell costimulation	0.0014372	P07947	Tyrosine-protein kinase Yes OS=Homo sapiens OX=9606 GN=YES1 PE=1 SV=3	0.389	Down	YES1	60.801	13.3	4	4	3	2	2	3	4	2	3	54575	21216	1.44	0.56
Biological Process	GO:0031295	10	T cell costimulation	0.0014372	Q9NZQ7	Programmed cell death 1 ligand 1 OS=Homo sapiens OX=9606 GN=CD274 PE=1 SV=1	4.54	Up	CD274	33.275	29.3	10	6	6	3	7	4	6	4	6	132560	601010	0.361	1.639
Biological Process	GO:0031295	10	T cell costimulation	0.0014372	P98172	Ephrin-B1 OS=Homo sapiens OX=9606 GN=EFNB1 PE=1 SV=1	1.564	Up	EFNB1	38.006	9.2	3	2	2	2	1	2	2	2	2	14125	22106	0.78	1.22
Biological Process	GO:0031295	10	T cell costimulation	0.0014372	P06241	Tyrosine-protein kinase Fyn OS=Homo sapiens OX=9606 GN=FYN PE=1 SV=3	1.95	Up	FYN	60.761	8.6	2	3	2	1	1	3	3	2	2	9486.5	18489	0.678	1.322
Biological Process	GO:0007611	6	learning or memory	0.322081	P21964	Catechol O-methyltransferase OS=Homo sapiens OX=9606 GN=COMT PE=1 SV=2	1.721	Up	COMT	30.037	51.7	21	9	9	11	10	9	9	9	9	334040	575120	0.735	1.265
Biological Process	GO:0007611	6	learning or memory	0.322081	P06241	Tyrosine-protein kinase Fyn OS=Homo sapiens OX=9606 GN=FYN PE=1 SV=3	1.95	Up	FYN	60.761	8.6	2	3	2	1	1	3	3	2	2	9486.5	18489	0.678	1.322
Biological Process	GO:0043901	5	negative regulation of multi-organism process	0.279083	Q96F44	E3 ubiquitin-protein ligase TRIM11 OS=Homo sapiens OX=9606 GN=TRIM11 PE=1 SV=2	1.581	Up	TRIM11	52.774	5.3	3	2	2	1	2	2	2	2	2	18266	28867	0.775	1.225
Biological Process	GO:0043901	5	negative regulation of multi-organism process	0.279083	P06756	Integrin alpha-V OS=Homo sapiens OX=9606 GN=ITGAV PE=1 SV=2	1.545	Up	ITGAV	116.04	4.4	5	3	3	2	3	3	3	3	3	21979	33971	0.786	1.214
Biological Process	GO:0002684	5	positive regulation of immune system process	0.127241	P07947	Tyrosine-protein kinase Yes OS=Homo sapiens OX=9606 GN=YES1 PE=1 SV=3	0.389	Down	YES1	60.801	13.3	4	4	3	2	2	3	4	2	3	54575	21216	1.44	0.56
Biological Process	GO:0002684	5	positive regulation of immune system process	0.127241	P60033	CD81 antigen OS=Homo sapiens OX=9606 GN=CD81 PE=1 SV=1	1.591	Up	CD81	25.809	25	7	3	3	4	3	3	3	3	3	184410	293300	0.772	1.228
Biological Process	GO:0002684	5	positive regulation of immune system process	0.127241	Q92614	Unconventional myosin-XVIIIa OS=Homo sapiens OX=9606 GN=MYO18A PE=1 SV=3	1.564	Up	MYO18A	233.11	4.5	8	6	6	5	3	6	5	6	5	41882	65556	0.78	1.22
Biological Process	GO:0002684	5	positive regulation of immune system process	0.127241	Q9Y6W5	Wiskott-Aldrich syndrome protein family member 2 OS=Homo sapiens OX=9606 GN=WASF2 PE=1 SV=3	3.695	Up	WASF2	54.283	10	4	3	3	2	2	3	3	3	3	33895	125350	0.426	1.574
Biological Process	GO:0002684	5	positive regulation of immune system process	0.127241	P98172	Ephrin-B1 OS=Homo sapiens OX=9606 GN=EFNB1 PE=1 SV=1	1.564	Up	EFNB1	38.006	9.2	3	2	2	2	1	2	2	2	2	14125	22106	0.78	1.22
Biological Process	GO:0002684	5	positive regulation of immune system process	0.127241	P06241	Tyrosine-protein kinase Fyn OS=Homo sapiens OX=9606 GN=FYN PE=1 SV=3	1.95	Up	FYN	60.761	8.6	2	3	2	1	1	3	3	2	2	9486.5	18489	0.678	1.322
Biological Process	GO:0002684	5	positive regulation of immune system process	0.127241	P04083	Annexin A1 OS=Homo sapiens OX=9606 GN=ANXA1 PE=1 SV=2	1.66	Up	ANXA1	38.714	12.4	6	3	3	3	3	3	3	3	3	24523	40666	0.752	1.248
Biological Process	GO:0002684	5	positive regulation of immune system process	0.127241	Q9NZQ7	Programmed cell death 1 ligand 1 OS=Homo sapiens OX=9606 GN=CD274 PE=1 SV=1	4.54	Up	CD274	33.275	29.3	10	6	6	3	7	4	6	4	6	132560	601010	0.361	1.639
Biological Process	GO:0002684	5	positive regulation of immune system process	0.127241	P01834	Immunoglobulin kappa constant OS=Homo sapiens OX=9606 GN=IGKC PE=1 SV=2	1.597	Up	IGKC	11.765	35.5	4	2	1	1	3	2	2	1	1	69989	111720	0.77	1.23
Biological Process	GO:0060627	6	regulation of vesicle-mediated transport	0.084221	Q9H9H4	Vacuolar protein sorting-associated protein 37B OS=Homo sapiens OX=9606 GN=VPS37B PE=1 SV=1	0.302	Down	VPS37B	31.307	13.7	3	3	3	3	0	3	2	3	2	62643	18909	1.536	0.464
Biological Process	GO:0060627	6	regulation of vesicle-mediated transport	0.084221	P04083	Annexin A1 OS=Homo sapiens OX=9606 GN=ANXA1 PE=1 SV=2	1.66	Up	ANXA1	38.714	12.4	6	3	3	3	3	3	3	3	3	24523	40666	0.752	1.248
Biological Process	GO:0060627	6	regulation of vesicle-mediated transport	0.084221	Q9Y5K6	CD2-associated protein OS=Homo sapiens OX=9606 GN=CD2AP PE=1 SV=1	0.665	Down	CD2AP	71.45	9.1	5	4	4	4	1	4	3	4	3	75500	50207	1.201	0.799
Biological Process	GO:0060627	6	regulation of vesicle-mediated transport	0.084221	P20336	Ras-related protein Rab-3A OS=Homo sapiens OX=9606 GN=RAB3A PE=1 SV=1	0.432	Down	RAB3A	24.984	14.1	4	2	2	3	1	2	2	2	2	76283	32943	1.397	0.603
Biological Process	GO:0060627	6	regulation of vesicle-mediated transport	0.084221	Q92614	Unconventional myosin-XVIIIa OS=Homo sapiens OX=9606 GN=MYO18A PE=1 SV=3	1.564	Up	MYO18A	233.11	4.5	8	6	6	5	3	6	5	6	5	41882	65556	0.78	1.22
Biological Process	GO:0060627	6	regulation of vesicle-mediated transport	0.084221	Q86YS7	C2 domain-containing protein 5 OS=Homo sapiens OX=9606 GN=C2CD5 PE=1 SV=1	1.519	Up	C2CD5	110.45	4.3	4	4	4	2	2	3	4	3	4	55664	84545	0.794	1.206
Biological Process	GO:0060627	6	regulation of vesicle-mediated transport	0.084221	P06756	Integrin alpha-V OS=Homo sapiens OX=9606 GN=ITGAV PE=1 SV=2	1.545	Up	ITGAV	116.04	4.4	5	3	3	2	3	3	3	3	3	21979	33971	0.786	1.214
Biological Process	GO:0060491	7	regulation of cell projection assembly	0.138687	Q14678	KN motif and ankyrin repeat domain-containing protein 1 OS=Homo sapiens OX=9606 GN=KANK1 PE=1 SV=3	1.597	Up	KANK1	147.29	2.2	4	2	2	2	2	2	2	2	2	12901	20597	0.77	1.23
Biological Process	GO:0060491	7	regulation of cell projection assembly	0.138687	Q5JSL3	Dedicator of cytokinesis protein 11 OS=Homo sapiens OX=9606 GN=DOCK11 PE=1 SV=2	0.402	Down	DOCK11	237.67	2.2	3	3	3	2	1	2	3	2	3	16117	6465.8	1.427	0.573
Biological Process	GO:0060491	7	regulation of cell projection assembly	0.138687	Q9Y6W5	Wiskott-Aldrich syndrome protein family member 2 OS=Homo sapiens OX=9606 GN=WASF2 PE=1 SV=3	3.695	Up	WASF2	54.283	10	4	3	3	2	2	3	3	3	3	33895	125350	0.426	1.574
Biological Process	GO:0072595	7	maintenance of protein localization in organelle	0.0767738	O94864	STAGA complex 65 subunit gamma OS=Homo sapiens OX=9606 GN=SUPT7L PE=1 SV=1	0.459	Down	SUPT7L	46.192	10.1	4	3	3	1	3	2	3	2	3	63757	29266	1.371	0.629
Biological Process	GO:0072595	7	maintenance of protein localization in organelle	0.0767738	O43292	Glycosylphosphatidylinositol anchor attachment 1 protein OS=Homo sapiens OX=9606 GN=GPAA1 PE=1 SV=3	1.999	Up	GPAA1	67.622	6	6	3	3	4	2	3	3	3	3	58209	116340	0.667	1.333
Biological Process	GO:0030258	6	lipid modification	0.262642	P58004	Sestrin-2 OS=Homo sapiens OX=9606 GN=SESN2 PE=1 SV=1	0.195	Down	SESN2	54.493	6	3	2	2	2	1	2	2	2	2	52625	10278	1.673	0.327
Biological Process	GO:0030258	6	lipid modification	0.262642	Q8TBX8	Phosphatidylinositol 5-phosphate 4-kinase type-2 gamma OS=Homo sapiens OX=9606 GN=PIP4K2C PE=1 SV=3	1.558	Up	PIP4K2C	47.299	15	6	4	4	2	4	3	4	3	4	95949	149420	0.782	1.218
Biological Process	GO:0030258	6	lipid modification	0.262642	P06241	Tyrosine-protein kinase Fyn OS=Homo sapiens OX=9606 GN=FYN PE=1 SV=3	1.95	Up	FYN	60.761	8.6	2	3	2	1	1	3	3	2	2	9486.5	18489	0.678	1.322
Biological Process	GO:0015758	9	glucose transport	0.0456974	P07947	Tyrosine-protein kinase Yes OS=Homo sapiens OX=9606 GN=YES1 PE=1 SV=3	0.389	Down	YES1	60.801	13.3	4	4	3	2	2	3	4	2	3	54575	21216	1.44	0.56
Biological Process	GO:0015758	9	glucose transport	0.0456974	P58004	Sestrin-2 OS=Homo sapiens OX=9606 GN=SESN2 PE=1 SV=1	0.195	Down	SESN2	54.493	6	3	2	2	2	1	2	2	2	2	52625	10278	1.673	0.327
Biological Process	GO:0055088	6	lipid homeostasis	0.0978106	P58004	Sestrin-2 OS=Homo sapiens OX=9606 GN=SESN2 PE=1 SV=1	0.195	Down	SESN2	54.493	6	3	2	2	2	1	2	2	2	2	52625	10278	1.673	0.327
Biological Process	GO:0055088	6	lipid homeostasis	0.0978106	P61916	NPC intracellular cholesterol transporter 2 OS=Homo sapiens OX=9606 GN=NPC2 PE=1 SV=1	1.706	Up	NPC2	16.57	25.8	5	2	2	2	3	2	2	2	2	299500	511510	0.739	1.261
Biological Process	GO:0032507	6	maintenance of protein location in cell	0.287711	O94864	STAGA complex 65 subunit gamma OS=Homo sapiens OX=9606 GN=SUPT7L PE=1 SV=1	0.459	Down	SUPT7L	46.192	10.1	4	3	3	1	3	2	3	2	3	63757	29266	1.371	0.629
Biological Process	GO:0032507	6	maintenance of protein location in cell	0.287711	O43292	Glycosylphosphatidylinositol anchor attachment 1 protein OS=Homo sapiens OX=9606 GN=GPAA1 PE=1 SV=3	1.999	Up	GPAA1	67.622	6	6	3	3	4	2	3	3	3	3	58209	116340	0.667	1.333
Biological Process	GO:0031346	7	positive regulation of cell projection organization	0.113143	Q86VR2	Reticulophagy regulator 3 OS=Homo sapiens OX=9606 GN=RETREG3 PE=1 SV=1	0.657	Down	RETREG3	51.396	12.2	6	4	4	2	4	2	4	2	4	69232	45439	1.207	0.793
Biological Process	GO:0031346	7	positive regulation of cell projection organization	0.113143	Q5JSL3	Dedicator of cytokinesis protein 11 OS=Homo sapiens OX=9606 GN=DOCK11 PE=1 SV=2	0.402	Down	DOCK11	237.67	2.2	3	3	3	2	1	2	3	2	3	16117	6465.8	1.427	0.573
Biological Process	GO:0031346	7	positive regulation of cell projection organization	0.113143	Q9Y6W5	Wiskott-Aldrich syndrome protein family member 2 OS=Homo sapiens OX=9606 GN=WASF2 PE=1 SV=3	3.695	Up	WASF2	54.283	10	4	3	3	2	2	3	3	3	3	33895	125350	0.426	1.574
Biological Process	GO:0031346	7	positive regulation of cell projection organization	0.113143	Q5VZK9	F-actin-uncapping protein LRRC16A OS=Homo sapiens OX=9606 GN=CARMIL1 PE=1 SV=1	0.626	Down	CARMIL1	151.56	2.1	3	2	2	2	1	2	2	2	2	18915	11830	1.23	0.77
Biological Process	GO:0031346	7	positive regulation of cell projection organization	0.113143	P06241	Tyrosine-protein kinase Fyn OS=Homo sapiens OX=9606 GN=FYN PE=1 SV=3	1.95	Up	FYN	60.761	8.6	2	3	2	1	1	3	3	2	2	9486.5	18489	0.678	1.322
Biological Process	GO:0007169	8	transmembrane receptor protein tyrosine kinase signaling pathway	0.0556949	P07947	Tyrosine-protein kinase Yes OS=Homo sapiens OX=9606 GN=YES1 PE=1 SV=3	0.389	Down	YES1	60.801	13.3	4	4	3	2	2	3	4	2	3	54575	21216	1.44	0.56
Biological Process	GO:0007169	8	transmembrane receptor protein tyrosine kinase signaling pathway	0.0556949	O15514	DNA-directed RNA polymerase II subunit RPB4 OS=Homo sapiens OX=9606 GN=POLR2D PE=1 SV=1	2.49	Up	POLR2D	16.311	36.6	5	3	3	2	3	3	3	3	3	45749	113980	0.573	1.427
Biological Process	GO:0007169	8	transmembrane receptor protein tyrosine kinase signaling pathway	0.0556949	Q9Y6W5	Wiskott-Aldrich syndrome protein family member 2 OS=Homo sapiens OX=9606 GN=WASF2 PE=1 SV=3	3.695	Up	WASF2	54.283	10	4	3	3	2	2	3	3	3	3	33895	125350	0.426	1.574
Biological Process	GO:0007169	8	transmembrane receptor protein tyrosine kinase signaling pathway	0.0556949	P98172	Ephrin-B1 OS=Homo sapiens OX=9606 GN=EFNB1 PE=1 SV=1	1.564	Up	EFNB1	38.006	9.2	3	2	2	2	1	2	2	2	2	14125	22106	0.78	1.22
Biological Process	GO:0007169	8	transmembrane receptor protein tyrosine kinase signaling pathway	0.0556949	P06241	Tyrosine-protein kinase Fyn OS=Homo sapiens OX=9606 GN=FYN PE=1 SV=3	1.95	Up	FYN	60.761	8.6	2	3	2	1	1	3	3	2	2	9486.5	18489	0.678	1.322
Biological Process	GO:0007169	8	transmembrane receptor protein tyrosine kinase signaling pathway	0.0556949	P06756	Integrin alpha-V OS=Homo sapiens OX=9606 GN=ITGAV PE=1 SV=2	1.545	Up	ITGAV	116.04	4.4	5	3	3	2	3	3	3	3	3	21979	33971	0.786	1.214
Biological Process	GO:0007169	8	transmembrane receptor protein tyrosine kinase signaling pathway	0.0556949	Q86YS7	C2 domain-containing protein 5 OS=Homo sapiens OX=9606 GN=C2CD5 PE=1 SV=1	1.519	Up	C2CD5	110.45	4.3	4	4	4	2	2	3	4	3	4	55664	84545	0.794	1.206
Biological Process	GO:0007169	8	transmembrane receptor protein tyrosine kinase signaling pathway	0.0556949	P52298	Nuclear cap-binding protein subunit 2 OS=Homo sapiens OX=9606 GN=NCBP2 PE=1 SV=1	0.533	Down	NCBP2	18.001	15.4	4	2	2	2	2	2	2	2	2	236680	126080	1.305	0.695
Biological Process	GO:0050768	10	negative regulation of neurogenesis	0.237696	Q16854	Deoxyguanosine kinase, mitochondrial OS=Homo sapiens OX=9606 GN=DGUOK PE=1 SV=2	2.604	Up	DGUOK	32.055	10.8	3	2	2	1	2	2	2	2	2	23652	61633	0.555	1.445
Biological Process	GO:0050768	10	negative regulation of neurogenesis	0.237696	Q96F44	E3 ubiquitin-protein ligase TRIM11 OS=Homo sapiens OX=9606 GN=TRIM11 PE=1 SV=2	1.581	Up	TRIM11	52.774	5.3	3	2	2	1	2	2	2	2	2	18266	28867	0.775	1.225
Biological Process	GO:0050768	10	negative regulation of neurogenesis	0.237696	Q14678	KN motif and ankyrin repeat domain-containing protein 1 OS=Homo sapiens OX=9606 GN=KANK1 PE=1 SV=3	1.597	Up	KANK1	147.29	2.2	4	2	2	2	2	2	2	2	2	12901	20597	0.77	1.23
Biological Process	GO:0007162	6	negative regulation of cell adhesion	0.128148	P04083	Annexin A1 OS=Homo sapiens OX=9606 GN=ANXA1 PE=1 SV=2	1.66	Up	ANXA1	38.714	12.4	6	3	3	3	3	3	3	3	3	24523	40666	0.752	1.248
Biological Process	GO:0007162	6	negative regulation of cell adhesion	0.128148	Q9NZQ7	Programmed cell death 1 ligand 1 OS=Homo sapiens OX=9606 GN=CD274 PE=1 SV=1	4.54	Up	CD274	33.275	29.3	10	6	6	3	7	4	6	4	6	132560	601010	0.361	1.639
Biological Process	GO:0007162	6	negative regulation of cell adhesion	0.128148	Q14678	KN motif and ankyrin repeat domain-containing protein 1 OS=Homo sapiens OX=9606 GN=KANK1 PE=1 SV=3	1.597	Up	KANK1	147.29	2.2	4	2	2	2	2	2	2	2	2	12901	20597	0.77	1.23
Biological Process	GO:0030073	11	insulin secretion	0.013537	Q9Y4I1	Unconventional myosin-Va OS=Homo sapiens OX=9606 GN=MYO5A PE=1 SV=2	1.865	Up	MYO5A	215.4	1.1	2	2	2	1	1	2	2	2	2	62024	115750	0.698	1.302
Biological Process	GO:0030073	11	insulin secretion	0.013537	P04083	Annexin A1 OS=Homo sapiens OX=9606 GN=ANXA1 PE=1 SV=2	1.66	Up	ANXA1	38.714	12.4	6	3	3	3	3	3	3	3	3	24523	40666	0.752	1.248
Biological Process	GO:0032147	12	activation of protein kinase activity	0.132751	P60033	CD81 antigen OS=Homo sapiens OX=9606 GN=CD81 PE=1 SV=1	1.591	Up	CD81	25.809	25	7	3	3	4	3	3	3	3	3	184410	293300	0.772	1.228
Biological Process	GO:0032147	12	activation of protein kinase activity	0.132751	Q8WXW3	Progesterone-induced-blocking factor 1 OS=Homo sapiens OX=9606 GN=PIBF1 PE=1 SV=2	0.638	Down	PIBF1	89.804	9.4	7	6	6	4	3	4	5	4	5	60981	38897	1.221	0.779
Biological Process	GO:0032147	12	activation of protein kinase activity	0.132751	Q9HAW4	Claspin OS=Homo sapiens OX=9606 GN=CLSPN PE=1 SV=3	0.595	Down	CLSPN	151.09	4.6	5	4	4	3	2	3	3	3	3	24597	14618	1.254	0.746
Biological Process	GO:0032147	12	activation of protein kinase activity	0.132751	P05386	60S acidic ribosomal protein P1 OS=Homo sapiens OX=9606 GN=RPLP1 PE=1 SV=1	1.801	Up	RPLP1	11.514	66.7	9	3	2	4	5	2	3	2	2	1461500	2633700	0.714	1.286
Biological Process	GO:1900024	8	regulation of substrate adhesion-dependent cell spreading	0.0978106	Q14678	KN motif and ankyrin repeat domain-containing protein 1 OS=Homo sapiens OX=9606 GN=KANK1 PE=1 SV=3	1.597	Up	KANK1	147.29	2.2	4	2	2	2	2	2	2	2	2	12901	20597	0.77	1.23
Biological Process	GO:1900024	8	regulation of substrate adhesion-dependent cell spreading	0.0978106	Q5VZK9	F-actin-uncapping protein LRRC16A OS=Homo sapiens OX=9606 GN=CARMIL1 PE=1 SV=1	0.626	Down	CARMIL1	151.56	2.1	3	2	2	2	1	2	2	2	2	18915	11830	1.23	0.77
Biological Process	GO:0006865	9	amino acid transport	0.0978106	P43003	Excitatory amino acid transporter 1 OS=Homo sapiens OX=9606 GN=SLC1A3 PE=1 SV=1	1.564	Up	SLC1A3	59.572	4.2	3	2	2	1	2	2	2	2	2	11815	18470	0.78	1.22
Biological Process	GO:0006865	9	amino acid transport	0.0978106	P20336	Ras-related protein Rab-3A OS=Homo sapiens OX=9606 GN=RAB3A PE=1 SV=1	0.432	Down	RAB3A	24.984	14.1	4	2	2	3	1	2	2	2	2	76283	32943	1.397	0.603
Biological Process	GO:0043547	7	positive regulation of GTPase activity	0.177871	Q9UL33	Trafficking protein particle complex subunit 2-like protein OS=Homo sapiens OX=9606 GN=TRAPPC2L PE=1 SV=1	0.6	Down	TRAPPC2L	16.145	20.7	3	2	2	1	2	2	2	2	2	38284	22953	1.25	0.75
Biological Process	GO:0043547	7	positive regulation of GTPase activity	0.177871	Q9Y624	Junctional adhesion molecule A OS=Homo sapiens OX=9606 GN=F11R PE=1 SV=1	1.813	Up	F11R	32.583	25.4	6	4	4	1	5	4	4	4	4	78670	142690	0.711	1.289
Biological Process	GO:0043547	7	positive regulation of GTPase activity	0.177871	Q5JSL3	Dedicator of cytokinesis protein 11 OS=Homo sapiens OX=9606 GN=DOCK11 PE=1 SV=2	0.402	Down	DOCK11	237.67	2.2	3	3	3	2	1	2	3	2	3	16117	6465.8	1.427	0.573
Biological Process	GO:0043547	7	positive regulation of GTPase activity	0.177871	Q15057	Arf-GAP with coiled-coil, ANK repeat and PH domain-containing protein 2 OS=Homo sapiens OX=9606 GN=ACAP2 PE=1 SV=3	0.653	Down	ACAP2	88.028	6	4	3	3	2	2	2	3	2	3	23849	15576	1.21	0.79
Biological Process	GO:0043547	7	positive regulation of GTPase activity	0.177871	P06241	Tyrosine-protein kinase Fyn OS=Homo sapiens OX=9606 GN=FYN PE=1 SV=3	1.95	Up	FYN	60.761	8.6	2	3	2	1	1	3	3	2	2	9486.5	18489	0.678	1.322
Biological Process	GO:0043547	7	positive regulation of GTPase activity	0.177871	Q14CB8	Rho GTPase-activating protein 19 OS=Homo sapiens OX=9606 GN=ARHGAP19 PE=1 SV=1	0.654	Down	ARHGAP19	55.756	5.5	3	2	2	2	1	2	2	2	2	43681	28570	1.209	0.791
Biological Process	GO:0042795	13	snRNA transcription from RNA polymerase II promoter	0.313518	O15514	DNA-directed RNA polymerase II subunit RPB4 OS=Homo sapiens OX=9606 GN=POLR2D PE=1 SV=1	2.49	Up	POLR2D	16.311	36.6	5	3	3	2	3	3	3	3	3	45749	113980	0.573	1.427
Biological Process	GO:0042795	13	snRNA transcription from RNA polymerase II promoter	0.313518	P52298	Nuclear cap-binding protein subunit 2 OS=Homo sapiens OX=9606 GN=NCBP2 PE=1 SV=1	0.533	Down	NCBP2	18.001	15.4	4	2	2	2	2	2	2	2	2	236680	126080	1.305	0.695
Biological Process	GO:0002250	4	adaptive immune response	0.0154286	Q9NZ08	Endoplasmic reticulum aminopeptidase 1 OS=Homo sapiens OX=9606 GN=ERAP1 PE=1 SV=3	1.628	Up	ERAP1	107.23	4.7	4	3	3	2	2	2	3	2	3	16122	26242	0.761	1.239
Biological Process	GO:0002250	4	adaptive immune response	0.0154286	P04083	Annexin A1 OS=Homo sapiens OX=9606 GN=ANXA1 PE=1 SV=2	1.66	Up	ANXA1	38.714	12.4	6	3	3	3	3	3	3	3	3	24523	40666	0.752	1.248
Biological Process	GO:0002250	4	adaptive immune response	0.0154286	P06241	Tyrosine-protein kinase Fyn OS=Homo sapiens OX=9606 GN=FYN PE=1 SV=3	1.95	Up	FYN	60.761	8.6	2	3	2	1	1	3	3	2	2	9486.5	18489	0.678	1.322
Biological Process	GO:0002250	4	adaptive immune response	0.0154286	P01834	Immunoglobulin kappa constant OS=Homo sapiens OX=9606 GN=IGKC PE=1 SV=2	1.597	Up	IGKC	11.765	35.5	4	2	1	1	3	2	2	1	1	69989	111720	0.77	1.23
Biological Process	GO:1903532	8	positive regulation of secretion by cell	0.109085	Q9NZQ7	Programmed cell death 1 ligand 1 OS=Homo sapiens OX=9606 GN=CD274 PE=1 SV=1	4.54	Up	CD274	33.275	29.3	10	6	6	3	7	4	6	4	6	132560	601010	0.361	1.639
Biological Process	GO:1903532	8	positive regulation of secretion by cell	0.109085	P20336	Ras-related protein Rab-3A OS=Homo sapiens OX=9606 GN=RAB3A PE=1 SV=1	0.432	Down	RAB3A	24.984	14.1	4	2	2	3	1	2	2	2	2	76283	32943	1.397	0.603
Biological Process	GO:1903532	8	positive regulation of secretion by cell	0.109085	Q13485	Mothers against decapentaplegic homolog 4 OS=Homo sapiens OX=9606 GN=SMAD4 PE=1 SV=1	1.907	Up	SMAD4	60.438	13.8	5	4	4	1	4	3	4	3	4	39519	75426	0.688	1.312
Biological Process	GO:1903532	8	positive regulation of secretion by cell	0.109085	Q92614	Unconventional myosin-XVIIIa OS=Homo sapiens OX=9606 GN=MYO18A PE=1 SV=3	1.564	Up	MYO18A	233.11	4.5	8	6	6	5	3	6	5	6	5	41882	65556	0.78	1.22
Biological Process	GO:0015833	7	peptide transport	0.0636811	Q9Y4I1	Unconventional myosin-Va OS=Homo sapiens OX=9606 GN=MYO5A PE=1 SV=2	1.865	Up	MYO5A	215.4	1.1	2	2	2	1	1	2	2	2	2	62024	115750	0.698	1.302
Biological Process	GO:0015833	7	peptide transport	0.0636811	P04083	Annexin A1 OS=Homo sapiens OX=9606 GN=ANXA1 PE=1 SV=2	1.66	Up	ANXA1	38.714	12.4	6	3	3	3	3	3	3	3	3	24523	40666	0.752	1.248
Biological Process	GO:0048066	4	developmental pigmentation	0.0349769	O75787	Renin receptor OS=Homo sapiens OX=9606 GN=ATP6AP2 PE=1 SV=2	1.685	Up	ATP6AP2	39.008	15.4	5	3	3	2	3	2	3	2	3	31169	52519	0.745	1.255
Biological Process	GO:0048066	4	developmental pigmentation	0.0349769	Q9Y4I1	Unconventional myosin-Va OS=Homo sapiens OX=9606 GN=MYO5A PE=1 SV=2	1.865	Up	MYO5A	215.4	1.1	2	2	2	1	1	2	2	2	2	62024	115750	0.698	1.302
Biological Process	GO:0007041	6	lysosomal transport	0.270448	Q9UID3	Vacuolar protein sorting-associated protein 51 homolog OS=Homo sapiens OX=9606 GN=VPS51 PE=1 SV=2	1.541	Up	VPS51	86.041	11.6	10	7	7	5	5	6	7	6	7	100030	154050	0.787	1.213
Biological Process	GO:0007041	6	lysosomal transport	0.270448	Q9NZZ3	Charged multivesicular body protein 5 OS=Homo sapiens OX=9606 GN=CHMP5 PE=1 SV=1	1.77	Up	CHMP5	24.57	16.9	5	2	2	2	3	2	2	2	2	89781	158800	0.722	1.278
Biological Process	GO:0032388	7	positive regulation of intracellular transport	0.021296	Q15915	Zinc finger protein ZIC 1 OS=Homo sapiens OX=9606 GN=ZIC1 PE=1 SV=2	0.407	Down	ZIC1	48.308	5.8	3	2	2	1	2	2	2	2	2	89884	36663	1.421	0.579
Biological Process	GO:0032388	7	positive regulation of intracellular transport	0.021296	Q14678	KN motif and ankyrin repeat domain-containing protein 1 OS=Homo sapiens OX=9606 GN=KANK1 PE=1 SV=3	1.597	Up	KANK1	147.29	2.2	4	2	2	2	2	2	2	2	2	12901	20597	0.77	1.23
Biological Process	GO:0032388	7	positive regulation of intracellular transport	0.021296	Q13485	Mothers against decapentaplegic homolog 4 OS=Homo sapiens OX=9606 GN=SMAD4 PE=1 SV=1	1.907	Up	SMAD4	60.438	13.8	5	4	4	1	4	3	4	3	4	39519	75426	0.688	1.312
Biological Process	GO:0032388	7	positive regulation of intracellular transport	0.021296	Q86YS7	C2 domain-containing protein 5 OS=Homo sapiens OX=9606 GN=C2CD5 PE=1 SV=1	1.519	Up	C2CD5	110.45	4.3	4	4	4	2	2	3	4	3	4	55664	84545	0.794	1.206
Biological Process	GO:0032388	7	positive regulation of intracellular transport	0.021296	P52298	Nuclear cap-binding protein subunit 2 OS=Homo sapiens OX=9606 GN=NCBP2 PE=1 SV=1	0.533	Down	NCBP2	18.001	15.4	4	2	2	2	2	2	2	2	2	236680	126080	1.305	0.695
Biological Process	GO:0032388	7	positive regulation of intracellular transport	0.021296	P06241	Tyrosine-protein kinase Fyn OS=Homo sapiens OX=9606 GN=FYN PE=1 SV=3	1.95	Up	FYN	60.761	8.6	2	3	2	1	1	3	3	2	2	9486.5	18489	0.678	1.322
Biological Process	GO:0032388	7	positive regulation of intracellular transport	0.021296	O94766	Galactosylgalactosylxylosylprotein 3-beta-glucuronosyltransferase 3 OS=Homo sapiens OX=9606 GN=B3GAT3 PE=1 SV=2	1.513	Up	B3GAT3	37.121	31.3	9	6	6	4	5	4	5	4	5	68443	103450	0.796	1.204
Biological Process	GO:0050792	6	regulation of viral process	0.169585	Q9H9H4	Vacuolar protein sorting-associated protein 37B OS=Homo sapiens OX=9606 GN=VPS37B PE=1 SV=1	0.302	Down	VPS37B	31.307	13.7	3	3	3	3	0	3	2	3	2	62643	18909	1.536	0.464
Biological Process	GO:0050792	6	regulation of viral process	0.169585	Q96F44	E3 ubiquitin-protein ligase TRIM11 OS=Homo sapiens OX=9606 GN=TRIM11 PE=1 SV=2	1.581	Up	TRIM11	52.774	5.3	3	2	2	1	2	2	2	2	2	18266	28867	0.775	1.225
Biological Process	GO:0050792	6	regulation of viral process	0.169585	O15514	DNA-directed RNA polymerase II subunit RPB4 OS=Homo sapiens OX=9606 GN=POLR2D PE=1 SV=1	2.49	Up	POLR2D	16.311	36.6	5	3	3	2	3	3	3	3	3	45749	113980	0.573	1.427
Biological Process	GO:0050792	6	regulation of viral process	0.169585	O14646	Chromodomain-helicase-DNA-binding protein 1 OS=Homo sapiens OX=9606 GN=CHD1 PE=1 SV=2	0.616	Down	CHD1	196.69	13.9	30	17	14	19	11	17	15	14	12	567170	348870	1.238	0.762
Biological Process	GO:0050792	6	regulation of viral process	0.169585	P06241	Tyrosine-protein kinase Fyn OS=Homo sapiens OX=9606 GN=FYN PE=1 SV=3	1.95	Up	FYN	60.761	8.6	2	3	2	1	1	3	3	2	2	9486.5	18489	0.678	1.322
Biological Process	GO:0009880	6	embryonic pattern specification	0.021109	Q13485	Mothers against decapentaplegic homolog 4 OS=Homo sapiens OX=9606 GN=SMAD4 PE=1 SV=1	1.907	Up	SMAD4	60.438	13.8	5	4	4	1	4	3	4	3	4	39519	75426	0.688	1.312
Biological Process	GO:0009880	6	embryonic pattern specification	0.021109	P98172	Ephrin-B1 OS=Homo sapiens OX=9606 GN=EFNB1 PE=1 SV=1	1.564	Up	EFNB1	38.006	9.2	3	2	2	2	1	2	2	2	2	14125	22106	0.78	1.22
Biological Process	GO:1902590	5	multi-organism organelle organization	0.0514529	Q9H9H4	Vacuolar protein sorting-associated protein 37B OS=Homo sapiens OX=9606 GN=VPS37B PE=1 SV=1	0.302	Down	VPS37B	31.307	13.7	3	3	3	3	0	3	2	3	2	62643	18909	1.536	0.464
Biological Process	GO:1902590	5	multi-organism organelle organization	0.0514529	Q9NZZ3	Charged multivesicular body protein 5 OS=Homo sapiens OX=9606 GN=CHMP5 PE=1 SV=1	1.77	Up	CHMP5	24.57	16.9	5	2	2	2	3	2	2	2	2	89781	158800	0.722	1.278
Biological Process	GO:0006820	6	anion transport	0.0947697	P43003	Excitatory amino acid transporter 1 OS=Homo sapiens OX=9606 GN=SLC1A3 PE=1 SV=1	1.564	Up	SLC1A3	59.572	4.2	3	2	2	1	2	2	2	2	2	11815	18470	0.78	1.22
Biological Process	GO:0006820	6	anion transport	0.0947697	P04083	Annexin A1 OS=Homo sapiens OX=9606 GN=ANXA1 PE=1 SV=2	1.66	Up	ANXA1	38.714	12.4	6	3	3	3	3	3	3	3	3	24523	40666	0.752	1.248
Biological Process	GO:0006820	6	anion transport	0.0947697	P20336	Ras-related protein Rab-3A OS=Homo sapiens OX=9606 GN=RAB3A PE=1 SV=1	0.432	Down	RAB3A	24.984	14.1	4	2	2	3	1	2	2	2	2	76283	32943	1.397	0.603
Biological Process	GO:0006820	6	anion transport	0.0947697	P61916	NPC intracellular cholesterol transporter 2 OS=Homo sapiens OX=9606 GN=NPC2 PE=1 SV=1	1.706	Up	NPC2	16.57	25.8	5	2	2	2	3	2	2	2	2	299500	511510	0.739	1.261
Biological Process	GO:0006820	6	anion transport	0.0947697	O00400	Acetyl-coenzyme A transporter 1 OS=Homo sapiens OX=9606 GN=SLC33A1 PE=1 SV=1	2.003	Up	SLC33A1	60.908	9.1	4	4	4	1	3	4	4	4	4	95364	191180	0.666	1.334
Biological Process	GO:0009108	6	coenzyme biosynthetic process	0.105343	O96033	Molybdopterin synthase sulfur carrier subunit OS=Homo sapiens OX=9606 GN=MOCS2 PE=1 SV=1	0.471	Down	MOCS2	9.7552	37.5	4	3	3	3	1	3	2	3	2	49761	23396	1.36	0.64
Biological Process	GO:0009108	6	coenzyme biosynthetic process	0.105343	O96007	Molybdopterin synthase catalytic subunit OS=Homo sapiens OX=9606 GN=MOCS2 PE=1 SV=1	0.643	Down	MOCS2	20.944	23.9	4	3	3	1	3	2	3	2	3	93769	60317	1.217	0.783
Biological Process	GO:0009108	6	coenzyme biosynthetic process	0.105343	Q86YH6	Decaprenyl-diphosphate synthase subunit 2 OS=Homo sapiens OX=9606 GN=PDSS2 PE=1 SV=2	0.361	Down	PDSS2	44.128	6.3	4	2	2	2	2	2	2	2	2	35293	12711	1.47	0.53
Biological Process	GO:0009108	6	coenzyme biosynthetic process	0.105343	P49914	5-formyltetrahydrofolate cyclo-ligase OS=Homo sapiens OX=9606 GN=MTHFS PE=1 SV=2	0.411	Down	MTHFS	23.255	9.4	2	2	2	2	0	2	2	2	2	45245	18624	1.417	0.583
Biological Process	GO:0006935	5	chemotaxis	0.0440508	P04083	Annexin A1 OS=Homo sapiens OX=9606 GN=ANXA1 PE=1 SV=2	1.66	Up	ANXA1	38.714	12.4	6	3	3	3	3	3	3	3	3	24523	40666	0.752	1.248
Biological Process	GO:0006935	5	chemotaxis	0.0440508	Q13485	Mothers against decapentaplegic homolog 4 OS=Homo sapiens OX=9606 GN=SMAD4 PE=1 SV=1	1.907	Up	SMAD4	60.438	13.8	5	4	4	1	4	3	4	3	4	39519	75426	0.688	1.312
Biological Process	GO:0006935	5	chemotaxis	0.0440508	P98172	Ephrin-B1 OS=Homo sapiens OX=9606 GN=EFNB1 PE=1 SV=1	1.564	Up	EFNB1	38.006	9.2	3	2	2	2	1	2	2	2	2	14125	22106	0.78	1.22
Biological Process	GO:0006935	5	chemotaxis	0.0440508	P06241	Tyrosine-protein kinase Fyn OS=Homo sapiens OX=9606 GN=FYN PE=1 SV=3	1.95	Up	FYN	60.761	8.6	2	3	2	1	1	3	3	2	2	9486.5	18489	0.678	1.322
Biological Process	GO:0006935	5	chemotaxis	0.0440508	P06756	Integrin alpha-V OS=Homo sapiens OX=9606 GN=ITGAV PE=1 SV=2	1.545	Up	ITGAV	116.04	4.4	5	3	3	2	3	3	3	3	3	21979	33971	0.786	1.214
Biological Process	GO:0007612	7	learning	0.159993	P21964	Catechol O-methyltransferase OS=Homo sapiens OX=9606 GN=COMT PE=1 SV=2	1.721	Up	COMT	30.037	51.7	21	9	9	11	10	9	9	9	9	334040	575120	0.735	1.265
Biological Process	GO:0007612	7	learning	0.159993	P06241	Tyrosine-protein kinase Fyn OS=Homo sapiens OX=9606 GN=FYN PE=1 SV=3	1.95	Up	FYN	60.761	8.6	2	3	2	1	1	3	3	2	2	9486.5	18489	0.678	1.322
Biological Process	GO:0030098	10	lymphocyte differentiation	0.253178	P04083	Annexin A1 OS=Homo sapiens OX=9606 GN=ANXA1 PE=1 SV=2	1.66	Up	ANXA1	38.714	12.4	6	3	3	3	3	3	3	3	3	24523	40666	0.752	1.248
Biological Process	GO:0030098	10	lymphocyte differentiation	0.253178	Q5JSL3	Dedicator of cytokinesis protein 11 OS=Homo sapiens OX=9606 GN=DOCK11 PE=1 SV=2	0.402	Down	DOCK11	237.67	2.2	3	3	3	2	1	2	3	2	3	16117	6465.8	1.427	0.573
Biological Process	GO:0050867	6	positive regulation of cell activation	0.00147517	P07947	Tyrosine-protein kinase Yes OS=Homo sapiens OX=9606 GN=YES1 PE=1 SV=3	0.389	Down	YES1	60.801	13.3	4	4	3	2	2	3	4	2	3	54575	21216	1.44	0.56
Biological Process	GO:0050867	6	positive regulation of cell activation	0.00147517	P04083	Annexin A1 OS=Homo sapiens OX=9606 GN=ANXA1 PE=1 SV=2	1.66	Up	ANXA1	38.714	12.4	6	3	3	3	3	3	3	3	3	24523	40666	0.752	1.248
Biological Process	GO:0050867	6	positive regulation of cell activation	0.00147517	P60033	CD81 antigen OS=Homo sapiens OX=9606 GN=CD81 PE=1 SV=1	1.591	Up	CD81	25.809	25	7	3	3	4	3	3	3	3	3	184410	293300	0.772	1.228
Biological Process	GO:0050867	6	positive regulation of cell activation	0.00147517	Q9NZQ7	Programmed cell death 1 ligand 1 OS=Homo sapiens OX=9606 GN=CD274 PE=1 SV=1	4.54	Up	CD274	33.275	29.3	10	6	6	3	7	4	6	4	6	132560	601010	0.361	1.639
Biological Process	GO:0050867	6	positive regulation of cell activation	0.00147517	P98172	Ephrin-B1 OS=Homo sapiens OX=9606 GN=EFNB1 PE=1 SV=1	1.564	Up	EFNB1	38.006	9.2	3	2	2	2	1	2	2	2	2	14125	22106	0.78	1.22
Biological Process	GO:0050867	6	positive regulation of cell activation	0.00147517	P06241	Tyrosine-protein kinase Fyn OS=Homo sapiens OX=9606 GN=FYN PE=1 SV=3	1.95	Up	FYN	60.761	8.6	2	3	2	1	1	3	3	2	2	9486.5	18489	0.678	1.322
Biological Process	GO:0050867	6	positive regulation of cell activation	0.00147517	P01834	Immunoglobulin kappa constant OS=Homo sapiens OX=9606 GN=IGKC PE=1 SV=2	1.597	Up	IGKC	11.765	35.5	4	2	1	1	3	2	2	1	1	69989	111720	0.77	1.23
Biological Process	GO:0045785	5	positive regulation of cell adhesion	0.00759786	P07947	Tyrosine-protein kinase Yes OS=Homo sapiens OX=9606 GN=YES1 PE=1 SV=3	0.389	Down	YES1	60.801	13.3	4	4	3	2	2	3	4	2	3	54575	21216	1.44	0.56
Biological Process	GO:0045785	5	positive regulation of cell adhesion	0.00759786	P04083	Annexin A1 OS=Homo sapiens OX=9606 GN=ANXA1 PE=1 SV=2	1.66	Up	ANXA1	38.714	12.4	6	3	3	3	3	3	3	3	3	24523	40666	0.752	1.248
Biological Process	GO:0045785	5	positive regulation of cell adhesion	0.00759786	Q9NZQ7	Programmed cell death 1 ligand 1 OS=Homo sapiens OX=9606 GN=CD274 PE=1 SV=1	4.54	Up	CD274	33.275	29.3	10	6	6	3	7	4	6	4	6	132560	601010	0.361	1.639
Biological Process	GO:0045785	5	positive regulation of cell adhesion	0.00759786	P98172	Ephrin-B1 OS=Homo sapiens OX=9606 GN=EFNB1 PE=1 SV=1	1.564	Up	EFNB1	38.006	9.2	3	2	2	2	1	2	2	2	2	14125	22106	0.78	1.22
Biological Process	GO:0045785	5	positive regulation of cell adhesion	0.00759786	Q5VZK9	F-actin-uncapping protein LRRC16A OS=Homo sapiens OX=9606 GN=CARMIL1 PE=1 SV=1	0.626	Down	CARMIL1	151.56	2.1	3	2	2	2	1	2	2	2	2	18915	11830	1.23	0.77
Biological Process	GO:0045785	5	positive regulation of cell adhesion	0.00759786	P06241	Tyrosine-protein kinase Fyn OS=Homo sapiens OX=9606 GN=FYN PE=1 SV=3	1.95	Up	FYN	60.761	8.6	2	3	2	1	1	3	3	2	2	9486.5	18489	0.678	1.322
Biological Process	GO:0045785	5	positive regulation of cell adhesion	0.00759786	P06756	Integrin alpha-V OS=Homo sapiens OX=9606 GN=ITGAV PE=1 SV=2	1.545	Up	ITGAV	116.04	4.4	5	3	3	2	3	3	3	3	3	21979	33971	0.786	1.214
Biological Process	GO:1903039	7	positive regulation of leukocyte cell-cell adhesion	0.00661995	P07947	Tyrosine-protein kinase Yes OS=Homo sapiens OX=9606 GN=YES1 PE=1 SV=3	0.389	Down	YES1	60.801	13.3	4	4	3	2	2	3	4	2	3	54575	21216	1.44	0.56
Biological Process	GO:1903039	7	positive regulation of leukocyte cell-cell adhesion	0.00661995	P04083	Annexin A1 OS=Homo sapiens OX=9606 GN=ANXA1 PE=1 SV=2	1.66	Up	ANXA1	38.714	12.4	6	3	3	3	3	3	3	3	3	24523	40666	0.752	1.248
Biological Process	GO:1903039	7	positive regulation of leukocyte cell-cell adhesion	0.00661995	Q9NZQ7	Programmed cell death 1 ligand 1 OS=Homo sapiens OX=9606 GN=CD274 PE=1 SV=1	4.54	Up	CD274	33.275	29.3	10	6	6	3	7	4	6	4	6	132560	601010	0.361	1.639
Biological Process	GO:1903039	7	positive regulation of leukocyte cell-cell adhesion	0.00661995	P98172	Ephrin-B1 OS=Homo sapiens OX=9606 GN=EFNB1 PE=1 SV=1	1.564	Up	EFNB1	38.006	9.2	3	2	2	2	1	2	2	2	2	14125	22106	0.78	1.22
Biological Process	GO:1903039	7	positive regulation of leukocyte cell-cell adhesion	0.00661995	P06241	Tyrosine-protein kinase Fyn OS=Homo sapiens OX=9606 GN=FYN PE=1 SV=3	1.95	Up	FYN	60.761	8.6	2	3	2	1	1	3	3	2	2	9486.5	18489	0.678	1.322
Biological Process	GO:0030198	5	extracellular matrix organization	0.117914	Q92626	Peroxidasin homolog OS=Homo sapiens OX=9606 GN=PXDN PE=1 SV=2	1.574	Up	PXDN	165.27	2.6	5	3	3	2	3	3	3	3	3	24590	38721	0.777	1.223
Biological Process	GO:0030198	5	extracellular matrix organization	0.117914	Q9Y624	Junctional adhesion molecule A OS=Homo sapiens OX=9606 GN=F11R PE=1 SV=1	1.813	Up	F11R	32.583	25.4	6	4	4	1	5	4	4	4	4	78670	142690	0.711	1.289
Biological Process	GO:0030198	5	extracellular matrix organization	0.117914	P06756	Integrin alpha-V OS=Homo sapiens OX=9606 GN=ITGAV PE=1 SV=2	1.545	Up	ITGAV	116.04	4.4	5	3	3	2	3	3	3	3	3	21979	33971	0.786	1.214
Biological Process	GO:0002695	7	negative regulation of leukocyte activation	0.0258895	P04083	Annexin A1 OS=Homo sapiens OX=9606 GN=ANXA1 PE=1 SV=2	1.66	Up	ANXA1	38.714	12.4	6	3	3	3	3	3	3	3	3	24523	40666	0.752	1.248
Biological Process	GO:0002695	7	negative regulation of leukocyte activation	0.0258895	Q9NZQ7	Programmed cell death 1 ligand 1 OS=Homo sapiens OX=9606 GN=CD274 PE=1 SV=1	4.54	Up	CD274	33.275	29.3	10	6	6	3	7	4	6	4	6	132560	601010	0.361	1.639
Biological Process	GO:0002695	7	negative regulation of leukocyte activation	0.0258895	Q8WXW3	Progesterone-induced-blocking factor 1 OS=Homo sapiens OX=9606 GN=PIBF1 PE=1 SV=2	0.638	Down	PIBF1	89.804	9.4	7	6	6	4	3	4	5	4	5	60981	38897	1.221	0.779
Biological Process	GO:0002433	8	immune response-regulating cell surface receptor signaling pathway involved in phagocytosis	0.0154286	P07947	Tyrosine-protein kinase Yes OS=Homo sapiens OX=9606 GN=YES1 PE=1 SV=3	0.389	Down	YES1	60.801	13.3	4	4	3	2	2	3	4	2	3	54575	21216	1.44	0.56
Biological Process	GO:0002433	8	immune response-regulating cell surface receptor signaling pathway involved in phagocytosis	0.0154286	Q9Y6W5	Wiskott-Aldrich syndrome protein family member 2 OS=Homo sapiens OX=9606 GN=WASF2 PE=1 SV=3	3.695	Up	WASF2	54.283	10	4	3	3	2	2	3	3	3	3	33895	125350	0.426	1.574
Biological Process	GO:0002433	8	immune response-regulating cell surface receptor signaling pathway involved in phagocytosis	0.0154286	P06241	Tyrosine-protein kinase Fyn OS=Homo sapiens OX=9606 GN=FYN PE=1 SV=3	1.95	Up	FYN	60.761	8.6	2	3	2	1	1	3	3	2	2	9486.5	18489	0.678	1.322
Biological Process	GO:0002433	8	immune response-regulating cell surface receptor signaling pathway involved in phagocytosis	0.0154286	P01834	Immunoglobulin kappa constant OS=Homo sapiens OX=9606 GN=IGKC PE=1 SV=2	1.597	Up	IGKC	11.765	35.5	4	2	1	1	3	2	2	1	1	69989	111720	0.77	1.23
Biological Process	GO:0046394	8	carboxylic acid biosynthetic process	0.0947697	Q9UHY7	Enolase-phosphatase E1 OS=Homo sapiens OX=9606 GN=ENOPH1 PE=1 SV=1	1.611	Up	ENOPH1	28.932	33	11	5	5	4	7	4	5	4	5	160020	257610	0.766	1.234
Biological Process	GO:0046394	8	carboxylic acid biosynthetic process	0.0947697	Q9Y4I1	Unconventional myosin-Va OS=Homo sapiens OX=9606 GN=MYO5A PE=1 SV=2	1.865	Up	MYO5A	215.4	1.1	2	2	2	1	1	2	2	2	2	62024	115750	0.698	1.302
Biological Process	GO:0046394	8	carboxylic acid biosynthetic process	0.0947697	P43003	Excitatory amino acid transporter 1 OS=Homo sapiens OX=9606 GN=SLC1A3 PE=1 SV=1	1.564	Up	SLC1A3	59.572	4.2	3	2	2	1	2	2	2	2	2	11815	18470	0.78	1.22
Biological Process	GO:0046394	8	carboxylic acid biosynthetic process	0.0947697	P49914	5-formyltetrahydrofolate cyclo-ligase OS=Homo sapiens OX=9606 GN=MTHFS PE=1 SV=2	0.411	Down	MTHFS	23.255	9.4	2	2	2	2	0	2	2	2	2	45245	18624	1.417	0.583
Biological Process	GO:0046394	8	carboxylic acid biosynthetic process	0.0947697	P54687	Branched-chain-amino-acid aminotransferase, cytosolic OS=Homo sapiens OX=9606 GN=BCAT1 PE=1 SV=3	1.71	Up	BCAT1	42.966	18.7	9	5	5	2	7	4	5	4	5	120860	206760	0.738	1.262
Biological Process	GO:0002431	10	Fc receptor mediated stimulatory signaling pathway	0.0154286	P07947	Tyrosine-protein kinase Yes OS=Homo sapiens OX=9606 GN=YES1 PE=1 SV=3	0.389	Down	YES1	60.801	13.3	4	4	3	2	2	3	4	2	3	54575	21216	1.44	0.56
Biological Process	GO:0002431	10	Fc receptor mediated stimulatory signaling pathway	0.0154286	Q9Y6W5	Wiskott-Aldrich syndrome protein family member 2 OS=Homo sapiens OX=9606 GN=WASF2 PE=1 SV=3	3.695	Up	WASF2	54.283	10	4	3	3	2	2	3	3	3	3	33895	125350	0.426	1.574
Biological Process	GO:0002431	10	Fc receptor mediated stimulatory signaling pathway	0.0154286	P06241	Tyrosine-protein kinase Fyn OS=Homo sapiens OX=9606 GN=FYN PE=1 SV=3	1.95	Up	FYN	60.761	8.6	2	3	2	1	1	3	3	2	2	9486.5	18489	0.678	1.322
Biological Process	GO:0002431	10	Fc receptor mediated stimulatory signaling pathway	0.0154286	P01834	Immunoglobulin kappa constant OS=Homo sapiens OX=9606 GN=IGKC PE=1 SV=2	1.597	Up	IGKC	11.765	35.5	4	2	1	1	3	2	2	1	1	69989	111720	0.77	1.23
Biological Process	GO:0051346	6	negative regulation of hydrolase activity	0.244047	Q9H0W5	Coiled-coil domain-containing protein 8 OS=Homo sapiens OX=9606 GN=CCDC8 PE=1 SV=2	0.613	Down	CCDC8	59.374	16	9	5	5	4	5	5	5	5	5	43927	26912	1.24	0.76
Biological Process	GO:0051346	6	negative regulation of hydrolase activity	0.244047	Q15070	Mitochondrial inner membrane protein OXA1L OS=Homo sapiens OX=9606 GN=OXA1L PE=1 SV=3	1.516	Up	OXA1L	48.547	7.4	5	3	3	2	3	3	3	3	3	103480	156890	0.795	1.205
Biological Process	GO:0051346	6	negative regulation of hydrolase activity	0.244047	P04083	Annexin A1 OS=Homo sapiens OX=9606 GN=ANXA1 PE=1 SV=2	1.66	Up	ANXA1	38.714	12.4	6	3	3	3	3	3	3	3	3	24523	40666	0.752	1.248
Biological Process	GO:0051346	6	negative regulation of hydrolase activity	0.244047	Q9Y624	Junctional adhesion molecule A OS=Homo sapiens OX=9606 GN=F11R PE=1 SV=1	1.813	Up	F11R	32.583	25.4	6	4	4	1	5	4	4	4	4	78670	142690	0.711	1.289
Biological Process	GO:0008643	6	carbohydrate transport	0.0767738	P07947	Tyrosine-protein kinase Yes OS=Homo sapiens OX=9606 GN=YES1 PE=1 SV=3	0.389	Down	YES1	60.801	13.3	4	4	3	2	2	3	4	2	3	54575	21216	1.44	0.56
Biological Process	GO:0008643	6	carbohydrate transport	0.0767738	P58004	Sestrin-2 OS=Homo sapiens OX=9606 GN=SESN2 PE=1 SV=1	0.195	Down	SESN2	54.493	6	3	2	2	2	1	2	2	2	2	52625	10278	1.673	0.327
Biological Process	GO:0051303	6	establishment of chromosome localization	0.253178	Q9NZZ3	Charged multivesicular body protein 5 OS=Homo sapiens OX=9606 GN=CHMP5 PE=1 SV=1	1.77	Up	CHMP5	24.57	16.9	5	2	2	2	3	2	2	2	2	89781	158800	0.722	1.278
Biological Process	GO:0051303	6	establishment of chromosome localization	0.253178	Q8WXW3	Progesterone-induced-blocking factor 1 OS=Homo sapiens OX=9606 GN=PIBF1 PE=1 SV=2	0.638	Down	PIBF1	89.804	9.4	7	6	6	4	3	4	5	4	5	60981	38897	1.221	0.779
Biological Process	GO:0007626	3	locomotory behavior	0.23594	Q9Y4I1	Unconventional myosin-Va OS=Homo sapiens OX=9606 GN=MYO5A PE=1 SV=2	1.865	Up	MYO5A	215.4	1.1	2	2	2	1	1	2	2	2	2	62024	115750	0.698	1.302
Biological Process	GO:0007626	3	locomotory behavior	0.23594	Q15915	Zinc finger protein ZIC 1 OS=Homo sapiens OX=9606 GN=ZIC1 PE=1 SV=2	0.407	Down	ZIC1	48.308	5.8	3	2	2	1	2	2	2	2	2	89884	36663	1.421	0.579
Biological Process	GO:0048762	8	mesenchymal cell differentiation	0.120246	Q13485	Mothers against decapentaplegic homolog 4 OS=Homo sapiens OX=9606 GN=SMAD4 PE=1 SV=1	1.907	Up	SMAD4	60.438	13.8	5	4	4	1	4	3	4	3	4	39519	75426	0.688	1.312
Biological Process	GO:0048762	8	mesenchymal cell differentiation	0.120246	P98172	Ephrin-B1 OS=Homo sapiens OX=9606 GN=EFNB1 PE=1 SV=1	1.564	Up	EFNB1	38.006	9.2	3	2	2	2	1	2	2	2	2	14125	22106	0.78	1.22
Biological Process	GO:0032989	5	cellular component morphogenesis	0.024025	P40337	von Hippel-Lindau disease tumor suppressor OS=Homo sapiens OX=9606 GN=VHL PE=1 SV=2	3.141	Up	VHL	24.152	14.6	4	3	3	2	2	2	3	2	3	62931	197830	0.483	1.517
Biological Process	GO:0032989	5	cellular component morphogenesis	0.024025	Q8WXF7	Atlastin-1 OS=Homo sapiens OX=9606 GN=ATL1 PE=1 SV=1	0.357	Down	ATL1	63.543	9.7	3	4	3	0	3	3	4	2	3	64456	22973	1.474	0.526
Biological Process	GO:0032989	5	cellular component morphogenesis	0.024025	P43003	Excitatory amino acid transporter 1 OS=Homo sapiens OX=9606 GN=SLC1A3 PE=1 SV=1	1.564	Up	SLC1A3	59.572	4.2	3	2	2	1	2	2	2	2	2	11815	18470	0.78	1.22
Biological Process	GO:0032989	5	cellular component morphogenesis	0.024025	P20336	Ras-related protein Rab-3A OS=Homo sapiens OX=9606 GN=RAB3A PE=1 SV=1	0.432	Down	RAB3A	24.984	14.1	4	2	2	3	1	2	2	2	2	76283	32943	1.397	0.603
Biological Process	GO:0032989	5	cellular component morphogenesis	0.024025	Q13485	Mothers against decapentaplegic homolog 4 OS=Homo sapiens OX=9606 GN=SMAD4 PE=1 SV=1	1.907	Up	SMAD4	60.438	13.8	5	4	4	1	4	3	4	3	4	39519	75426	0.688	1.312
Biological Process	GO:0032989	5	cellular component morphogenesis	0.024025	Q9Y6W5	Wiskott-Aldrich syndrome protein family member 2 OS=Homo sapiens OX=9606 GN=WASF2 PE=1 SV=3	3.695	Up	WASF2	54.283	10	4	3	3	2	2	3	3	3	3	33895	125350	0.426	1.574
Biological Process	GO:0032989	5	cellular component morphogenesis	0.024025	P98172	Ephrin-B1 OS=Homo sapiens OX=9606 GN=EFNB1 PE=1 SV=1	1.564	Up	EFNB1	38.006	9.2	3	2	2	2	1	2	2	2	2	14125	22106	0.78	1.22
Biological Process	GO:0032989	5	cellular component morphogenesis	0.024025	P06241	Tyrosine-protein kinase Fyn OS=Homo sapiens OX=9606 GN=FYN PE=1 SV=3	1.95	Up	FYN	60.761	8.6	2	3	2	1	1	3	3	2	2	9486.5	18489	0.678	1.322
Biological Process	GO:0032989	5	cellular component morphogenesis	0.024025	P06756	Integrin alpha-V OS=Homo sapiens OX=9606 GN=ITGAV PE=1 SV=2	1.545	Up	ITGAV	116.04	4.4	5	3	3	2	3	3	3	3	3	21979	33971	0.786	1.214
Biological Process	GO:0032989	5	cellular component morphogenesis	0.024025	P26232	Catenin alpha-2 OS=Homo sapiens OX=9606 GN=CTNNA2 PE=1 SV=5	1.551	Up	CTNNA2	105.31	10.1	7	8	1	4	3	8	6	1	1	29422	45635	0.784	1.216
Biological Process	GO:0007178	8	transmembrane receptor protein serine/threonine kinase signaling pathway	0.0720413	Q9Y624	Junctional adhesion molecule A OS=Homo sapiens OX=9606 GN=F11R PE=1 SV=1	1.813	Up	F11R	32.583	25.4	6	4	4	1	5	4	4	4	4	78670	142690	0.711	1.289
Biological Process	GO:0007178	8	transmembrane receptor protein serine/threonine kinase signaling pathway	0.0720413	Q13485	Mothers against decapentaplegic homolog 4 OS=Homo sapiens OX=9606 GN=SMAD4 PE=1 SV=1	1.907	Up	SMAD4	60.438	13.8	5	4	4	1	4	3	4	3	4	39519	75426	0.688	1.312
Biological Process	GO:0007178	8	transmembrane receptor protein serine/threonine kinase signaling pathway	0.0720413	O00400	Acetyl-coenzyme A transporter 1 OS=Homo sapiens OX=9606 GN=SLC33A1 PE=1 SV=1	2.003	Up	SLC33A1	60.908	9.1	4	4	4	1	3	4	4	4	4	95364	191180	0.666	1.334
Biological Process	GO:0036258	8	multivesicular body assembly	0.0906281	Q9H9H4	Vacuolar protein sorting-associated protein 37B OS=Homo sapiens OX=9606 GN=VPS37B PE=1 SV=1	0.302	Down	VPS37B	31.307	13.7	3	3	3	3	0	3	2	3	2	62643	18909	1.536	0.464
Biological Process	GO:0036258	8	multivesicular body assembly	0.0906281	Q9NZZ3	Charged multivesicular body protein 5 OS=Homo sapiens OX=9606 GN=CHMP5 PE=1 SV=1	1.77	Up	CHMP5	24.57	16.9	5	2	2	2	3	2	2	2	2	89781	158800	0.722	1.278
Biological Process	GO:0090303	8	positive regulation of wound healing	0.013537	P04083	Annexin A1 OS=Homo sapiens OX=9606 GN=ANXA1 PE=1 SV=2	1.66	Up	ANXA1	38.714	12.4	6	3	3	3	3	3	3	3	3	24523	40666	0.752	1.248
Biological Process	GO:0090303	8	positive regulation of wound healing	0.013537	Q14678	KN motif and ankyrin repeat domain-containing protein 1 OS=Homo sapiens OX=9606 GN=KANK1 PE=1 SV=3	1.597	Up	KANK1	147.29	2.2	4	2	2	2	2	2	2	2	2	12901	20597	0.77	1.23
Biological Process	GO:0009743	5	response to carbohydrate	0.347603	P58004	Sestrin-2 OS=Homo sapiens OX=9606 GN=SESN2 PE=1 SV=1	0.195	Down	SESN2	54.493	6	3	2	2	2	1	2	2	2	2	52625	10278	1.673	0.327
Biological Process	GO:0009743	5	response to carbohydrate	0.347603	Q99757	Thioredoxin, mitochondrial OS=Homo sapiens OX=9606 GN=TXN2 PE=1 SV=2	1.692	Up	TXN2	18.383	21.7	7	2	2	4	3	2	2	2	2	172280	291730	0.743	1.257
Biological Process	GO:0006869	6	lipid transport	0.138687	Q9UID3	Vacuolar protein sorting-associated protein 51 homolog OS=Homo sapiens OX=9606 GN=VPS51 PE=1 SV=2	1.541	Up	VPS51	86.041	11.6	10	7	7	5	5	6	7	6	7	100030	154050	0.787	1.213
Biological Process	GO:0006869	6	lipid transport	0.138687	P04083	Annexin A1 OS=Homo sapiens OX=9606 GN=ANXA1 PE=1 SV=2	1.66	Up	ANXA1	38.714	12.4	6	3	3	3	3	3	3	3	3	24523	40666	0.752	1.248
Biological Process	GO:0006869	6	lipid transport	0.138687	P61916	NPC intracellular cholesterol transporter 2 OS=Homo sapiens OX=9606 GN=NPC2 PE=1 SV=1	1.706	Up	NPC2	16.57	25.8	5	2	2	2	3	2	2	2	2	299500	511510	0.739	1.261
Biological Process	GO:0046942	8	carboxylic acid transport	0.122991	P43003	Excitatory amino acid transporter 1 OS=Homo sapiens OX=9606 GN=SLC1A3 PE=1 SV=1	1.564	Up	SLC1A3	59.572	4.2	3	2	2	1	2	2	2	2	2	11815	18470	0.78	1.22
Biological Process	GO:0046942	8	carboxylic acid transport	0.122991	P04083	Annexin A1 OS=Homo sapiens OX=9606 GN=ANXA1 PE=1 SV=2	1.66	Up	ANXA1	38.714	12.4	6	3	3	3	3	3	3	3	3	24523	40666	0.752	1.248
Biological Process	GO:0046942	8	carboxylic acid transport	0.122991	P20336	Ras-related protein Rab-3A OS=Homo sapiens OX=9606 GN=RAB3A PE=1 SV=1	0.432	Down	RAB3A	24.984	14.1	4	2	2	3	1	2	2	2	2	76283	32943	1.397	0.603
Biological Process	GO:0010508	8	positive regulation of autophagy	0.304933	P58004	Sestrin-2 OS=Homo sapiens OX=9606 GN=SESN2 PE=1 SV=1	0.195	Down	SESN2	54.493	6	3	2	2	2	1	2	2	2	2	52625	10278	1.673	0.327
Biological Process	GO:0010508	8	positive regulation of autophagy	0.304933	Q8TBX8	Phosphatidylinositol 5-phosphate 4-kinase type-2 gamma OS=Homo sapiens OX=9606 GN=PIP4K2C PE=1 SV=3	1.558	Up	PIP4K2C	47.299	15	6	4	4	2	4	3	4	3	4	95949	149420	0.782	1.218
Biological Process	GO:0008585	9	female gonad development	0.0978106	Q9UHI8	A disintegrin and metalloproteinase with thrombospondin motifs 1 OS=Homo sapiens OX=9606 GN=ADAMTS1 PE=1 SV=4	2.21	Up	ADAMTS1	105.36	2.7	3	2	2	1	2	2	2	2	2	12221	27000	0.623	1.377
Biological Process	GO:0008585	9	female gonad development	0.0978106	Q13485	Mothers against decapentaplegic homolog 4 OS=Homo sapiens OX=9606 GN=SMAD4 PE=1 SV=1	1.907	Up	SMAD4	60.438	13.8	5	4	4	1	4	3	4	3	4	39519	75426	0.688	1.312
Biological Process	GO:0050817	4	coagulation	0.171766	Q5JSL3	Dedicator of cytokinesis protein 11 OS=Homo sapiens OX=9606 GN=DOCK11 PE=1 SV=2	0.402	Down	DOCK11	237.67	2.2	3	3	3	2	1	2	3	2	3	16117	6465.8	1.427	0.573
Biological Process	GO:0050817	4	coagulation	0.171766	Q5VZK9	F-actin-uncapping protein LRRC16A OS=Homo sapiens OX=9606 GN=CARMIL1 PE=1 SV=1	0.626	Down	CARMIL1	151.56	2.1	3	2	2	2	1	2	2	2	2	18915	11830	1.23	0.77
Biological Process	GO:0050817	4	coagulation	0.171766	P06241	Tyrosine-protein kinase Fyn OS=Homo sapiens OX=9606 GN=FYN PE=1 SV=3	1.95	Up	FYN	60.761	8.6	2	3	2	1	1	3	3	2	2	9486.5	18489	0.678	1.322
Biological Process	GO:0050817	4	coagulation	0.171766	Q9UKL0	REST corepressor 1 OS=Homo sapiens OX=9606 GN=RCOR1 PE=1 SV=2	1.688	Up	RCOR1	53.327	12.2	5	4	3	1	4	2	4	2	3	112450	189820	0.744	1.256
Biological Process	GO:0014047	10	glutamate secretion	0.0171438	P43003	Excitatory amino acid transporter 1 OS=Homo sapiens OX=9606 GN=SLC1A3 PE=1 SV=1	1.564	Up	SLC1A3	59.572	4.2	3	2	2	1	2	2	2	2	2	11815	18470	0.78	1.22
Biological Process	GO:0014047	10	glutamate secretion	0.0171438	P20336	Ras-related protein Rab-3A OS=Homo sapiens OX=9606 GN=RAB3A PE=1 SV=1	0.432	Down	RAB3A	24.984	14.1	4	2	2	3	1	2	2	2	2	76283	32943	1.397	0.603
Biological Process	GO:0022602	6	ovulation cycle process	0.0906281	Q9UHI8	A disintegrin and metalloproteinase with thrombospondin motifs 1 OS=Homo sapiens OX=9606 GN=ADAMTS1 PE=1 SV=4	2.21	Up	ADAMTS1	105.36	2.7	3	2	2	1	2	2	2	2	2	12221	27000	0.623	1.377
Biological Process	GO:0022602	6	ovulation cycle process	0.0906281	Q13485	Mothers against decapentaplegic homolog 4 OS=Homo sapiens OX=9606 GN=SMAD4 PE=1 SV=1	1.907	Up	SMAD4	60.438	13.8	5	4	4	1	4	3	4	3	4	39519	75426	0.688	1.312
Biological Process	GO:0007409	13	axonogenesis	0.0126035	Q8WXF7	Atlastin-1 OS=Homo sapiens OX=9606 GN=ATL1 PE=1 SV=1	0.357	Down	ATL1	63.543	9.7	3	4	3	0	3	3	4	2	3	64456	22973	1.474	0.526
Biological Process	GO:0007409	13	axonogenesis	0.0126035	P26232	Catenin alpha-2 OS=Homo sapiens OX=9606 GN=CTNNA2 PE=1 SV=5	1.551	Up	CTNNA2	105.31	10.1	7	8	1	4	3	8	6	1	1	29422	45635	0.784	1.216
Biological Process	GO:0007409	13	axonogenesis	0.0126035	P20336	Ras-related protein Rab-3A OS=Homo sapiens OX=9606 GN=RAB3A PE=1 SV=1	0.432	Down	RAB3A	24.984	14.1	4	2	2	3	1	2	2	2	2	76283	32943	1.397	0.603
Biological Process	GO:0007409	13	axonogenesis	0.0126035	Q13485	Mothers against decapentaplegic homolog 4 OS=Homo sapiens OX=9606 GN=SMAD4 PE=1 SV=1	1.907	Up	SMAD4	60.438	13.8	5	4	4	1	4	3	4	3	4	39519	75426	0.688	1.312
Biological Process	GO:0007409	13	axonogenesis	0.0126035	P98172	Ephrin-B1 OS=Homo sapiens OX=9606 GN=EFNB1 PE=1 SV=1	1.564	Up	EFNB1	38.006	9.2	3	2	2	2	1	2	2	2	2	14125	22106	0.78	1.22
Biological Process	GO:0007409	13	axonogenesis	0.0126035	P06241	Tyrosine-protein kinase Fyn OS=Homo sapiens OX=9606 GN=FYN PE=1 SV=3	1.95	Up	FYN	60.761	8.6	2	3	2	1	1	3	3	2	2	9486.5	18489	0.678	1.322
Biological Process	GO:0046822	7	regulation of nucleocytoplasmic transport	0.136888	Q15915	Zinc finger protein ZIC 1 OS=Homo sapiens OX=9606 GN=ZIC1 PE=1 SV=2	0.407	Down	ZIC1	48.308	5.8	3	2	2	1	2	2	2	2	2	89884	36663	1.421	0.579
Biological Process	GO:0046822	7	regulation of nucleocytoplasmic transport	0.136888	Q14678	KN motif and ankyrin repeat domain-containing protein 1 OS=Homo sapiens OX=9606 GN=KANK1 PE=1 SV=3	1.597	Up	KANK1	147.29	2.2	4	2	2	2	2	2	2	2	2	12901	20597	0.77	1.23
Biological Process	GO:0046822	7	regulation of nucleocytoplasmic transport	0.136888	Q13485	Mothers against decapentaplegic homolog 4 OS=Homo sapiens OX=9606 GN=SMAD4 PE=1 SV=1	1.907	Up	SMAD4	60.438	13.8	5	4	4	1	4	3	4	3	4	39519	75426	0.688	1.312
Biological Process	GO:0046822	7	regulation of nucleocytoplasmic transport	0.136888	P52298	Nuclear cap-binding protein subunit 2 OS=Homo sapiens OX=9606 GN=NCBP2 PE=1 SV=1	0.533	Down	NCBP2	18.001	15.4	4	2	2	2	2	2	2	2	2	236680	126080	1.305	0.695
Biological Process	GO:0097485	13	neuron projection guidance	0.112918	Q13485	Mothers against decapentaplegic homolog 4 OS=Homo sapiens OX=9606 GN=SMAD4 PE=1 SV=1	1.907	Up	SMAD4	60.438	13.8	5	4	4	1	4	3	4	3	4	39519	75426	0.688	1.312
Biological Process	GO:0097485	13	neuron projection guidance	0.112918	P98172	Ephrin-B1 OS=Homo sapiens OX=9606 GN=EFNB1 PE=1 SV=1	1.564	Up	EFNB1	38.006	9.2	3	2	2	2	1	2	2	2	2	14125	22106	0.78	1.22
Biological Process	GO:0097485	13	neuron projection guidance	0.112918	P06241	Tyrosine-protein kinase Fyn OS=Homo sapiens OX=9606 GN=FYN PE=1 SV=3	1.95	Up	FYN	60.761	8.6	2	3	2	1	1	3	3	2	2	9486.5	18489	0.678	1.322
Biological Process	GO:0006900	6	membrane budding	0.0744889	Q9H9H4	Vacuolar protein sorting-associated protein 37B OS=Homo sapiens OX=9606 GN=VPS37B PE=1 SV=1	0.302	Down	VPS37B	31.307	13.7	3	3	3	3	0	3	2	3	2	62643	18909	1.536	0.464
Biological Process	GO:0006900	6	membrane budding	0.0744889	Q9NZZ3	Charged multivesicular body protein 5 OS=Homo sapiens OX=9606 GN=CHMP5 PE=1 SV=1	1.77	Up	CHMP5	24.57	16.9	5	2	2	2	3	2	2	2	2	89781	158800	0.722	1.278
Biological Process	GO:0006900	6	membrane budding	0.0744889	Q9UL33	Trafficking protein particle complex subunit 2-like protein OS=Homo sapiens OX=9606 GN=TRAPPC2L PE=1 SV=1	0.6	Down	TRAPPC2L	16.145	20.7	3	2	2	1	2	2	2	2	2	38284	22953	1.25	0.75
Biological Process	GO:0006900	6	membrane budding	0.0744889	Q92614	Unconventional myosin-XVIIIa OS=Homo sapiens OX=9606 GN=MYO18A PE=1 SV=3	1.564	Up	MYO18A	233.11	4.5	8	6	6	5	3	6	5	6	5	41882	65556	0.78	1.22
Biological Process	GO:0007605	7	sensory perception of sound	0.143797	P43003	Excitatory amino acid transporter 1 OS=Homo sapiens OX=9606 GN=SLC1A3 PE=1 SV=1	1.564	Up	SLC1A3	59.572	4.2	3	2	2	1	2	2	2	2	2	11815	18470	0.78	1.22
Biological Process	GO:0007605	7	sensory perception of sound	0.143797	Q86XK2	F-box only protein 11 OS=Homo sapiens OX=9606 GN=FBXO11 PE=1 SV=3	1.551	Up	FBXO11	103.58	7.4	5	4	4	1	4	2	4	2	4	14502	22473	0.784	1.216
Biological Process	GO:1904591	9	positive regulation of protein import	0.0396914	Q15915	Zinc finger protein ZIC 1 OS=Homo sapiens OX=9606 GN=ZIC1 PE=1 SV=2	0.407	Down	ZIC1	48.308	5.8	3	2	2	1	2	2	2	2	2	89884	36663	1.421	0.579
Biological Process	GO:1904591	9	positive regulation of protein import	0.0396914	Q14678	KN motif and ankyrin repeat domain-containing protein 1 OS=Homo sapiens OX=9606 GN=KANK1 PE=1 SV=3	1.597	Up	KANK1	147.29	2.2	4	2	2	2	2	2	2	2	2	12901	20597	0.77	1.23
Biological Process	GO:1904591	9	positive regulation of protein import	0.0396914	Q13485	Mothers against decapentaplegic homolog 4 OS=Homo sapiens OX=9606 GN=SMAD4 PE=1 SV=1	1.907	Up	SMAD4	60.438	13.8	5	4	4	1	4	3	4	3	4	39519	75426	0.688	1.312
Biological Process	GO:0051241	5	negative regulation of multicellular organismal process	0.0733549	Q96F44	E3 ubiquitin-protein ligase TRIM11 OS=Homo sapiens OX=9606 GN=TRIM11 PE=1 SV=2	1.581	Up	TRIM11	52.774	5.3	3	2	2	1	2	2	2	2	2	18266	28867	0.775	1.225
Biological Process	GO:0051241	5	negative regulation of multicellular organismal process	0.0733549	Q14678	KN motif and ankyrin repeat domain-containing protein 1 OS=Homo sapiens OX=9606 GN=KANK1 PE=1 SV=3	1.597	Up	KANK1	147.29	2.2	4	2	2	2	2	2	2	2	2	12901	20597	0.77	1.23
Biological Process	GO:0051241	5	negative regulation of multicellular organismal process	0.0733549	Q13485	Mothers against decapentaplegic homolog 4 OS=Homo sapiens OX=9606 GN=SMAD4 PE=1 SV=1	1.907	Up	SMAD4	60.438	13.8	5	4	4	1	4	3	4	3	4	39519	75426	0.688	1.312
Biological Process	GO:0051241	5	negative regulation of multicellular organismal process	0.0733549	Q16854	Deoxyguanosine kinase, mitochondrial OS=Homo sapiens OX=9606 GN=DGUOK PE=1 SV=2	2.604	Up	DGUOK	32.055	10.8	3	2	2	1	2	2	2	2	2	23652	61633	0.555	1.445
Biological Process	GO:0051241	5	negative regulation of multicellular organismal process	0.0733549	P04083	Annexin A1 OS=Homo sapiens OX=9606 GN=ANXA1 PE=1 SV=2	1.66	Up	ANXA1	38.714	12.4	6	3	3	3	3	3	3	3	3	24523	40666	0.752	1.248
Biological Process	GO:0051241	5	negative regulation of multicellular organismal process	0.0733549	Q9NZQ7	Programmed cell death 1 ligand 1 OS=Homo sapiens OX=9606 GN=CD274 PE=1 SV=1	4.54	Up	CD274	33.275	29.3	10	6	6	3	7	4	6	4	6	132560	601010	0.361	1.639
Biological Process	GO:0051241	5	negative regulation of multicellular organismal process	0.0733549	Q9Y5K6	CD2-associated protein OS=Homo sapiens OX=9606 GN=CD2AP PE=1 SV=1	0.665	Down	CD2AP	71.45	9.1	5	4	4	4	1	4	3	4	3	75500	50207	1.201	0.799
Biological Process	GO:0051241	5	negative regulation of multicellular organismal process	0.0733549	P21964	Catechol O-methyltransferase OS=Homo sapiens OX=9606 GN=COMT PE=1 SV=2	1.721	Up	COMT	30.037	51.7	21	9	9	11	10	9	9	9	9	334040	575120	0.735	1.265
Biological Process	GO:0051241	5	negative regulation of multicellular organismal process	0.0733549	Q8WXW3	Progesterone-induced-blocking factor 1 OS=Homo sapiens OX=9606 GN=PIBF1 PE=1 SV=2	0.638	Down	PIBF1	89.804	9.4	7	6	6	4	3	4	5	4	5	60981	38897	1.221	0.779
Biological Process	GO:0008543	9	fibroblast growth factor receptor signaling pathway	0.176505	O15514	DNA-directed RNA polymerase II subunit RPB4 OS=Homo sapiens OX=9606 GN=POLR2D PE=1 SV=1	2.49	Up	POLR2D	16.311	36.6	5	3	3	2	3	3	3	3	3	45749	113980	0.573	1.427
Biological Process	GO:0008543	9	fibroblast growth factor receptor signaling pathway	0.176505	P52298	Nuclear cap-binding protein subunit 2 OS=Homo sapiens OX=9606 GN=NCBP2 PE=1 SV=1	0.533	Down	NCBP2	18.001	15.4	4	2	2	2	2	2	2	2	2	236680	126080	1.305	0.695
Biological Process	GO:0031032	7	actomyosin structure organization	0.176505	Q9Y624	Junctional adhesion molecule A OS=Homo sapiens OX=9606 GN=F11R PE=1 SV=1	1.813	Up	F11R	32.583	25.4	6	4	4	1	5	4	4	4	4	78670	142690	0.711	1.289
Biological Process	GO:0031032	7	actomyosin structure organization	0.176505	Q92614	Unconventional myosin-XVIIIa OS=Homo sapiens OX=9606 GN=MYO18A PE=1 SV=3	1.564	Up	MYO18A	233.11	4.5	8	6	6	5	3	6	5	6	5	41882	65556	0.78	1.22
Biological Process	GO:0007600	5	sensory perception	0.0222242	Q9Y4I1	Unconventional myosin-Va OS=Homo sapiens OX=9606 GN=MYO5A PE=1 SV=2	1.865	Up	MYO5A	215.4	1.1	2	2	2	1	1	2	2	2	2	62024	115750	0.698	1.302
Biological Process	GO:0007600	5	sensory perception	0.0222242	P43003	Excitatory amino acid transporter 1 OS=Homo sapiens OX=9606 GN=SLC1A3 PE=1 SV=1	1.564	Up	SLC1A3	59.572	4.2	3	2	2	1	2	2	2	2	2	11815	18470	0.78	1.22
Biological Process	GO:0007600	5	sensory perception	0.0222242	Q86XK2	F-box only protein 11 OS=Homo sapiens OX=9606 GN=FBXO11 PE=1 SV=3	1.551	Up	FBXO11	103.58	7.4	5	4	4	1	4	2	4	2	4	14502	22473	0.784	1.216
Biological Process	GO:0007600	5	sensory perception	0.0222242	P20336	Ras-related protein Rab-3A OS=Homo sapiens OX=9606 GN=RAB3A PE=1 SV=1	0.432	Down	RAB3A	24.984	14.1	4	2	2	3	1	2	2	2	2	76283	32943	1.397	0.603
Biological Process	GO:0007600	5	sensory perception	0.0222242	P06241	Tyrosine-protein kinase Fyn OS=Homo sapiens OX=9606 GN=FYN PE=1 SV=3	1.95	Up	FYN	60.761	8.6	2	3	2	1	1	3	3	2	2	9486.5	18489	0.678	1.322
Biological Process	GO:0051251	8	positive regulation of lymphocyte activation	0.000890785	P07947	Tyrosine-protein kinase Yes OS=Homo sapiens OX=9606 GN=YES1 PE=1 SV=3	0.389	Down	YES1	60.801	13.3	4	4	3	2	2	3	4	2	3	54575	21216	1.44	0.56
Biological Process	GO:0051251	8	positive regulation of lymphocyte activation	0.000890785	P04083	Annexin A1 OS=Homo sapiens OX=9606 GN=ANXA1 PE=1 SV=2	1.66	Up	ANXA1	38.714	12.4	6	3	3	3	3	3	3	3	3	24523	40666	0.752	1.248
Biological Process	GO:0051251	8	positive regulation of lymphocyte activation	0.000890785	P60033	CD81 antigen OS=Homo sapiens OX=9606 GN=CD81 PE=1 SV=1	1.591	Up	CD81	25.809	25	7	3	3	4	3	3	3	3	3	184410	293300	0.772	1.228
Biological Process	GO:0051251	8	positive regulation of lymphocyte activation	0.000890785	Q9NZQ7	Programmed cell death 1 ligand 1 OS=Homo sapiens OX=9606 GN=CD274 PE=1 SV=1	4.54	Up	CD274	33.275	29.3	10	6	6	3	7	4	6	4	6	132560	601010	0.361	1.639
Biological Process	GO:0051251	8	positive regulation of lymphocyte activation	0.000890785	P98172	Ephrin-B1 OS=Homo sapiens OX=9606 GN=EFNB1 PE=1 SV=1	1.564	Up	EFNB1	38.006	9.2	3	2	2	2	1	2	2	2	2	14125	22106	0.78	1.22
Biological Process	GO:0051251	8	positive regulation of lymphocyte activation	0.000890785	P06241	Tyrosine-protein kinase Fyn OS=Homo sapiens OX=9606 GN=FYN PE=1 SV=3	1.95	Up	FYN	60.761	8.6	2	3	2	1	1	3	3	2	2	9486.5	18489	0.678	1.322
Biological Process	GO:0051251	8	positive regulation of lymphocyte activation	0.000890785	P01834	Immunoglobulin kappa constant OS=Homo sapiens OX=9606 GN=IGKC PE=1 SV=2	1.597	Up	IGKC	11.765	35.5	4	2	1	1	3	2	2	1	1	69989	111720	0.77	1.23
Biological Process	GO:0032386	6	regulation of intracellular transport	0.107128	Q15915	Zinc finger protein ZIC 1 OS=Homo sapiens OX=9606 GN=ZIC1 PE=1 SV=2	0.407	Down	ZIC1	48.308	5.8	3	2	2	1	2	2	2	2	2	89884	36663	1.421	0.579
Biological Process	GO:0032386	6	regulation of intracellular transport	0.107128	Q14678	KN motif and ankyrin repeat domain-containing protein 1 OS=Homo sapiens OX=9606 GN=KANK1 PE=1 SV=3	1.597	Up	KANK1	147.29	2.2	4	2	2	2	2	2	2	2	2	12901	20597	0.77	1.23
Biological Process	GO:0032386	6	regulation of intracellular transport	0.107128	P20336	Ras-related protein Rab-3A OS=Homo sapiens OX=9606 GN=RAB3A PE=1 SV=1	0.432	Down	RAB3A	24.984	14.1	4	2	2	3	1	2	2	2	2	76283	32943	1.397	0.603
Biological Process	GO:0032386	6	regulation of intracellular transport	0.107128	Q13485	Mothers against decapentaplegic homolog 4 OS=Homo sapiens OX=9606 GN=SMAD4 PE=1 SV=1	1.907	Up	SMAD4	60.438	13.8	5	4	4	1	4	3	4	3	4	39519	75426	0.688	1.312
Biological Process	GO:0032386	6	regulation of intracellular transport	0.107128	P06241	Tyrosine-protein kinase Fyn OS=Homo sapiens OX=9606 GN=FYN PE=1 SV=3	1.95	Up	FYN	60.761	8.6	2	3	2	1	1	3	3	2	2	9486.5	18489	0.678	1.322
Biological Process	GO:0032386	6	regulation of intracellular transport	0.107128	O94766	Galactosylgalactosylxylosylprotein 3-beta-glucuronosyltransferase 3 OS=Homo sapiens OX=9606 GN=B3GAT3 PE=1 SV=2	1.513	Up	B3GAT3	37.121	31.3	9	6	6	4	5	4	5	4	5	68443	103450	0.796	1.204
Biological Process	GO:0032386	6	regulation of intracellular transport	0.107128	Q86YS7	C2 domain-containing protein 5 OS=Homo sapiens OX=9606 GN=C2CD5 PE=1 SV=1	1.519	Up	C2CD5	110.45	4.3	4	4	4	2	2	3	4	3	4	55664	84545	0.794	1.206
Biological Process	GO:0032386	6	regulation of intracellular transport	0.107128	P52298	Nuclear cap-binding protein subunit 2 OS=Homo sapiens OX=9606 GN=NCBP2 PE=1 SV=1	0.533	Down	NCBP2	18.001	15.4	4	2	2	2	2	2	2	2	2	236680	126080	1.305	0.695
Biological Process	GO:0018108	10	peptidyl-tyrosine phosphorylation	0.103181	P07947	Tyrosine-protein kinase Yes OS=Homo sapiens OX=9606 GN=YES1 PE=1 SV=3	0.389	Down	YES1	60.801	13.3	4	4	3	2	2	3	4	2	3	54575	21216	1.44	0.56
Biological Process	GO:0018108	10	peptidyl-tyrosine phosphorylation	0.103181	Q8WXW3	Progesterone-induced-blocking factor 1 OS=Homo sapiens OX=9606 GN=PIBF1 PE=1 SV=2	0.638	Down	PIBF1	89.804	9.4	7	6	6	4	3	4	5	4	5	60981	38897	1.221	0.779
Biological Process	GO:0018108	10	peptidyl-tyrosine phosphorylation	0.103181	P06241	Tyrosine-protein kinase Fyn OS=Homo sapiens OX=9606 GN=FYN PE=1 SV=3	1.95	Up	FYN	60.761	8.6	2	3	2	1	1	3	3	2	2	9486.5	18489	0.678	1.322
Biological Process	GO:0051050	6	positive regulation of transport	0.0141267	Q9H9H4	Vacuolar protein sorting-associated protein 37B OS=Homo sapiens OX=9606 GN=VPS37B PE=1 SV=1	0.302	Down	VPS37B	31.307	13.7	3	3	3	3	0	3	2	3	2	62643	18909	1.536	0.464
Biological Process	GO:0051050	6	positive regulation of transport	0.0141267	Q15915	Zinc finger protein ZIC 1 OS=Homo sapiens OX=9606 GN=ZIC1 PE=1 SV=2	0.407	Down	ZIC1	48.308	5.8	3	2	2	1	2	2	2	2	2	89884	36663	1.421	0.579
Biological Process	GO:0051050	6	positive regulation of transport	0.0141267	Q14678	KN motif and ankyrin repeat domain-containing protein 1 OS=Homo sapiens OX=9606 GN=KANK1 PE=1 SV=3	1.597	Up	KANK1	147.29	2.2	4	2	2	2	2	2	2	2	2	12901	20597	0.77	1.23
Biological Process	GO:0051050	6	positive regulation of transport	0.0141267	P20336	Ras-related protein Rab-3A OS=Homo sapiens OX=9606 GN=RAB3A PE=1 SV=1	0.432	Down	RAB3A	24.984	14.1	4	2	2	3	1	2	2	2	2	76283	32943	1.397	0.603
Biological Process	GO:0051050	6	positive regulation of transport	0.0141267	Q13485	Mothers against decapentaplegic homolog 4 OS=Homo sapiens OX=9606 GN=SMAD4 PE=1 SV=1	1.907	Up	SMAD4	60.438	13.8	5	4	4	1	4	3	4	3	4	39519	75426	0.688	1.312
Biological Process	GO:0051050	6	positive regulation of transport	0.0141267	Q92614	Unconventional myosin-XVIIIa OS=Homo sapiens OX=9606 GN=MYO18A PE=1 SV=3	1.564	Up	MYO18A	233.11	4.5	8	6	6	5	3	6	5	6	5	41882	65556	0.78	1.22
Biological Process	GO:0051050	6	positive regulation of transport	0.0141267	P06241	Tyrosine-protein kinase Fyn OS=Homo sapiens OX=9606 GN=FYN PE=1 SV=3	1.95	Up	FYN	60.761	8.6	2	3	2	1	1	3	3	2	2	9486.5	18489	0.678	1.322
Biological Process	GO:0051050	6	positive regulation of transport	0.0141267	O94766	Galactosylgalactosylxylosylprotein 3-beta-glucuronosyltransferase 3 OS=Homo sapiens OX=9606 GN=B3GAT3 PE=1 SV=2	1.513	Up	B3GAT3	37.121	31.3	9	6	6	4	5	4	5	4	5	68443	103450	0.796	1.204
Biological Process	GO:0051050	6	positive regulation of transport	0.0141267	P06756	Integrin alpha-V OS=Homo sapiens OX=9606 GN=ITGAV PE=1 SV=2	1.545	Up	ITGAV	116.04	4.4	5	3	3	2	3	3	3	3	3	21979	33971	0.786	1.214
Biological Process	GO:0051050	6	positive regulation of transport	0.0141267	P04083	Annexin A1 OS=Homo sapiens OX=9606 GN=ANXA1 PE=1 SV=2	1.66	Up	ANXA1	38.714	12.4	6	3	3	3	3	3	3	3	3	24523	40666	0.752	1.248
Biological Process	GO:0051050	6	positive regulation of transport	0.0141267	Q9NZQ7	Programmed cell death 1 ligand 1 OS=Homo sapiens OX=9606 GN=CD274 PE=1 SV=1	4.54	Up	CD274	33.275	29.3	10	6	6	3	7	4	6	4	6	132560	601010	0.361	1.639
Biological Process	GO:0051050	6	positive regulation of transport	0.0141267	Q86YS7	C2 domain-containing protein 5 OS=Homo sapiens OX=9606 GN=C2CD5 PE=1 SV=1	1.519	Up	C2CD5	110.45	4.3	4	4	4	2	2	3	4	3	4	55664	84545	0.794	1.206
Biological Process	GO:0051050	6	positive regulation of transport	0.0141267	P52298	Nuclear cap-binding protein subunit 2 OS=Homo sapiens OX=9606 GN=NCBP2 PE=1 SV=1	0.533	Down	NCBP2	18.001	15.4	4	2	2	2	2	2	2	2	2	236680	126080	1.305	0.695
Biological Process	GO:0048813	13	dendrite morphogenesis	0.0456974	P26232	Catenin alpha-2 OS=Homo sapiens OX=9606 GN=CTNNA2 PE=1 SV=5	1.551	Up	CTNNA2	105.31	10.1	7	8	1	4	3	8	6	1	1	29422	45635	0.784	1.216
Biological Process	GO:0048813	13	dendrite morphogenesis	0.0456974	P06241	Tyrosine-protein kinase Fyn OS=Homo sapiens OX=9606 GN=FYN PE=1 SV=3	1.95	Up	FYN	60.761	8.6	2	3	2	1	1	3	3	2	2	9486.5	18489	0.678	1.322
Biological Process	GO:0050954	6	sensory perception of mechanical stimulus	0.00591406	P43003	Excitatory amino acid transporter 1 OS=Homo sapiens OX=9606 GN=SLC1A3 PE=1 SV=1	1.564	Up	SLC1A3	59.572	4.2	3	2	2	1	2	2	2	2	2	11815	18470	0.78	1.22
Biological Process	GO:0050954	6	sensory perception of mechanical stimulus	0.00591406	Q86XK2	F-box only protein 11 OS=Homo sapiens OX=9606 GN=FBXO11 PE=1 SV=3	1.551	Up	FBXO11	103.58	7.4	5	4	4	1	4	2	4	2	4	14502	22473	0.784	1.216
Biological Process	GO:0050954	6	sensory perception of mechanical stimulus	0.00591406	P20336	Ras-related protein Rab-3A OS=Homo sapiens OX=9606 GN=RAB3A PE=1 SV=1	0.432	Down	RAB3A	24.984	14.1	4	2	2	3	1	2	2	2	2	76283	32943	1.397	0.603
Biological Process	GO:0050954	6	sensory perception of mechanical stimulus	0.00591406	P06241	Tyrosine-protein kinase Fyn OS=Homo sapiens OX=9606 GN=FYN PE=1 SV=3	1.95	Up	FYN	60.761	8.6	2	3	2	1	1	3	3	2	2	9486.5	18489	0.678	1.322
Biological Process	GO:0045471	6	response to ethanol	0.210236	Q8WTS6	Histone-lysine N-methyltransferase SETD7 OS=Homo sapiens OX=9606 GN=SETD7 PE=1 SV=1	1.805	Up	SETD7	40.72	16.9	5	4	4	3	2	4	3	4	3	36495	65819	0.713	1.287
Biological Process	GO:0045471	6	response to ethanol	0.210236	P06241	Tyrosine-protein kinase Fyn OS=Homo sapiens OX=9606 GN=FYN PE=1 SV=3	1.95	Up	FYN	60.761	8.6	2	3	2	1	1	3	3	2	2	9486.5	18489	0.678	1.322
Biological Process	GO:0050871	9	positive regulation of B cell activation	0.070126	P60033	CD81 antigen OS=Homo sapiens OX=9606 GN=CD81 PE=1 SV=1	1.591	Up	CD81	25.809	25	7	3	3	4	3	3	3	3	3	184410	293300	0.772	1.228
Biological Process	GO:0050871	9	positive regulation of B cell activation	0.070126	P01834	Immunoglobulin kappa constant OS=Homo sapiens OX=9606 GN=IGKC PE=1 SV=2	1.597	Up	IGKC	11.765	35.5	4	2	1	1	3	2	2	1	1	69989	111720	0.77	1.23
Biological Process	GO:0033157	8	regulation of intracellular protein transport	0.138704	Q15915	Zinc finger protein ZIC 1 OS=Homo sapiens OX=9606 GN=ZIC1 PE=1 SV=2	0.407	Down	ZIC1	48.308	5.8	3	2	2	1	2	2	2	2	2	89884	36663	1.421	0.579
Biological Process	GO:0033157	8	regulation of intracellular protein transport	0.138704	Q14678	KN motif and ankyrin repeat domain-containing protein 1 OS=Homo sapiens OX=9606 GN=KANK1 PE=1 SV=3	1.597	Up	KANK1	147.29	2.2	4	2	2	2	2	2	2	2	2	12901	20597	0.77	1.23
Biological Process	GO:0033157	8	regulation of intracellular protein transport	0.138704	Q13485	Mothers against decapentaplegic homolog 4 OS=Homo sapiens OX=9606 GN=SMAD4 PE=1 SV=1	1.907	Up	SMAD4	60.438	13.8	5	4	4	1	4	3	4	3	4	39519	75426	0.688	1.312
Biological Process	GO:0033157	8	regulation of intracellular protein transport	0.138704	Q86YS7	C2 domain-containing protein 5 OS=Homo sapiens OX=9606 GN=C2CD5 PE=1 SV=1	1.519	Up	C2CD5	110.45	4.3	4	4	4	2	2	3	4	3	4	55664	84545	0.794	1.206
Biological Process	GO:0033157	8	regulation of intracellular protein transport	0.138704	P06241	Tyrosine-protein kinase Fyn OS=Homo sapiens OX=9606 GN=FYN PE=1 SV=3	1.95	Up	FYN	60.761	8.6	2	3	2	1	1	3	3	2	2	9486.5	18489	0.678	1.322
Biological Process	GO:0033157	8	regulation of intracellular protein transport	0.138704	O94766	Galactosylgalactosylxylosylprotein 3-beta-glucuronosyltransferase 3 OS=Homo sapiens OX=9606 GN=B3GAT3 PE=1 SV=2	1.513	Up	B3GAT3	37.121	31.3	9	6	6	4	5	4	5	4	5	68443	103450	0.796	1.204
Biological Process	GO:0070936	12	protein K48-linked ubiquitination	0.0836119	Q9NPD8	Ubiquitin-conjugating enzyme E2 T OS=Homo sapiens OX=9606 GN=UBE2T PE=1 SV=1	0.664	Down	UBE2T	22.521	25.9	12	5	5	6	6	4	5	4	5	341610	226940	1.202	0.798
Biological Process	GO:0070936	12	protein K48-linked ubiquitination	0.0836119	P62256	Ubiquitin-conjugating enzyme E2 H OS=Homo sapiens OX=9606 GN=UBE2H PE=1 SV=1	0.289	Down	UBE2H	20.655	16.4	2	2	2	2	0	2	2	2	2	44821	12951	1.552	0.448
Biological Process	GO:0045834	7	positive regulation of lipid metabolic process	0.159993	P04083	Annexin A1 OS=Homo sapiens OX=9606 GN=ANXA1 PE=1 SV=2	1.66	Up	ANXA1	38.714	12.4	6	3	3	3	3	3	3	3	3	24523	40666	0.752	1.248
Biological Process	GO:0045834	7	positive regulation of lipid metabolic process	0.159993	P60033	CD81 antigen OS=Homo sapiens OX=9606 GN=CD81 PE=1 SV=1	1.591	Up	CD81	25.809	25	7	3	3	4	3	3	3	3	3	184410	293300	0.772	1.228
Biological Process	GO:0070665	7	positive regulation of leukocyte proliferation	0.0036151	P04083	Annexin A1 OS=Homo sapiens OX=9606 GN=ANXA1 PE=1 SV=2	1.66	Up	ANXA1	38.714	12.4	6	3	3	3	3	3	3	3	3	24523	40666	0.752	1.248
Biological Process	GO:0070665	7	positive regulation of leukocyte proliferation	0.0036151	P60033	CD81 antigen OS=Homo sapiens OX=9606 GN=CD81 PE=1 SV=1	1.591	Up	CD81	25.809	25	7	3	3	4	3	3	3	3	3	184410	293300	0.772	1.228
Biological Process	GO:0070665	7	positive regulation of leukocyte proliferation	0.0036151	Q9NZQ7	Programmed cell death 1 ligand 1 OS=Homo sapiens OX=9606 GN=CD274 PE=1 SV=1	4.54	Up	CD274	33.275	29.3	10	6	6	3	7	4	6	4	6	132560	601010	0.361	1.639
Biological Process	GO:0070665	7	positive regulation of leukocyte proliferation	0.0036151	P98172	Ephrin-B1 OS=Homo sapiens OX=9606 GN=EFNB1 PE=1 SV=1	1.564	Up	EFNB1	38.006	9.2	3	2	2	2	1	2	2	2	2	14125	22106	0.78	1.22
Biological Process	GO:0010522	9	regulation of calcium ion transport into cytosol	0.105148	Q9Y4I1	Unconventional myosin-Va OS=Homo sapiens OX=9606 GN=MYO5A PE=1 SV=2	1.865	Up	MYO5A	215.4	1.1	2	2	2	1	1	2	2	2	2	62024	115750	0.698	1.302
Biological Process	GO:0010522	9	regulation of calcium ion transport into cytosol	0.105148	P06241	Tyrosine-protein kinase Fyn OS=Homo sapiens OX=9606 GN=FYN PE=1 SV=3	1.95	Up	FYN	60.761	8.6	2	3	2	1	1	3	3	2	2	9486.5	18489	0.678	1.322
Biological Process	GO:0001525	11	angiogenesis	0.213212	Q9NZ08	Endoplasmic reticulum aminopeptidase 1 OS=Homo sapiens OX=9606 GN=ERAP1 PE=1 SV=3	1.628	Up	ERAP1	107.23	4.7	4	3	3	2	2	2	3	2	3	16122	26242	0.761	1.239
Biological Process	GO:0001525	11	angiogenesis	0.213212	Q9Y6W5	Wiskott-Aldrich syndrome protein family member 2 OS=Homo sapiens OX=9606 GN=WASF2 PE=1 SV=3	3.695	Up	WASF2	54.283	10	4	3	3	2	2	3	3	3	3	33895	125350	0.426	1.574
Biological Process	GO:0001525	11	angiogenesis	0.213212	P06756	Integrin alpha-V OS=Homo sapiens OX=9606 GN=ITGAV PE=1 SV=2	1.545	Up	ITGAV	116.04	4.4	5	3	3	2	3	3	3	3	3	21979	33971	0.786	1.214
Biological Process	GO:1901607	10	alpha-amino acid biosynthetic process	0.0602357	Q9UHY7	Enolase-phosphatase E1 OS=Homo sapiens OX=9606 GN=ENOPH1 PE=1 SV=1	1.611	Up	ENOPH1	28.932	33	11	5	5	4	7	4	5	4	5	160020	257610	0.766	1.234
Biological Process	GO:1901607	10	alpha-amino acid biosynthetic process	0.0602357	P43003	Excitatory amino acid transporter 1 OS=Homo sapiens OX=9606 GN=SLC1A3 PE=1 SV=1	1.564	Up	SLC1A3	59.572	4.2	3	2	2	1	2	2	2	2	2	11815	18470	0.78	1.22
Biological Process	GO:1901607	10	alpha-amino acid biosynthetic process	0.0602357	P54687	Branched-chain-amino-acid aminotransferase, cytosolic OS=Homo sapiens OX=9606 GN=BCAT1 PE=1 SV=3	1.71	Up	BCAT1	42.966	18.7	9	5	5	2	7	4	5	4	5	120860	206760	0.738	1.262
Biological Process	GO:0010257	8	NADH dehydrogenase complex assembly	0.0374446	Q15070	Mitochondrial inner membrane protein OXA1L OS=Homo sapiens OX=9606 GN=OXA1L PE=1 SV=3	1.516	Up	OXA1L	48.547	7.4	5	3	3	2	3	3	3	3	3	103480	156890	0.795	1.205
Biological Process	GO:0010257	8	NADH dehydrogenase complex assembly	0.0374446	Q9UI09	NADH dehydrogenase [ubiquinone] 1 alpha subcomplex subunit 12 OS=Homo sapiens OX=9606 GN=NDUFA12 PE=1 SV=1	0.627	Down	NDUFA12	17.114	40.7	10	4	4	4	6	4	4	4	4	271320	170370	1.229	0.771
Biological Process	GO:0010257	8	NADH dehydrogenase complex assembly	0.0374446	Q9GZY4	Cytochrome c oxidase assembly factor 1 homolog OS=Homo sapiens OX=9606 GN=COA1 PE=1 SV=1	1.89	Up	COA1	16.694	25.3	4	2	2	1	3	2	2	2	2	35509	67186	0.692	1.308
Biological Process	GO:0010257	8	NADH dehydrogenase complex assembly	0.0374446	Q96CU9	FAD-dependent oxidoreductase domain-containing protein 1 OS=Homo sapiens OX=9606 GN=FOXRED1 PE=1 SV=2	0.313	Down	FOXRED1	53.811	7.8	4	3	3	3	1	3	2	3	2	95856	30015	1.523	0.477
Biological Process	GO:0016239	9	positive regulation of macroautophagy	0.176505	P58004	Sestrin-2 OS=Homo sapiens OX=9606 GN=SESN2 PE=1 SV=1	0.195	Down	SESN2	54.493	6	3	2	2	2	1	2	2	2	2	52625	10278	1.673	0.327
Biological Process	GO:0016239	9	positive regulation of macroautophagy	0.176505	Q8TBX8	Phosphatidylinositol 5-phosphate 4-kinase type-2 gamma OS=Homo sapiens OX=9606 GN=PIP4K2C PE=1 SV=3	1.558	Up	PIP4K2C	47.299	15	6	4	4	2	4	3	4	3	4	95949	149420	0.782	1.218
Biological Process	GO:0048010	9	vascular endothelial growth factor receptor signaling pathway	0.0494365	Q9Y6W5	Wiskott-Aldrich syndrome protein family member 2 OS=Homo sapiens OX=9606 GN=WASF2 PE=1 SV=3	3.695	Up	WASF2	54.283	10	4	3	3	2	2	3	3	3	3	33895	125350	0.426	1.574
Biological Process	GO:0048010	9	vascular endothelial growth factor receptor signaling pathway	0.0494365	P06241	Tyrosine-protein kinase Fyn OS=Homo sapiens OX=9606 GN=FYN PE=1 SV=3	1.95	Up	FYN	60.761	8.6	2	3	2	1	1	3	3	2	2	9486.5	18489	0.678	1.322
Biological Process	GO:0048010	9	vascular endothelial growth factor receptor signaling pathway	0.0494365	P06756	Integrin alpha-V OS=Homo sapiens OX=9606 GN=ITGAV PE=1 SV=2	1.545	Up	ITGAV	116.04	4.4	5	3	3	2	3	3	3	3	3	21979	33971	0.786	1.214
Biological Process	GO:0051806	7	entry into cell of other organism involved in symbiotic interaction	0.0602357	P60033	CD81 antigen OS=Homo sapiens OX=9606 GN=CD81 PE=1 SV=1	1.591	Up	CD81	25.809	25	7	3	3	4	3	3	3	3	3	184410	293300	0.772	1.228
Biological Process	GO:0051806	7	entry into cell of other organism involved in symbiotic interaction	0.0602357	Q9Y624	Junctional adhesion molecule A OS=Homo sapiens OX=9606 GN=F11R PE=1 SV=1	1.813	Up	F11R	32.583	25.4	6	4	4	1	5	4	4	4	4	78670	142690	0.711	1.289
Biological Process	GO:0051806	7	entry into cell of other organism involved in symbiotic interaction	0.0602357	P06756	Integrin alpha-V OS=Homo sapiens OX=9606 GN=ITGAV PE=1 SV=2	1.545	Up	ITGAV	116.04	4.4	5	3	3	2	3	3	3	3	3	21979	33971	0.786	1.214
Biological Process	GO:0022408	7	negative regulation of cell-cell adhesion	0.143797	P04083	Annexin A1 OS=Homo sapiens OX=9606 GN=ANXA1 PE=1 SV=2	1.66	Up	ANXA1	38.714	12.4	6	3	3	3	3	3	3	3	3	24523	40666	0.752	1.248
Biological Process	GO:0022408	7	negative regulation of cell-cell adhesion	0.143797	Q9NZQ7	Programmed cell death 1 ligand 1 OS=Homo sapiens OX=9606 GN=CD274 PE=1 SV=1	4.54	Up	CD274	33.275	29.3	10	6	6	3	7	4	6	4	6	132560	601010	0.361	1.639
Biological Process	GO:0017157	8	regulation of exocytosis	0.356043	P04083	Annexin A1 OS=Homo sapiens OX=9606 GN=ANXA1 PE=1 SV=2	1.66	Up	ANXA1	38.714	12.4	6	3	3	3	3	3	3	3	3	24523	40666	0.752	1.248
Biological Process	GO:0017157	8	regulation of exocytosis	0.356043	P20336	Ras-related protein Rab-3A OS=Homo sapiens OX=9606 GN=RAB3A PE=1 SV=1	0.432	Down	RAB3A	24.984	14.1	4	2	2	3	1	2	2	2	2	76283	32943	1.397	0.603
Biological Process	GO:0031345	7	negative regulation of cell projection organization	0.0804438	Q16854	Deoxyguanosine kinase, mitochondrial OS=Homo sapiens OX=9606 GN=DGUOK PE=1 SV=2	2.604	Up	DGUOK	32.055	10.8	3	2	2	1	2	2	2	2	2	23652	61633	0.555	1.445
Biological Process	GO:0031345	7	negative regulation of cell projection organization	0.0804438	Q14678	KN motif and ankyrin repeat domain-containing protein 1 OS=Homo sapiens OX=9606 GN=KANK1 PE=1 SV=3	1.597	Up	KANK1	147.29	2.2	4	2	2	2	2	2	2	2	2	12901	20597	0.77	1.23
Biological Process	GO:0031345	7	negative regulation of cell projection organization	0.0804438	P06241	Tyrosine-protein kinase Fyn OS=Homo sapiens OX=9606 GN=FYN PE=1 SV=3	1.95	Up	FYN	60.761	8.6	2	3	2	1	1	3	3	2	2	9486.5	18489	0.678	1.322
Biological Process	GO:0038093	8	Fc receptor signaling pathway	0.234002	P07947	Tyrosine-protein kinase Yes OS=Homo sapiens OX=9606 GN=YES1 PE=1 SV=3	0.389	Down	YES1	60.801	13.3	4	4	3	2	2	3	4	2	3	54575	21216	1.44	0.56
Biological Process	GO:0038093	8	Fc receptor signaling pathway	0.234002	Q9Y6W5	Wiskott-Aldrich syndrome protein family member 2 OS=Homo sapiens OX=9606 GN=WASF2 PE=1 SV=3	3.695	Up	WASF2	54.283	10	4	3	3	2	2	3	3	3	3	33895	125350	0.426	1.574
Biological Process	GO:0038093	8	Fc receptor signaling pathway	0.234002	P06241	Tyrosine-protein kinase Fyn OS=Homo sapiens OX=9606 GN=FYN PE=1 SV=3	1.95	Up	FYN	60.761	8.6	2	3	2	1	1	3	3	2	2	9486.5	18489	0.678	1.322
Biological Process	GO:0038093	8	Fc receptor signaling pathway	0.234002	P01834	Immunoglobulin kappa constant OS=Homo sapiens OX=9606 GN=IGKC PE=1 SV=2	1.597	Up	IGKC	11.765	35.5	4	2	1	1	3	2	2	1	1	69989	111720	0.77	1.23
Biological Process	GO:0031392	10	regulation of prostaglandin biosynthetic process	0.00156482	P04083	Annexin A1 OS=Homo sapiens OX=9606 GN=ANXA1 PE=1 SV=2	1.66	Up	ANXA1	38.714	12.4	6	3	3	3	3	3	3	3	3	24523	40666	0.752	1.248
Biological Process	GO:0031392	10	regulation of prostaglandin biosynthetic process	0.00156482	Q8WXW3	Progesterone-induced-blocking factor 1 OS=Homo sapiens OX=9606 GN=PIBF1 PE=1 SV=2	0.638	Down	PIBF1	89.804	9.4	7	6	6	4	3	4	5	4	5	60981	38897	1.221	0.779
Biological Process	GO:0015849	6	organic acid transport	0.122991	P43003	Excitatory amino acid transporter 1 OS=Homo sapiens OX=9606 GN=SLC1A3 PE=1 SV=1	1.564	Up	SLC1A3	59.572	4.2	3	2	2	1	2	2	2	2	2	11815	18470	0.78	1.22
Biological Process	GO:0015849	6	organic acid transport	0.122991	P04083	Annexin A1 OS=Homo sapiens OX=9606 GN=ANXA1 PE=1 SV=2	1.66	Up	ANXA1	38.714	12.4	6	3	3	3	3	3	3	3	3	24523	40666	0.752	1.248
Biological Process	GO:0015849	6	organic acid transport	0.122991	P20336	Ras-related protein Rab-3A OS=Homo sapiens OX=9606 GN=RAB3A PE=1 SV=1	0.432	Down	RAB3A	24.984	14.1	4	2	2	3	1	2	2	2	2	76283	32943	1.397	0.603
Biological Process	GO:1900182	8	positive regulation of protein localization to nucleus	0.00126988	P58004	Sestrin-2 OS=Homo sapiens OX=9606 GN=SESN2 PE=1 SV=1	0.195	Down	SESN2	54.493	6	3	2	2	2	1	2	2	2	2	52625	10278	1.673	0.327
Biological Process	GO:1900182	8	positive regulation of protein localization to nucleus	0.00126988	Q15915	Zinc finger protein ZIC 1 OS=Homo sapiens OX=9606 GN=ZIC1 PE=1 SV=2	0.407	Down	ZIC1	48.308	5.8	3	2	2	1	2	2	2	2	2	89884	36663	1.421	0.579
Biological Process	GO:1900182	8	positive regulation of protein localization to nucleus	0.00126988	Q14678	KN motif and ankyrin repeat domain-containing protein 1 OS=Homo sapiens OX=9606 GN=KANK1 PE=1 SV=3	1.597	Up	KANK1	147.29	2.2	4	2	2	2	2	2	2	2	2	12901	20597	0.77	1.23
Biological Process	GO:1900182	8	positive regulation of protein localization to nucleus	0.00126988	Q9Y5K6	CD2-associated protein OS=Homo sapiens OX=9606 GN=CD2AP PE=1 SV=1	0.665	Down	CD2AP	71.45	9.1	5	4	4	4	1	4	3	4	3	75500	50207	1.201	0.799
Biological Process	GO:1900182	8	positive regulation of protein localization to nucleus	0.00126988	Q13485	Mothers against decapentaplegic homolog 4 OS=Homo sapiens OX=9606 GN=SMAD4 PE=1 SV=1	1.907	Up	SMAD4	60.438	13.8	5	4	4	1	4	3	4	3	4	39519	75426	0.688	1.312
Biological Process	GO:1900182	8	positive regulation of protein localization to nucleus	0.00126988	P06241	Tyrosine-protein kinase Fyn OS=Homo sapiens OX=9606 GN=FYN PE=1 SV=3	1.95	Up	FYN	60.761	8.6	2	3	2	1	1	3	3	2	2	9486.5	18489	0.678	1.322
Biological Process	GO:2001279	9	regulation of unsaturated fatty acid biosynthetic process	0.00156482	P04083	Annexin A1 OS=Homo sapiens OX=9606 GN=ANXA1 PE=1 SV=2	1.66	Up	ANXA1	38.714	12.4	6	3	3	3	3	3	3	3	3	24523	40666	0.752	1.248
Biological Process	GO:2001279	9	regulation of unsaturated fatty acid biosynthetic process	0.00156482	Q8WXW3	Progesterone-induced-blocking factor 1 OS=Homo sapiens OX=9606 GN=PIBF1 PE=1 SV=2	0.638	Down	PIBF1	89.804	9.4	7	6	6	4	3	4	5	4	5	60981	38897	1.221	0.779
Biological Process	GO:0099536	5	synaptic signaling	0.0210136	Q9Y4I1	Unconventional myosin-Va OS=Homo sapiens OX=9606 GN=MYO5A PE=1 SV=2	1.865	Up	MYO5A	215.4	1.1	2	2	2	1	1	2	2	2	2	62024	115750	0.698	1.302
Biological Process	GO:0099536	5	synaptic signaling	0.0210136	P43003	Excitatory amino acid transporter 1 OS=Homo sapiens OX=9606 GN=SLC1A3 PE=1 SV=1	1.564	Up	SLC1A3	59.572	4.2	3	2	2	1	2	2	2	2	2	11815	18470	0.78	1.22
Biological Process	GO:0099536	5	synaptic signaling	0.0210136	O60333	Kinesin-like protein KIF1B OS=Homo sapiens OX=9606 GN=KIF1B PE=1 SV=5	0.55	Down	KIF1B	204.47	2.5	3	3	2	1	2	3	3	2	2	51891	28584	1.29	0.71
Biological Process	GO:0099536	5	synaptic signaling	0.0210136	P20336	Ras-related protein Rab-3A OS=Homo sapiens OX=9606 GN=RAB3A PE=1 SV=1	0.432	Down	RAB3A	24.984	14.1	4	2	2	3	1	2	2	2	2	76283	32943	1.397	0.603
Biological Process	GO:0099536	5	synaptic signaling	0.0210136	Q16563	Synaptophysin-like protein 1 OS=Homo sapiens OX=9606 GN=SYPL1 PE=1 SV=1	0.554	Down	SYPL1	28.565	10	5	2	2	3	2	2	1	2	1	72944	40403	1.287	0.713
Biological Process	GO:1903034	6	regulation of response to wounding	0.120246	P04083	Annexin A1 OS=Homo sapiens OX=9606 GN=ANXA1 PE=1 SV=2	1.66	Up	ANXA1	38.714	12.4	6	3	3	3	3	3	3	3	3	24523	40666	0.752	1.248
Biological Process	GO:1903034	6	regulation of response to wounding	0.120246	Q14678	KN motif and ankyrin repeat domain-containing protein 1 OS=Homo sapiens OX=9606 GN=KANK1 PE=1 SV=3	1.597	Up	KANK1	147.29	2.2	4	2	2	2	2	2	2	2	2	12901	20597	0.77	1.23
Biological Process	GO:0070838	8	divalent metal ion transport	0.356043	P06241	Tyrosine-protein kinase Fyn OS=Homo sapiens OX=9606 GN=FYN PE=1 SV=3	1.95	Up	FYN	60.761	8.6	2	3	2	1	1	3	3	2	2	9486.5	18489	0.678	1.322
Biological Process	GO:0070838	8	divalent metal ion transport	0.356043	P06756	Integrin alpha-V OS=Homo sapiens OX=9606 GN=ITGAV PE=1 SV=2	1.545	Up	ITGAV	116.04	4.4	5	3	3	2	3	3	3	3	3	21979	33971	0.786	1.214
Biological Process	GO:0045926	5	negative regulation of growth	0.364446	P58004	Sestrin-2 OS=Homo sapiens OX=9606 GN=SESN2 PE=1 SV=1	0.195	Down	SESN2	54.493	6	3	2	2	2	1	2	2	2	2	52625	10278	1.673	0.327
Biological Process	GO:0045926	5	negative regulation of growth	0.364446	Q13485	Mothers against decapentaplegic homolog 4 OS=Homo sapiens OX=9606 GN=SMAD4 PE=1 SV=1	1.907	Up	SMAD4	60.438	13.8	5	4	4	1	4	3	4	3	4	39519	75426	0.688	1.312
Biological Process	GO:0051494	8	negative regulation of cytoskeleton organization	0.128148	Q14678	KN motif and ankyrin repeat domain-containing protein 1 OS=Homo sapiens OX=9606 GN=KANK1 PE=1 SV=3	1.597	Up	KANK1	147.29	2.2	4	2	2	2	2	2	2	2	2	12901	20597	0.77	1.23
Biological Process	GO:0051494	8	negative regulation of cytoskeleton organization	0.128148	Q13485	Mothers against decapentaplegic homolog 4 OS=Homo sapiens OX=9606 GN=SMAD4 PE=1 SV=1	1.907	Up	SMAD4	60.438	13.8	5	4	4	1	4	3	4	3	4	39519	75426	0.688	1.312
Biological Process	GO:0051494	8	negative regulation of cytoskeleton organization	0.128148	Q9Y6W5	Wiskott-Aldrich syndrome protein family member 2 OS=Homo sapiens OX=9606 GN=WASF2 PE=1 SV=3	3.695	Up	WASF2	54.283	10	4	3	3	2	2	3	3	3	3	33895	125350	0.426	1.574
Biological Process	GO:0006954	5	inflammatory response	0.356043	P04083	Annexin A1 OS=Homo sapiens OX=9606 GN=ANXA1 PE=1 SV=2	1.66	Up	ANXA1	38.714	12.4	6	3	3	3	3	3	3	3	3	24523	40666	0.752	1.248
Biological Process	GO:0006954	5	inflammatory response	0.356043	Q9Y624	Junctional adhesion molecule A OS=Homo sapiens OX=9606 GN=F11R PE=1 SV=1	1.813	Up	F11R	32.583	25.4	6	4	4	1	5	4	4	4	4	78670	142690	0.711	1.289
Biological Process	GO:1901983	9	regulation of protein acetylation	0.159993	Q15545	Transcription initiation factor TFIID subunit 7 OS=Homo sapiens OX=9606 GN=TAF7 PE=1 SV=1	1.963	Up	TAF7	40.259	6.9	3	2	2	1	2	2	2	2	2	33192	65085	0.675	1.325
Biological Process	GO:1901983	9	regulation of protein acetylation	0.159993	Q13485	Mothers against decapentaplegic homolog 4 OS=Homo sapiens OX=9606 GN=SMAD4 PE=1 SV=1	1.907	Up	SMAD4	60.438	13.8	5	4	4	1	4	3	4	3	4	39519	75426	0.688	1.312
Biological Process	GO:0006952	4	defense response	0.154837	P07947	Tyrosine-protein kinase Yes OS=Homo sapiens OX=9606 GN=YES1 PE=1 SV=3	0.389	Down	YES1	60.801	13.3	4	4	3	2	2	3	4	2	3	54575	21216	1.44	0.56
Biological Process	GO:0006952	4	defense response	0.154837	Q96F44	E3 ubiquitin-protein ligase TRIM11 OS=Homo sapiens OX=9606 GN=TRIM11 PE=1 SV=2	1.581	Up	TRIM11	52.774	5.3	3	2	2	1	2	2	2	2	2	18266	28867	0.775	1.225
Biological Process	GO:0006952	4	defense response	0.154837	P04083	Annexin A1 OS=Homo sapiens OX=9606 GN=ANXA1 PE=1 SV=2	1.66	Up	ANXA1	38.714	12.4	6	3	3	3	3	3	3	3	3	24523	40666	0.752	1.248
Biological Process	GO:0006952	4	defense response	0.154837	P13284	Gamma-interferon-inducible lysosomal thiol reductase OS=Homo sapiens OX=9606 GN=IFI30 PE=1 SV=3	1.941	Up	IFI30	27.963	8	2	2	2	1	1	2	2	2	2	54918	106650	0.68	1.32
Biological Process	GO:0006952	4	defense response	0.154837	Q9Y624	Junctional adhesion molecule A OS=Homo sapiens OX=9606 GN=F11R PE=1 SV=1	1.813	Up	F11R	32.583	25.4	6	4	4	1	5	4	4	4	4	78670	142690	0.711	1.289
Biological Process	GO:0006952	4	defense response	0.154837	P06241	Tyrosine-protein kinase Fyn OS=Homo sapiens OX=9606 GN=FYN PE=1 SV=3	1.95	Up	FYN	60.761	8.6	2	3	2	1	1	3	3	2	2	9486.5	18489	0.678	1.322
Biological Process	GO:0006952	4	defense response	0.154837	P01834	Immunoglobulin kappa constant OS=Homo sapiens OX=9606 GN=IGKC PE=1 SV=2	1.597	Up	IGKC	11.765	35.5	4	2	1	1	3	2	2	1	1	69989	111720	0.77	1.23
Biological Process	GO:2000756	10	regulation of peptidyl-lysine acetylation	0.135839	Q15545	Transcription initiation factor TFIID subunit 7 OS=Homo sapiens OX=9606 GN=TAF7 PE=1 SV=1	1.963	Up	TAF7	40.259	6.9	3	2	2	1	2	2	2	2	2	33192	65085	0.675	1.325
Biological Process	GO:2000756	10	regulation of peptidyl-lysine acetylation	0.135839	Q13485	Mothers against decapentaplegic homolog 4 OS=Homo sapiens OX=9606 GN=SMAD4 PE=1 SV=1	1.907	Up	SMAD4	60.438	13.8	5	4	4	1	4	3	4	3	4	39519	75426	0.688	1.312
Biological Process	GO:0046425	9	regulation of JAK-STAT cascade	0.0906281	Q8WXW3	Progesterone-induced-blocking factor 1 OS=Homo sapiens OX=9606 GN=PIBF1 PE=1 SV=2	0.638	Down	PIBF1	89.804	9.4	7	6	6	4	3	4	5	4	5	60981	38897	1.221	0.779
Biological Process	GO:0046425	9	regulation of JAK-STAT cascade	0.0906281	P06241	Tyrosine-protein kinase Fyn OS=Homo sapiens OX=9606 GN=FYN PE=1 SV=3	1.95	Up	FYN	60.761	8.6	2	3	2	1	1	3	3	2	2	9486.5	18489	0.678	1.322
Biological Process	GO:0051250	8	negative regulation of lymphocyte activation	0.0170965	P04083	Annexin A1 OS=Homo sapiens OX=9606 GN=ANXA1 PE=1 SV=2	1.66	Up	ANXA1	38.714	12.4	6	3	3	3	3	3	3	3	3	24523	40666	0.752	1.248
Biological Process	GO:0051250	8	negative regulation of lymphocyte activation	0.0170965	Q9NZQ7	Programmed cell death 1 ligand 1 OS=Homo sapiens OX=9606 GN=CD274 PE=1 SV=1	4.54	Up	CD274	33.275	29.3	10	6	6	3	7	4	6	4	6	132560	601010	0.361	1.639
Biological Process	GO:0051250	8	negative regulation of lymphocyte activation	0.0170965	Q8WXW3	Progesterone-induced-blocking factor 1 OS=Homo sapiens OX=9606 GN=PIBF1 PE=1 SV=2	0.638	Down	PIBF1	89.804	9.4	7	6	6	4	3	4	5	4	5	60981	38897	1.221	0.779
Biological Process	GO:1904589	8	regulation of protein import	0.155024	Q15915	Zinc finger protein ZIC 1 OS=Homo sapiens OX=9606 GN=ZIC1 PE=1 SV=2	0.407	Down	ZIC1	48.308	5.8	3	2	2	1	2	2	2	2	2	89884	36663	1.421	0.579
Biological Process	GO:1904589	8	regulation of protein import	0.155024	Q14678	KN motif and ankyrin repeat domain-containing protein 1 OS=Homo sapiens OX=9606 GN=KANK1 PE=1 SV=3	1.597	Up	KANK1	147.29	2.2	4	2	2	2	2	2	2	2	2	12901	20597	0.77	1.23
Biological Process	GO:1904589	8	regulation of protein import	0.155024	Q13485	Mothers against decapentaplegic homolog 4 OS=Homo sapiens OX=9606 GN=SMAD4 PE=1 SV=1	1.907	Up	SMAD4	60.438	13.8	5	4	4	1	4	3	4	3	4	39519	75426	0.688	1.312
Biological Process	GO:0045087	5	innate immune response	0.0509995	P07947	Tyrosine-protein kinase Yes OS=Homo sapiens OX=9606 GN=YES1 PE=1 SV=3	0.389	Down	YES1	60.801	13.3	4	4	3	2	2	3	4	2	3	54575	21216	1.44	0.56
Biological Process	GO:0045087	5	innate immune response	0.0509995	Q96F44	E3 ubiquitin-protein ligase TRIM11 OS=Homo sapiens OX=9606 GN=TRIM11 PE=1 SV=2	1.581	Up	TRIM11	52.774	5.3	3	2	2	1	2	2	2	2	2	18266	28867	0.775	1.225
Biological Process	GO:0045087	5	innate immune response	0.0509995	P04083	Annexin A1 OS=Homo sapiens OX=9606 GN=ANXA1 PE=1 SV=2	1.66	Up	ANXA1	38.714	12.4	6	3	3	3	3	3	3	3	3	24523	40666	0.752	1.248
Biological Process	GO:0045087	5	innate immune response	0.0509995	P13284	Gamma-interferon-inducible lysosomal thiol reductase OS=Homo sapiens OX=9606 GN=IFI30 PE=1 SV=3	1.941	Up	IFI30	27.963	8	2	2	2	1	1	2	2	2	2	54918	106650	0.68	1.32
Biological Process	GO:0045087	5	innate immune response	0.0509995	P06241	Tyrosine-protein kinase Fyn OS=Homo sapiens OX=9606 GN=FYN PE=1 SV=3	1.95	Up	FYN	60.761	8.6	2	3	2	1	1	3	3	2	2	9486.5	18489	0.678	1.322
Biological Process	GO:0045087	5	innate immune response	0.0509995	P01834	Immunoglobulin kappa constant OS=Homo sapiens OX=9606 GN=IGKC PE=1 SV=2	1.597	Up	IGKC	11.765	35.5	4	2	1	1	3	2	2	1	1	69989	111720	0.77	1.23
Biological Process	GO:0009612	4	response to mechanical stimulus	0.304933	P43003	Excitatory amino acid transporter 1 OS=Homo sapiens OX=9606 GN=SLC1A3 PE=1 SV=1	1.564	Up	SLC1A3	59.572	4.2	3	2	2	1	2	2	2	2	2	11815	18470	0.78	1.22
Biological Process	GO:0009612	4	response to mechanical stimulus	0.304933	P06241	Tyrosine-protein kinase Fyn OS=Homo sapiens OX=9606 GN=FYN PE=1 SV=3	1.95	Up	FYN	60.761	8.6	2	3	2	1	1	3	3	2	2	9486.5	18489	0.678	1.322
Biological Process	GO:0006367	12	transcription initiation from RNA polymerase II promoter	0.219281	Q15545	Transcription initiation factor TFIID subunit 7 OS=Homo sapiens OX=9606 GN=TAF7 PE=1 SV=1	1.963	Up	TAF7	40.259	6.9	3	2	2	1	2	2	2	2	2	33192	65085	0.675	1.325
Biological Process	GO:0006367	12	transcription initiation from RNA polymerase II promoter	0.219281	O15514	DNA-directed RNA polymerase II subunit RPB4 OS=Homo sapiens OX=9606 GN=POLR2D PE=1 SV=1	2.49	Up	POLR2D	16.311	36.6	5	3	3	2	3	3	3	3	3	45749	113980	0.573	1.427
Biological Process	GO:0006367	12	transcription initiation from RNA polymerase II promoter	0.219281	Q9UHY1	Nuclear receptor-binding protein OS=Homo sapiens OX=9606 GN=NRBP1 PE=1 SV=1	1.558	Up	NRBP1	59.844	18.7	12	6	6	7	5	6	5	6	5	167950	261720	0.782	1.218
Biological Process	GO:0050878	4	regulation of body fluid levels	0.173435	Q86YH6	Decaprenyl-diphosphate synthase subunit 2 OS=Homo sapiens OX=9606 GN=PDSS2 PE=1 SV=2	0.361	Down	PDSS2	44.128	6.3	4	2	2	2	2	2	2	2	2	35293	12711	1.47	0.53
Biological Process	GO:0050878	4	regulation of body fluid levels	0.173435	Q5JSL3	Dedicator of cytokinesis protein 11 OS=Homo sapiens OX=9606 GN=DOCK11 PE=1 SV=2	0.402	Down	DOCK11	237.67	2.2	3	3	3	2	1	2	3	2	3	16117	6465.8	1.427	0.573
Biological Process	GO:0050878	4	regulation of body fluid levels	0.173435	Q5VZK9	F-actin-uncapping protein LRRC16A OS=Homo sapiens OX=9606 GN=CARMIL1 PE=1 SV=1	0.626	Down	CARMIL1	151.56	2.1	3	2	2	2	1	2	2	2	2	18915	11830	1.23	0.77
Biological Process	GO:0050878	4	regulation of body fluid levels	0.173435	P06241	Tyrosine-protein kinase Fyn OS=Homo sapiens OX=9606 GN=FYN PE=1 SV=3	1.95	Up	FYN	60.761	8.6	2	3	2	1	1	3	3	2	2	9486.5	18489	0.678	1.322
Biological Process	GO:0050878	4	regulation of body fluid levels	0.173435	Q9UKL0	REST corepressor 1 OS=Homo sapiens OX=9606 GN=RCOR1 PE=1 SV=2	1.688	Up	RCOR1	53.327	12.2	5	4	3	1	4	2	4	2	3	112450	189820	0.744	1.256
Biological Process	GO:0002699	6	positive regulation of immune effector process	0.23594	P04083	Annexin A1 OS=Homo sapiens OX=9606 GN=ANXA1 PE=1 SV=2	1.66	Up	ANXA1	38.714	12.4	6	3	3	3	3	3	3	3	3	24523	40666	0.752	1.248
Biological Process	GO:0002699	6	positive regulation of immune effector process	0.23594	Q92614	Unconventional myosin-XVIIIa OS=Homo sapiens OX=9606 GN=MYO18A PE=1 SV=3	1.564	Up	MYO18A	233.11	4.5	8	6	6	5	3	6	5	6	5	41882	65556	0.78	1.22
Biological Process	GO:0001934	10	positive regulation of protein phosphorylation	0.0799868	P07947	Tyrosine-protein kinase Yes OS=Homo sapiens OX=9606 GN=YES1 PE=1 SV=3	0.389	Down	YES1	60.801	13.3	4	4	3	2	2	3	4	2	3	54575	21216	1.44	0.56
Biological Process	GO:0001934	10	positive regulation of protein phosphorylation	0.0799868	P60033	CD81 antigen OS=Homo sapiens OX=9606 GN=CD81 PE=1 SV=1	1.591	Up	CD81	25.809	25	7	3	3	4	3	3	3	3	3	184410	293300	0.772	1.228
Biological Process	GO:0001934	10	positive regulation of protein phosphorylation	0.0799868	Q13485	Mothers against decapentaplegic homolog 4 OS=Homo sapiens OX=9606 GN=SMAD4 PE=1 SV=1	1.907	Up	SMAD4	60.438	13.8	5	4	4	1	4	3	4	3	4	39519	75426	0.688	1.312
Biological Process	GO:0001934	10	positive regulation of protein phosphorylation	0.0799868	P06241	Tyrosine-protein kinase Fyn OS=Homo sapiens OX=9606 GN=FYN PE=1 SV=3	1.95	Up	FYN	60.761	8.6	2	3	2	1	1	3	3	2	2	9486.5	18489	0.678	1.322
Biological Process	GO:0001934	10	positive regulation of protein phosphorylation	0.0799868	P06756	Integrin alpha-V OS=Homo sapiens OX=9606 GN=ITGAV PE=1 SV=2	1.545	Up	ITGAV	116.04	4.4	5	3	3	2	3	3	3	3	3	21979	33971	0.786	1.214
Biological Process	GO:0001934	10	positive regulation of protein phosphorylation	0.0799868	P05386	60S acidic ribosomal protein P1 OS=Homo sapiens OX=9606 GN=RPLP1 PE=1 SV=1	1.801	Up	RPLP1	11.514	66.7	9	3	2	4	5	2	3	2	2	1461500	2633700	0.714	1.286
Biological Process	GO:0001934	10	positive regulation of protein phosphorylation	0.0799868	Q7L7X3	Serine/threonine-protein kinase TAO1 OS=Homo sapiens OX=9606 GN=TAOK1 PE=1 SV=1	0.622	Down	TAOK1	116.07	2	2	2	2	0	2	2	2	2	2	14986	9319.8	1.233	0.767
Biological Process	GO:0001934	10	positive regulation of protein phosphorylation	0.0799868	Q8WXW3	Progesterone-induced-blocking factor 1 OS=Homo sapiens OX=9606 GN=PIBF1 PE=1 SV=2	0.638	Down	PIBF1	89.804	9.4	7	6	6	4	3	4	5	4	5	60981	38897	1.221	0.779
Biological Process	GO:0001934	10	positive regulation of protein phosphorylation	0.0799868	Q9HAW4	Claspin OS=Homo sapiens OX=9606 GN=CLSPN PE=1 SV=3	0.595	Down	CLSPN	151.09	4.6	5	4	4	3	2	3	3	3	3	24597	14618	1.254	0.746
Biological Process	GO:0071495	4	cellular response to endogenous stimulus	0.0128726	P07947	Tyrosine-protein kinase Yes OS=Homo sapiens OX=9606 GN=YES1 PE=1 SV=3	0.389	Down	YES1	60.801	13.3	4	4	3	2	2	3	4	2	3	54575	21216	1.44	0.56
Biological Process	GO:0071495	4	cellular response to endogenous stimulus	0.0128726	P58004	Sestrin-2 OS=Homo sapiens OX=9606 GN=SESN2 PE=1 SV=1	0.195	Down	SESN2	54.493	6	3	2	2	2	1	2	2	2	2	52625	10278	1.673	0.327
Biological Process	GO:0071495	4	cellular response to endogenous stimulus	0.0128726	O60333	Kinesin-like protein KIF1B OS=Homo sapiens OX=9606 GN=KIF1B PE=1 SV=5	0.55	Down	KIF1B	204.47	2.5	3	3	2	1	2	3	3	2	2	51891	28584	1.29	0.71
Biological Process	GO:0071495	4	cellular response to endogenous stimulus	0.0128726	P60033	CD81 antigen OS=Homo sapiens OX=9606 GN=CD81 PE=1 SV=1	1.591	Up	CD81	25.809	25	7	3	3	4	3	3	3	3	3	184410	293300	0.772	1.228
Biological Process	GO:0071495	4	cellular response to endogenous stimulus	0.0128726	Q15545	Transcription initiation factor TFIID subunit 7 OS=Homo sapiens OX=9606 GN=TAF7 PE=1 SV=1	1.963	Up	TAF7	40.259	6.9	3	2	2	1	2	2	2	2	2	33192	65085	0.675	1.325
Biological Process	GO:0071495	4	cellular response to endogenous stimulus	0.0128726	O15514	DNA-directed RNA polymerase II subunit RPB4 OS=Homo sapiens OX=9606 GN=POLR2D PE=1 SV=1	2.49	Up	POLR2D	16.311	36.6	5	3	3	2	3	3	3	3	3	45749	113980	0.573	1.427
Biological Process	GO:0071495	4	cellular response to endogenous stimulus	0.0128726	Q13485	Mothers against decapentaplegic homolog 4 OS=Homo sapiens OX=9606 GN=SMAD4 PE=1 SV=1	1.907	Up	SMAD4	60.438	13.8	5	4	4	1	4	3	4	3	4	39519	75426	0.688	1.312
Biological Process	GO:0071495	4	cellular response to endogenous stimulus	0.0128726	Q15057	Arf-GAP with coiled-coil, ANK repeat and PH domain-containing protein 2 OS=Homo sapiens OX=9606 GN=ACAP2 PE=1 SV=3	0.653	Down	ACAP2	88.028	6	4	3	3	2	2	2	3	2	3	23849	15576	1.21	0.79
Biological Process	GO:0071495	4	cellular response to endogenous stimulus	0.0128726	P06241	Tyrosine-protein kinase Fyn OS=Homo sapiens OX=9606 GN=FYN PE=1 SV=3	1.95	Up	FYN	60.761	8.6	2	3	2	1	1	3	3	2	2	9486.5	18489	0.678	1.322
Biological Process	GO:0071495	4	cellular response to endogenous stimulus	0.0128726	Q9Y4I1	Unconventional myosin-Va OS=Homo sapiens OX=9606 GN=MYO5A PE=1 SV=2	1.865	Up	MYO5A	215.4	1.1	2	2	2	1	1	2	2	2	2	62024	115750	0.698	1.302
Biological Process	GO:0071495	4	cellular response to endogenous stimulus	0.0128726	P04083	Annexin A1 OS=Homo sapiens OX=9606 GN=ANXA1 PE=1 SV=2	1.66	Up	ANXA1	38.714	12.4	6	3	3	3	3	3	3	3	3	24523	40666	0.752	1.248
Biological Process	GO:0071495	4	cellular response to endogenous stimulus	0.0128726	Q9Y624	Junctional adhesion molecule A OS=Homo sapiens OX=9606 GN=F11R PE=1 SV=1	1.813	Up	F11R	32.583	25.4	6	4	4	1	5	4	4	4	4	78670	142690	0.711	1.289
Biological Process	GO:0071495	4	cellular response to endogenous stimulus	0.0128726	Q86YS7	C2 domain-containing protein 5 OS=Homo sapiens OX=9606 GN=C2CD5 PE=1 SV=1	1.519	Up	C2CD5	110.45	4.3	4	4	4	2	2	3	4	3	4	55664	84545	0.794	1.206
Biological Process	GO:0071495	4	cellular response to endogenous stimulus	0.0128726	P52298	Nuclear cap-binding protein subunit 2 OS=Homo sapiens OX=9606 GN=NCBP2 PE=1 SV=1	0.533	Down	NCBP2	18.001	15.4	4	2	2	2	2	2	2	2	2	236680	126080	1.305	0.695
Biological Process	GO:0071495	4	cellular response to endogenous stimulus	0.0128726	O00400	Acetyl-coenzyme A transporter 1 OS=Homo sapiens OX=9606 GN=SLC33A1 PE=1 SV=1	2.003	Up	SLC33A1	60.908	9.1	4	4	4	1	3	4	4	4	4	95364	191180	0.666	1.334
Biological Process	GO:0007034	5	vacuolar transport	0.364446	Q9UID3	Vacuolar protein sorting-associated protein 51 homolog OS=Homo sapiens OX=9606 GN=VPS51 PE=1 SV=2	1.541	Up	VPS51	86.041	11.6	10	7	7	5	5	6	7	6	7	100030	154050	0.787	1.213
Biological Process	GO:0007034	5	vacuolar transport	0.364446	Q9NZZ3	Charged multivesicular body protein 5 OS=Homo sapiens OX=9606 GN=CHMP5 PE=1 SV=1	1.77	Up	CHMP5	24.57	16.9	5	2	2	2	3	2	2	2	2	89781	158800	0.722	1.278
Biological Process	GO:0051189	7	prosthetic group metabolic process	0.00505959	O96033	Molybdopterin synthase sulfur carrier subunit OS=Homo sapiens OX=9606 GN=MOCS2 PE=1 SV=1	0.471	Down	MOCS2	9.7552	37.5	4	3	3	3	1	3	2	3	2	49761	23396	1.36	0.64
Biological Process	GO:0051189	7	prosthetic group metabolic process	0.00505959	O96007	Molybdopterin synthase catalytic subunit OS=Homo sapiens OX=9606 GN=MOCS2 PE=1 SV=1	0.643	Down	MOCS2	20.944	23.9	4	3	3	1	3	2	3	2	3	93769	60317	1.217	0.783
Biological Process	GO:0009914	6	hormone transport	0.0402003	Q9Y4I1	Unconventional myosin-Va OS=Homo sapiens OX=9606 GN=MYO5A PE=1 SV=2	1.865	Up	MYO5A	215.4	1.1	2	2	2	1	1	2	2	2	2	62024	115750	0.698	1.302
Biological Process	GO:0009914	6	hormone transport	0.0402003	P04083	Annexin A1 OS=Homo sapiens OX=9606 GN=ANXA1 PE=1 SV=2	1.66	Up	ANXA1	38.714	12.4	6	3	3	3	3	3	3	3	3	24523	40666	0.752	1.248
Biological Process	GO:0007610	2	behavior	0.126281	Q9Y4I1	Unconventional myosin-Va OS=Homo sapiens OX=9606 GN=MYO5A PE=1 SV=2	1.865	Up	MYO5A	215.4	1.1	2	2	2	1	1	2	2	2	2	62024	115750	0.698	1.302
Biological Process	GO:0007610	2	behavior	0.126281	P43003	Excitatory amino acid transporter 1 OS=Homo sapiens OX=9606 GN=SLC1A3 PE=1 SV=1	1.564	Up	SLC1A3	59.572	4.2	3	2	2	1	2	2	2	2	2	11815	18470	0.78	1.22
Biological Process	GO:0007610	2	behavior	0.126281	Q15915	Zinc finger protein ZIC 1 OS=Homo sapiens OX=9606 GN=ZIC1 PE=1 SV=2	0.407	Down	ZIC1	48.308	5.8	3	2	2	1	2	2	2	2	2	89884	36663	1.421	0.579
Biological Process	GO:0007610	2	behavior	0.126281	P21964	Catechol O-methyltransferase OS=Homo sapiens OX=9606 GN=COMT PE=1 SV=2	1.721	Up	COMT	30.037	51.7	21	9	9	11	10	9	9	9	9	334040	575120	0.735	1.265
Biological Process	GO:0007610	2	behavior	0.126281	P06241	Tyrosine-protein kinase Fyn OS=Homo sapiens OX=9606 GN=FYN PE=1 SV=3	1.95	Up	FYN	60.761	8.6	2	3	2	1	1	3	3	2	2	9486.5	18489	0.678	1.322
Biological Process	GO:1901522	13	positive regulation of transcription from RNA polymerase II promoter involved in cellular response to chemical stimulus	0.00505959	P58004	Sestrin-2 OS=Homo sapiens OX=9606 GN=SESN2 PE=1 SV=1	0.195	Down	SESN2	54.493	6	3	2	2	2	1	2	2	2	2	52625	10278	1.673	0.327
Biological Process	GO:1901522	13	positive regulation of transcription from RNA polymerase II promoter involved in cellular response to chemical stimulus	0.00505959	Q13485	Mothers against decapentaplegic homolog 4 OS=Homo sapiens OX=9606 GN=SMAD4 PE=1 SV=1	1.907	Up	SMAD4	60.438	13.8	5	4	4	1	4	3	4	3	4	39519	75426	0.688	1.312
Biological Process	GO:0050707	9	regulation of cytokine secretion	0.0836119	P04083	Annexin A1 OS=Homo sapiens OX=9606 GN=ANXA1 PE=1 SV=2	1.66	Up	ANXA1	38.714	12.4	6	3	3	3	3	3	3	3	3	24523	40666	0.752	1.248
Biological Process	GO:0050707	9	regulation of cytokine secretion	0.0836119	Q9NZQ7	Programmed cell death 1 ligand 1 OS=Homo sapiens OX=9606 GN=CD274 PE=1 SV=1	4.54	Up	CD274	33.275	29.3	10	6	6	3	7	4	6	4	6	132560	601010	0.361	1.639
Biological Process	GO:0050900	7	leukocyte migration	0.000238915	P07947	Tyrosine-protein kinase Yes OS=Homo sapiens OX=9606 GN=YES1 PE=1 SV=3	0.389	Down	YES1	60.801	13.3	4	4	3	2	2	3	4	2	3	54575	21216	1.44	0.56
Biological Process	GO:0050900	7	leukocyte migration	0.000238915	Q9NZ53	Podocalyxin-like protein 2 OS=Homo sapiens OX=9606 GN=PODXL2 PE=1 SV=1	0.643	Down	PODXL2	65.075	5.6	2	2	2	2	0	2	2	2	2	12175	7838	1.217	0.783
Biological Process	GO:0050900	7	leukocyte migration	0.000238915	P04083	Annexin A1 OS=Homo sapiens OX=9606 GN=ANXA1 PE=1 SV=2	1.66	Up	ANXA1	38.714	12.4	6	3	3	3	3	3	3	3	3	24523	40666	0.752	1.248
Biological Process	GO:0050900	7	leukocyte migration	0.000238915	Q9Y624	Junctional adhesion molecule A OS=Homo sapiens OX=9606 GN=F11R PE=1 SV=1	1.813	Up	F11R	32.583	25.4	6	4	4	1	5	4	4	4	4	78670	142690	0.711	1.289
Biological Process	GO:0050900	7	leukocyte migration	0.000238915	P06241	Tyrosine-protein kinase Fyn OS=Homo sapiens OX=9606 GN=FYN PE=1 SV=3	1.95	Up	FYN	60.761	8.6	2	3	2	1	1	3	3	2	2	9486.5	18489	0.678	1.322
Biological Process	GO:0050900	7	leukocyte migration	0.000238915	P01834	Immunoglobulin kappa constant OS=Homo sapiens OX=9606 GN=IGKC PE=1 SV=2	1.597	Up	IGKC	11.765	35.5	4	2	1	1	3	2	2	1	1	69989	111720	0.77	1.23
Biological Process	GO:0050900	7	leukocyte migration	0.000238915	P06756	Integrin alpha-V OS=Homo sapiens OX=9606 GN=ITGAV PE=1 SV=2	1.545	Up	ITGAV	116.04	4.4	5	3	3	2	3	3	3	3	3	21979	33971	0.786	1.214
Biological Process	GO:0051047	7	positive regulation of secretion	0.128667	Q9NZQ7	Programmed cell death 1 ligand 1 OS=Homo sapiens OX=9606 GN=CD274 PE=1 SV=1	4.54	Up	CD274	33.275	29.3	10	6	6	3	7	4	6	4	6	132560	601010	0.361	1.639
Biological Process	GO:0051047	7	positive regulation of secretion	0.128667	P20336	Ras-related protein Rab-3A OS=Homo sapiens OX=9606 GN=RAB3A PE=1 SV=1	0.432	Down	RAB3A	24.984	14.1	4	2	2	3	1	2	2	2	2	76283	32943	1.397	0.603
Biological Process	GO:0051047	7	positive regulation of secretion	0.128667	Q13485	Mothers against decapentaplegic homolog 4 OS=Homo sapiens OX=9606 GN=SMAD4 PE=1 SV=1	1.907	Up	SMAD4	60.438	13.8	5	4	4	1	4	3	4	3	4	39519	75426	0.688	1.312
Biological Process	GO:0051047	7	positive regulation of secretion	0.128667	Q92614	Unconventional myosin-XVIIIa OS=Homo sapiens OX=9606 GN=MYO18A PE=1 SV=3	1.564	Up	MYO18A	233.11	4.5	8	6	6	5	3	6	5	6	5	41882	65556	0.78	1.22
Biological Process	GO:1903036	7	positive regulation of response to wounding	0.013537	P04083	Annexin A1 OS=Homo sapiens OX=9606 GN=ANXA1 PE=1 SV=2	1.66	Up	ANXA1	38.714	12.4	6	3	3	3	3	3	3	3	3	24523	40666	0.752	1.248
Biological Process	GO:1903036	7	positive regulation of response to wounding	0.013537	Q14678	KN motif and ankyrin repeat domain-containing protein 1 OS=Homo sapiens OX=9606 GN=KANK1 PE=1 SV=3	1.597	Up	KANK1	147.29	2.2	4	2	2	2	2	2	2	2	2	12901	20597	0.77	1.23
Biological Process	GO:0042127	5	regulation of cell proliferation	0.0784757	P40337	von Hippel-Lindau disease tumor suppressor OS=Homo sapiens OX=9606 GN=VHL PE=1 SV=2	3.141	Up	VHL	24.152	14.6	4	3	3	2	2	2	3	2	3	62931	197830	0.483	1.517
Biological Process	GO:0042127	5	regulation of cell proliferation	0.0784757	P07947	Tyrosine-protein kinase Yes OS=Homo sapiens OX=9606 GN=YES1 PE=1 SV=3	0.389	Down	YES1	60.801	13.3	4	4	3	2	2	3	4	2	3	54575	21216	1.44	0.56
Biological Process	GO:0042127	5	regulation of cell proliferation	0.0784757	P60033	CD81 antigen OS=Homo sapiens OX=9606 GN=CD81 PE=1 SV=1	1.591	Up	CD81	25.809	25	7	3	3	4	3	3	3	3	3	184410	293300	0.772	1.228
Biological Process	GO:0042127	5	regulation of cell proliferation	0.0784757	Q99584	Protein S100-A13 OS=Homo sapiens OX=9606 GN=S100A13 PE=1 SV=1	0.569	Down	S100A13	11.471	23.5	4	2	2	2	2	2	2	2	2	305020	173330	1.275	0.725
Biological Process	GO:0042127	5	regulation of cell proliferation	0.0784757	Q13485	Mothers against decapentaplegic homolog 4 OS=Homo sapiens OX=9606 GN=SMAD4 PE=1 SV=1	1.907	Up	SMAD4	60.438	13.8	5	4	4	1	4	3	4	3	4	39519	75426	0.688	1.312
Biological Process	GO:0042127	5	regulation of cell proliferation	0.0784757	P98172	Ephrin-B1 OS=Homo sapiens OX=9606 GN=EFNB1 PE=1 SV=1	1.564	Up	EFNB1	38.006	9.2	3	2	2	2	1	2	2	2	2	14125	22106	0.78	1.22
Biological Process	GO:0042127	5	regulation of cell proliferation	0.0784757	P06241	Tyrosine-protein kinase Fyn OS=Homo sapiens OX=9606 GN=FYN PE=1 SV=3	1.95	Up	FYN	60.761	8.6	2	3	2	1	1	3	3	2	2	9486.5	18489	0.678	1.322
Biological Process	GO:0042127	5	regulation of cell proliferation	0.0784757	Q96RE7	Nucleus accumbens-associated protein 1 OS=Homo sapiens OX=9606 GN=NACC1 PE=1 SV=1	0.499	Down	NACC1	57.258	12.5	7	5	5	3	4	3	4	3	4	70172	35063	1.334	0.666
Biological Process	GO:0042127	5	regulation of cell proliferation	0.0784757	P06756	Integrin alpha-V OS=Homo sapiens OX=9606 GN=ITGAV PE=1 SV=2	1.545	Up	ITGAV	116.04	4.4	5	3	3	2	3	3	3	3	3	21979	33971	0.786	1.214
Biological Process	GO:0042127	5	regulation of cell proliferation	0.0784757	Q9UHI8	A disintegrin and metalloproteinase with thrombospondin motifs 1 OS=Homo sapiens OX=9606 GN=ADAMTS1 PE=1 SV=4	2.21	Up	ADAMTS1	105.36	2.7	3	2	2	1	2	2	2	2	2	12221	27000	0.623	1.377
Biological Process	GO:0042127	5	regulation of cell proliferation	0.0784757	P04083	Annexin A1 OS=Homo sapiens OX=9606 GN=ANXA1 PE=1 SV=2	1.66	Up	ANXA1	38.714	12.4	6	3	3	3	3	3	3	3	3	24523	40666	0.752	1.248
Biological Process	GO:0042127	5	regulation of cell proliferation	0.0784757	Q9NZQ7	Programmed cell death 1 ligand 1 OS=Homo sapiens OX=9606 GN=CD274 PE=1 SV=1	4.54	Up	CD274	33.275	29.3	10	6	6	3	7	4	6	4	6	132560	601010	0.361	1.639
Biological Process	GO:0042127	5	regulation of cell proliferation	0.0784757	P21964	Catechol O-methyltransferase OS=Homo sapiens OX=9606 GN=COMT PE=1 SV=2	1.721	Up	COMT	30.037	51.7	21	9	9	11	10	9	9	9	9	334040	575120	0.735	1.265
Biological Process	GO:0042127	5	regulation of cell proliferation	0.0784757	P13284	Gamma-interferon-inducible lysosomal thiol reductase OS=Homo sapiens OX=9606 GN=IFI30 PE=1 SV=3	1.941	Up	IFI30	27.963	8	2	2	2	1	1	2	2	2	2	54918	106650	0.68	1.32
Biological Process	GO:0050866	6	negative regulation of cell activation	0.0310383	P04083	Annexin A1 OS=Homo sapiens OX=9606 GN=ANXA1 PE=1 SV=2	1.66	Up	ANXA1	38.714	12.4	6	3	3	3	3	3	3	3	3	24523	40666	0.752	1.248
Biological Process	GO:0050866	6	negative regulation of cell activation	0.0310383	Q9NZQ7	Programmed cell death 1 ligand 1 OS=Homo sapiens OX=9606 GN=CD274 PE=1 SV=1	4.54	Up	CD274	33.275	29.3	10	6	6	3	7	4	6	4	6	132560	601010	0.361	1.639
Biological Process	GO:0050866	6	negative regulation of cell activation	0.0310383	Q8WXW3	Progesterone-induced-blocking factor 1 OS=Homo sapiens OX=9606 GN=PIBF1 PE=1 SV=2	0.638	Down	PIBF1	89.804	9.4	7	6	6	4	3	4	5	4	5	60981	38897	1.221	0.779
Biological Process	GO:0032981	9	mitochondrial respiratory chain complex I assembly	0.0374446	Q15070	Mitochondrial inner membrane protein OXA1L OS=Homo sapiens OX=9606 GN=OXA1L PE=1 SV=3	1.516	Up	OXA1L	48.547	7.4	5	3	3	2	3	3	3	3	3	103480	156890	0.795	1.205
Biological Process	GO:0032981	9	mitochondrial respiratory chain complex I assembly	0.0374446	Q9UI09	NADH dehydrogenase [ubiquinone] 1 alpha subcomplex subunit 12 OS=Homo sapiens OX=9606 GN=NDUFA12 PE=1 SV=1	0.627	Down	NDUFA12	17.114	40.7	10	4	4	4	6	4	4	4	4	271320	170370	1.229	0.771
Biological Process	GO:0032981	9	mitochondrial respiratory chain complex I assembly	0.0374446	Q9GZY4	Cytochrome c oxidase assembly factor 1 homolog OS=Homo sapiens OX=9606 GN=COA1 PE=1 SV=1	1.89	Up	COA1	16.694	25.3	4	2	2	1	3	2	2	2	2	35509	67186	0.692	1.308
Biological Process	GO:0032981	9	mitochondrial respiratory chain complex I assembly	0.0374446	Q96CU9	FAD-dependent oxidoreductase domain-containing protein 1 OS=Homo sapiens OX=9606 GN=FOXRED1 PE=1 SV=2	0.313	Down	FOXRED1	53.811	7.8	4	3	3	3	1	3	2	3	2	95856	30015	1.523	0.477
Biological Process	GO:0043900	4	regulation of multi-organism process	0.129618	Q9H9H4	Vacuolar protein sorting-associated protein 37B OS=Homo sapiens OX=9606 GN=VPS37B PE=1 SV=1	0.302	Down	VPS37B	31.307	13.7	3	3	3	3	0	3	2	3	2	62643	18909	1.536	0.464
Biological Process	GO:0043900	4	regulation of multi-organism process	0.129618	Q96F44	E3 ubiquitin-protein ligase TRIM11 OS=Homo sapiens OX=9606 GN=TRIM11 PE=1 SV=2	1.581	Up	TRIM11	52.774	5.3	3	2	2	1	2	2	2	2	2	18266	28867	0.775	1.225
Biological Process	GO:0043900	4	regulation of multi-organism process	0.129618	O15514	DNA-directed RNA polymerase II subunit RPB4 OS=Homo sapiens OX=9606 GN=POLR2D PE=1 SV=1	2.49	Up	POLR2D	16.311	36.6	5	3	3	2	3	3	3	3	3	45749	113980	0.573	1.427
Biological Process	GO:0043900	4	regulation of multi-organism process	0.129618	O14646	Chromodomain-helicase-DNA-binding protein 1 OS=Homo sapiens OX=9606 GN=CHD1 PE=1 SV=2	0.616	Down	CHD1	196.69	13.9	30	17	14	19	11	17	15	14	12	567170	348870	1.238	0.762
Biological Process	GO:0043900	4	regulation of multi-organism process	0.129618	P06241	Tyrosine-protein kinase Fyn OS=Homo sapiens OX=9606 GN=FYN PE=1 SV=3	1.95	Up	FYN	60.761	8.6	2	3	2	1	1	3	3	2	2	9486.5	18489	0.678	1.322
Biological Process	GO:0043900	4	regulation of multi-organism process	0.129618	P06756	Integrin alpha-V OS=Homo sapiens OX=9606 GN=ITGAV PE=1 SV=2	1.545	Up	ITGAV	116.04	4.4	5	3	3	2	3	3	3	3	3	21979	33971	0.786	1.214
Biological Process	GO:2001237	10	negative regulation of extrinsic apoptotic signaling pathway	0.176505	P06241	Tyrosine-protein kinase Fyn OS=Homo sapiens OX=9606 GN=FYN PE=1 SV=3	1.95	Up	FYN	60.761	8.6	2	3	2	1	1	3	3	2	2	9486.5	18489	0.678	1.322
Biological Process	GO:2001237	10	negative regulation of extrinsic apoptotic signaling pathway	0.176505	P06756	Integrin alpha-V OS=Homo sapiens OX=9606 GN=ITGAV PE=1 SV=2	1.545	Up	ITGAV	116.04	4.4	5	3	3	2	3	3	3	3	3	21979	33971	0.786	1.214
Biological Process	GO:0071363	6	cellular response to growth factor stimulus	0.00719968	P07947	Tyrosine-protein kinase Yes OS=Homo sapiens OX=9606 GN=YES1 PE=1 SV=3	0.389	Down	YES1	60.801	13.3	4	4	3	2	2	3	4	2	3	54575	21216	1.44	0.56
Biological Process	GO:0071363	6	cellular response to growth factor stimulus	0.00719968	O60333	Kinesin-like protein KIF1B OS=Homo sapiens OX=9606 GN=KIF1B PE=1 SV=5	0.55	Down	KIF1B	204.47	2.5	3	3	2	1	2	3	3	2	2	51891	28584	1.29	0.71
Biological Process	GO:0071363	6	cellular response to growth factor stimulus	0.00719968	O15514	DNA-directed RNA polymerase II subunit RPB4 OS=Homo sapiens OX=9606 GN=POLR2D PE=1 SV=1	2.49	Up	POLR2D	16.311	36.6	5	3	3	2	3	3	3	3	3	45749	113980	0.573	1.427
Biological Process	GO:0071363	6	cellular response to growth factor stimulus	0.00719968	Q13485	Mothers against decapentaplegic homolog 4 OS=Homo sapiens OX=9606 GN=SMAD4 PE=1 SV=1	1.907	Up	SMAD4	60.438	13.8	5	4	4	1	4	3	4	3	4	39519	75426	0.688	1.312
Biological Process	GO:0071363	6	cellular response to growth factor stimulus	0.00719968	Q15057	Arf-GAP with coiled-coil, ANK repeat and PH domain-containing protein 2 OS=Homo sapiens OX=9606 GN=ACAP2 PE=1 SV=3	0.653	Down	ACAP2	88.028	6	4	3	3	2	2	2	3	2	3	23849	15576	1.21	0.79
Biological Process	GO:0071363	6	cellular response to growth factor stimulus	0.00719968	P06241	Tyrosine-protein kinase Fyn OS=Homo sapiens OX=9606 GN=FYN PE=1 SV=3	1.95	Up	FYN	60.761	8.6	2	3	2	1	1	3	3	2	2	9486.5	18489	0.678	1.322
Biological Process	GO:0071363	6	cellular response to growth factor stimulus	0.00719968	Q9Y624	Junctional adhesion molecule A OS=Homo sapiens OX=9606 GN=F11R PE=1 SV=1	1.813	Up	F11R	32.583	25.4	6	4	4	1	5	4	4	4	4	78670	142690	0.711	1.289
Biological Process	GO:0071363	6	cellular response to growth factor stimulus	0.00719968	O00400	Acetyl-coenzyme A transporter 1 OS=Homo sapiens OX=9606 GN=SLC33A1 PE=1 SV=1	2.003	Up	SLC33A1	60.908	9.1	4	4	4	1	3	4	4	4	4	95364	191180	0.666	1.334
Biological Process	GO:0071363	6	cellular response to growth factor stimulus	0.00719968	P52298	Nuclear cap-binding protein subunit 2 OS=Homo sapiens OX=9606 GN=NCBP2 PE=1 SV=1	0.533	Down	NCBP2	18.001	15.4	4	2	2	2	2	2	2	2	2	236680	126080	1.305	0.695
Biological Process	GO:0030433	12	ubiquitin-dependent ERAD pathway	0.261811	Q9BVT8	Transmembrane and ubiquitin-like domain-containing protein 1 OS=Homo sapiens OX=9606 GN=TMUB1 PE=1 SV=1	2.049	Up	TMUB1	26.261	21.1	4	3	3	1	3	3	3	3	3	80645	165100	0.656	1.344
Biological Process	GO:0030433	12	ubiquitin-dependent ERAD pathway	0.261811	Q9Y679	Ancient ubiquitous protein 1 OS=Homo sapiens OX=9606 GN=AUP1 PE=1 SV=2	1.71	Up	AUP1	45.786	13.4	4	4	4	1	3	3	3	3	3	84068	143650	0.738	1.262
Biological Process	GO:0046488	8	phosphatidylinositol metabolic process	0.112918	O43292	Glycosylphosphatidylinositol anchor attachment 1 protein OS=Homo sapiens OX=9606 GN=GPAA1 PE=1 SV=3	1.999	Up	GPAA1	67.622	6	6	3	3	4	2	3	3	3	3	58209	116340	0.667	1.333
Biological Process	GO:0046488	8	phosphatidylinositol metabolic process	0.112918	Q8TBX8	Phosphatidylinositol 5-phosphate 4-kinase type-2 gamma OS=Homo sapiens OX=9606 GN=PIP4K2C PE=1 SV=3	1.558	Up	PIP4K2C	47.299	15	6	4	4	2	4	3	4	3	4	95949	149420	0.782	1.218
Biological Process	GO:0046488	8	phosphatidylinositol metabolic process	0.112918	P06241	Tyrosine-protein kinase Fyn OS=Homo sapiens OX=9606 GN=FYN PE=1 SV=3	1.95	Up	FYN	60.761	8.6	2	3	2	1	1	3	3	2	2	9486.5	18489	0.678	1.322
Biological Process	GO:0050764	8	regulation of phagocytosis	0.0514529	Q92614	Unconventional myosin-XVIIIa OS=Homo sapiens OX=9606 GN=MYO18A PE=1 SV=3	1.564	Up	MYO18A	233.11	4.5	8	6	6	5	3	6	5	6	5	41882	65556	0.78	1.22
Biological Process	GO:0050764	8	regulation of phagocytosis	0.0514529	P06756	Integrin alpha-V OS=Homo sapiens OX=9606 GN=ITGAV PE=1 SV=2	1.545	Up	ITGAV	116.04	4.4	5	3	3	2	3	3	3	3	3	21979	33971	0.786	1.214
Biological Process	GO:0001776	6	leukocyte homeostasis	0.070126	P04083	Annexin A1 OS=Homo sapiens OX=9606 GN=ANXA1 PE=1 SV=2	1.66	Up	ANXA1	38.714	12.4	6	3	3	3	3	3	3	3	3	24523	40666	0.752	1.248
Biological Process	GO:0001776	6	leukocyte homeostasis	0.070126	Q5JSL3	Dedicator of cytokinesis protein 11 OS=Homo sapiens OX=9606 GN=DOCK11 PE=1 SV=2	0.402	Down	DOCK11	237.67	2.2	3	3	3	2	1	2	3	2	3	16117	6465.8	1.427	0.573
Biological Process	GO:1902904	7	negative regulation of supramolecular fiber organization	0.0984454	Q14678	KN motif and ankyrin repeat domain-containing protein 1 OS=Homo sapiens OX=9606 GN=KANK1 PE=1 SV=3	1.597	Up	KANK1	147.29	2.2	4	2	2	2	2	2	2	2	2	12901	20597	0.77	1.23
Biological Process	GO:1902904	7	negative regulation of supramolecular fiber organization	0.0984454	Q13485	Mothers against decapentaplegic homolog 4 OS=Homo sapiens OX=9606 GN=SMAD4 PE=1 SV=1	1.907	Up	SMAD4	60.438	13.8	5	4	4	1	4	3	4	3	4	39519	75426	0.688	1.312
Biological Process	GO:1902904	7	negative regulation of supramolecular fiber organization	0.0984454	Q9Y6W5	Wiskott-Aldrich syndrome protein family member 2 OS=Homo sapiens OX=9606 GN=WASF2 PE=1 SV=3	3.695	Up	WASF2	54.283	10	4	3	3	2	2	3	3	3	3	33895	125350	0.426	1.574
Biological Process	GO:0006352	11	DNA-templated transcription, initiation	0.171766	P17480	Nucleolar transcription factor 1 OS=Homo sapiens OX=9606 GN=UBTF PE=1 SV=1	0.592	Down	UBTF	89.405	19.9	25	14	14	15	10	14	12	14	12	1290200	764920	1.256	0.744
Biological Process	GO:0006352	11	DNA-templated transcription, initiation	0.171766	Q15545	Transcription initiation factor TFIID subunit 7 OS=Homo sapiens OX=9606 GN=TAF7 PE=1 SV=1	1.963	Up	TAF7	40.259	6.9	3	2	2	1	2	2	2	2	2	33192	65085	0.675	1.325
Biological Process	GO:0006352	11	DNA-templated transcription, initiation	0.171766	O15514	DNA-directed RNA polymerase II subunit RPB4 OS=Homo sapiens OX=9606 GN=POLR2D PE=1 SV=1	2.49	Up	POLR2D	16.311	36.6	5	3	3	2	3	3	3	3	3	45749	113980	0.573	1.427
Biological Process	GO:0006352	11	DNA-templated transcription, initiation	0.171766	Q9UHY1	Nuclear receptor-binding protein OS=Homo sapiens OX=9606 GN=NRBP1 PE=1 SV=1	1.558	Up	NRBP1	59.844	18.7	12	6	6	7	5	6	5	6	5	167950	261720	0.782	1.218
Biological Process	GO:0009452	10	7-methylguanosine RNA capping	0.159993	O15514	DNA-directed RNA polymerase II subunit RPB4 OS=Homo sapiens OX=9606 GN=POLR2D PE=1 SV=1	2.49	Up	POLR2D	16.311	36.6	5	3	3	2	3	3	3	3	3	45749	113980	0.573	1.427
Biological Process	GO:0009452	10	7-methylguanosine RNA capping	0.159993	P52298	Nuclear cap-binding protein subunit 2 OS=Homo sapiens OX=9606 GN=NCBP2 PE=1 SV=1	0.533	Down	NCBP2	18.001	15.4	4	2	2	2	2	2	2	2	2	236680	126080	1.305	0.695
Biological Process	GO:0007411	14	axon guidance	0.108006	Q13485	Mothers against decapentaplegic homolog 4 OS=Homo sapiens OX=9606 GN=SMAD4 PE=1 SV=1	1.907	Up	SMAD4	60.438	13.8	5	4	4	1	4	3	4	3	4	39519	75426	0.688	1.312
Biological Process	GO:0007411	14	axon guidance	0.108006	P98172	Ephrin-B1 OS=Homo sapiens OX=9606 GN=EFNB1 PE=1 SV=1	1.564	Up	EFNB1	38.006	9.2	3	2	2	2	1	2	2	2	2	14125	22106	0.78	1.22
Biological Process	GO:0007411	14	axon guidance	0.108006	P06241	Tyrosine-protein kinase Fyn OS=Homo sapiens OX=9606 GN=FYN PE=1 SV=3	1.95	Up	FYN	60.761	8.6	2	3	2	1	1	3	3	2	2	9486.5	18489	0.678	1.322
Biological Process	GO:0003002	6	regionalization	0.347603	O75787	Renin receptor OS=Homo sapiens OX=9606 GN=ATP6AP2 PE=1 SV=2	1.685	Up	ATP6AP2	39.008	15.4	5	3	3	2	3	2	3	2	3	31169	52519	0.745	1.255
Biological Process	GO:0003002	6	regionalization	0.347603	Q13485	Mothers against decapentaplegic homolog 4 OS=Homo sapiens OX=9606 GN=SMAD4 PE=1 SV=1	1.907	Up	SMAD4	60.438	13.8	5	4	4	1	4	3	4	3	4	39519	75426	0.688	1.312
Biological Process	GO:0022604	6	regulation of cell morphogenesis	0.222073	P04083	Annexin A1 OS=Homo sapiens OX=9606 GN=ANXA1 PE=1 SV=2	1.66	Up	ANXA1	38.714	12.4	6	3	3	3	3	3	3	3	3	24523	40666	0.752	1.248
Biological Process	GO:0022604	6	regulation of cell morphogenesis	0.222073	Q99584	Protein S100-A13 OS=Homo sapiens OX=9606 GN=S100A13 PE=1 SV=1	0.569	Down	S100A13	11.471	23.5	4	2	2	2	2	2	2	2	2	305020	173330	1.275	0.725
Biological Process	GO:0022604	6	regulation of cell morphogenesis	0.222073	Q14678	KN motif and ankyrin repeat domain-containing protein 1 OS=Homo sapiens OX=9606 GN=KANK1 PE=1 SV=3	1.597	Up	KANK1	147.29	2.2	4	2	2	2	2	2	2	2	2	12901	20597	0.77	1.23
Biological Process	GO:0022604	6	regulation of cell morphogenesis	0.222073	Q5VZK9	F-actin-uncapping protein LRRC16A OS=Homo sapiens OX=9606 GN=CARMIL1 PE=1 SV=1	0.626	Down	CARMIL1	151.56	2.1	3	2	2	2	1	2	2	2	2	18915	11830	1.23	0.77
Biological Process	GO:0022604	6	regulation of cell morphogenesis	0.222073	P06241	Tyrosine-protein kinase Fyn OS=Homo sapiens OX=9606 GN=FYN PE=1 SV=3	1.95	Up	FYN	60.761	8.6	2	3	2	1	1	3	3	2	2	9486.5	18489	0.678	1.322
Biological Process	GO:0043545	8	molybdopterin cofactor metabolic process	0.00505959	O96033	Molybdopterin synthase sulfur carrier subunit OS=Homo sapiens OX=9606 GN=MOCS2 PE=1 SV=1	0.471	Down	MOCS2	9.7552	37.5	4	3	3	3	1	3	2	3	2	49761	23396	1.36	0.64
[truncated: 632 more rows]
