# Supplementary material for: NEK2 inhibition triggers anti-pancreatic cancer immunity by targeting PD-L1
Source: Nat Commun. 2021 Jul 27;12:4536. doi: 10.1038/s41467-021-24769-3 (PMC8316469; doi:10.1038/s41467-021-24769-3)
Supplement: Supplementary file 4 — Source data [file 41467_2021_24769_MOESM4_ESM.zip › Source data/Figure 7-Statistical source data.xlsx]

## Sheet: Figure 7b
Time(day)	CTRL					NEK2i					Anti-PD-L1					Anti-PD-L1+NEK2i					Ctrl vs NEK2i P value=0.1450
0	0	0	0	0	0	0	0	0	0	0	0	0	0	0	0	0	0	0	0	0	Ctrl vs Anti-PDL1 P value=0.065
6	59.7849	65.7901	56.7783	65.1029	57.3495	62.75	104.067	57.3696	45.1584	82.7144	32.08	146.713	68	41.8569	52.1951	89.256	30.7291	67.3938	140.848	116.758	Ctrl vs Anti-PDL1+NEK2i P value=0.0001
9	85.2616	108	110.962	116.788	83.6983	81.2966	137.5	106.158	168.777	142.92	112.901	181.081	78.16	62.5301	83.0746	154.388	73.4664	111.451	179.047	148.14
12	147.134	242.561	311.647	268.8	352.294	202.524	210.838	161.119	344.092	241.71	216.58	375.335	334.595	112.68	117.857	190.126	94.1341	110.889	212.916	253.804
15	273.958	826.508	443.28	529.432	909.685	194.926	312.986	332.279	386.078	383.576	342.997	644.169	339.407	322.279	384.652	159.376	115.927	104.535	305.544	231.472
18	623.378	1236.96	787.465	833.205	1483.88	618.425	614.5	668.132	672.465	629.257	361.215	1084.2	443.312	419.455	550.6	109.908	79.3808	63	158.038	279.679
21	1115.88	1499.93	1156.82	1655.62	2142.55	1048.58	865.993	1383.18	1423.66	1116.64	678.226	1516.18	902.427	871.169	1089.96	131.998	94.7329	179.457	195.423	258.72

## Sheet: Figure 7d
Ctrl	NEK2i	Anti-PD-L1	Anti-PD-L1+NEK2i
1.43	1.11	0.9	0.17
1.32	0.85	0.84	0.2
1.38	0.89	0.85	0.15
1.05	0.95	0.55	0.21
0.75	0.62	0.65	0.14
Ctrl vs NEK2i P value=0.0789
NEK2i vs Anti-PDL1+NEK2i P value<0.0001
Ctrl vs Anti-PDL1 P value=0.0177
Ctrl vs Anti-PDL1+NEK2i P value<0.0001
Anti-PDL1 vs Anti-PDL1+NEK2i P value<0.0001

## Sheet: Figure 7e
Ctrl	NEK2i	Anti-PD-L1	Anti-PD-L1+NEK2i
25.87	22.78	27.09	23.89
26.34	25.45	20.45	21.09
21.98	28.02	22.56	29.01
26.89	24.36	25.78	27.46
28.01	26.22	27.34	25.43

## Sheet: Figure 7g
CD3+CD8+ cell (%)					Granzyme B+/Perforin+ (%)					TNF-a+/IFN-g+ (%）
Ctrl	NEK2i	Anti-PD-L1	Anti-PD-L1+NEK2i		Ctrl	NEK2i	Anti-PD-L1	Anti-PD-L1+NEK2i		Ctrl	NEK2i	Anti-PD-L1	Anti-PD-L1+NEK2i
9.85	11.2	23.6	17.8		15.41	46.47	31.13	67.95		5.9	6.7	23.6	54.84
6.91	5.39	4.42	31.7		40.11	41.93	29.69	46.77		18.5	24.1	7.3	35.3
3.55	12.8	6.56	33.3		8.05	37.53	58.02	76.64		10.45	36.5	11.6	38.9
16.4	1.98	16.6	17.2		30.23	26.1	41.1	44.33		9.82	16.1	27.67	58.7
8.75	18.23	16.45	50		12.57	20.92	42.26	62.3		11.46	15.33	20.99	67.92
Anti-PDL1 vs Anti-PDL1+NEK2i P value=0.0462					Anti-PDL1 vs Anti-PDL1+NEK2i P value=0.0435					Anti-PDL1 vs Anti-PDL1+NEK2i P value=0.0019
Ctrl vs Anti-PDL1+NEK2i P value=0.0113					Ctrl vs Anti-PDL1+NEK2i P value=0.0128					Ctrl vs Anti-PDL1+NEK2i P value=0.0003
NEK2i vs Anti-PDL1+NEK2i P value=0.0168					NEK2i vs Anti-PDL1+NEK2i P value=0.0021					NEK2i vs Anti-PDL1+NEK2i P value=0.0042
