# Supplementary material for: NEK2 inhibition triggers anti-pancreatic cancer immunity by targeting PD-L1
Source: Nat Commun. 2021 Jul 27;12:4536. doi: 10.1038/s41467-021-24769-3 (PMC8316469; doi:10.1038/s41467-021-24769-3)
Supplement: Supplementary file 4 — Source data [file 41467_2021_24769_MOESM4_ESM.zip › Source data/Figure 4-Statistical source data.xlsx]

## Sheet: Figure 4d
H-score
NEK2	PD-L1
157.143	36.979
124.279	10.996
128.654	42.255
156.108	46.383
127.593	76.629
148.59	64.788
156.574	57.422
142.956	13.603
119.103	77.186
122.804	55.175
76.029	10.259
93.729	29.479
75.901	97.593
84.375	8.958
56.788	29.164
142.924	11.056
57.068	33
122.084	83.391
125.125	18.746
137.261	95.738
132.97	82.311
150.812	29.564
89.667	5.141
106.935	2.475
118.961	11.618
103.57	29.005
60.405	2.977
116.131	1.919
114.861	72.799
149.234	92.744
99.234	62.357
84.921	6.271
170.391	30.24
145.361	63.713
78.143	19.521
110.434	68.156
122.391	42.398
110.505	40.899
110.475	69.033
92.268	50.468
143.112	81.729
137.118	52.576
133.23	85.744
145.868	45.548
121.237	17.668
108.252	20.045
155.772	21.69
87.055	26.299
147.864	27.843
149.798	57.214
138.855	53.129
124.626	78.44
151.042	105.248
123.222	96.415
136.928	84.347
112.941	6.286
109.301	6.09
91.151	39.254
135.777	93.703
140.675	71.882
95.284	77.626
137.054	65.811
143.905	79.624
100.54	75.75
108.925	95.378
108.917	80.59
97.437	9.593
58.189	11.959
83.336	19.91
94.4	74.921
93.924	69.941
104.074	76.976
113.686	76.085
114.117	71.932
111.137	51.451
95.606	69.423
111.796	48.576
3.788	8.291
114.544	33.379
116.094	74.769
139.035	87.227
128.472	82.171
110.555	96.899
115.781	98.496
114.047	62.218
112.744	70.726
134.26	58.888
149.628	44.01
145.448	99.845
149.456	108.811
151.281	107.946
147.254	110.952
145.595	98.444
124.296	104.411
146.958	99.074
137.204	95.267
164.127	107.349
155.715	104.553
154.078	91.43
156.085	73.437
137.125	117.715
154.738	120.6
177.659	84.021
125.918	85.49
96.673	77.03
148.958	112.191
108.397	58.557
124.268	82.097
148.804	102.384
149.806	60.38
137.003	76.972
140.039	98.605
164.228	88.677
167.089	99.422
142.138	89.945
69.813	30.309
109.552	103.281
93.414	26.851
120	17.402
175.059	93.396
110.651	91.266
154.568	74.985
127.793	37.839
152.192	92.371
148.408	41.894
126.928	64.433
156.274	66.01
159.722	91.237
158.911	59.179
174.339	81.79
142.185	49.416
119.651	76.176
46.826	4.726
175.458	36.891
161.428	64.679
178.121	76.315
152.746	34.639
148.882	74.499
142.934	50.491
172.726	57.006
162.769	33.015
153.772	25.623
75.576	21.388
146.067	89.815
130.276	69.662
96.853	19.806
159.564	26.461
114.427	17.965
145.385	75.07
155.437	17.531
179.438	50.855
123.182	28.873
90.207	11.593
166.448	45.815
73.182	9.957
79.648	41.467
