# Supplementary material for: NEK2 inhibition triggers anti-pancreatic cancer immunity by targeting PD-L1
Source: Nat Commun. 2021 Jul 27;12:4536. doi: 10.1038/s41467-021-24769-3 (PMC8316469; doi:10.1038/s41467-021-24769-3)
Supplement: Supplementary file 4 — Source data [file 41467_2021_24769_MOESM4_ESM.zip › Source data/Figure 5c. Statistics of NEK2-induced differentially expressed proteins.xlsx]

## Sheet: Ctrl vs NEK2OE
Protein accession	Protein description	NEK2OE/Ctrl Ratio	Regulated Type	Gene name	Mol. weight [kDa]	Sequence coverage [%]	MS/MS Counts	Peptides	Unique peptides	MS/MS Count Ctrl	MS/MS Count NEK2OE	Peptides C4	Peptides N4	Unique peptides C4	Unique peptides N4	LFQ intensity C4	LFQ intensity N4	Ctrl	NEK2OE	Subcellular localization	Biological Process	Cellular Component	Molecular Function	KEGG KO No.	KEGG Gene	KEGG pathway	IPR ID	Domain description
Q9NZQ7	Programmed cell death 1 ligand 1 OS=Homo sapiens OX=9606 GN=CD274 PE=1 SV=1	4.54	Up	CD274	33.275	29.3	10	6	6	3	7	4	6	4	6	132560	601010	0.361	1.639	peroxisome	GO:0044700 single organism signaling; GO:0050863 regulation of T cell activation; GO:0002694 regulation of leukocyte activation; GO:0050672 negative regulation of lymphocyte proliferation; GO:1903555 regulation of tumor necrosis factor superfamily cytokine production; GO:0010941 regulation of cell death; GO:0030335 positive regulation of cell migration; GO:0032944 regulation of mononuclear cell p…	GO:0016020 membrane; GO:0044421 extracellular region part; GO:0009897 external side of plasma membrane; GO:0071944 cell periphery; GO:0031982 vesicle; GO:0031224 intrinsic component of membrane; GO:0012505 endomembrane system; GO:0005623 cell; GO:0005576 extracellular region; GO:0016021 integral component of membrane; GO:0005886 plasma membrane; GO:0043226 organelle; GO:0070062 extracellular exos…	GO:0005515 protein binding; GO:0005488 binding;	K06745	PDL1, CD274; programmed cell death 1 ligand 1	hsa04514 Cell adhesion molecules (CAMs) - Homo sapiens (human); hsa05235 PD-L1 expression and PD-1 checkpoint pathway in cancer - Homo sapiens (human);	IPR007110; IPR013783; IPR013162; IPR003599; IPR013106;	Immunoglobulin-like domain; Immunoglobulin-like fold; CD80-like, immunoglobulin C2-set; Immunoglobulin subtype; Immunoglobulin V-set domain;
Q9Y6W5	Wiskott-Aldrich syndrome protein family member 2 OS=Homo sapiens OX=9606 GN=WASF2 PE=1 SV=3	3.695	Up	WASF2	54.283	10	4	3	3	2	2	3	3	3	3	33895	125350	0.426	1.574	nucleus	GO:0044700 single organism signaling; GO:0044085 cellular component biogenesis; GO:0007166 cell surface receptor signaling pathway; GO:0060491 regulation of cell projection assembly; GO:0032989 cellular component morphogenesis; GO:0072673 lamellipodium morphogenesis; GO:0001525 angiogenesis; GO:0030036 actin cytoskeleton organization; GO:0061515 myeloid cell development; GO:0051493 regulation of …	GO:0044421 extracellular region part; GO:0031410 cytoplasmic vesicle; GO:0030054 cell junction; GO:0031982 vesicle; GO:0005737 cytoplasm; GO:0032991 macromolecular complex; GO:0044424 intracellular part; GO:0005623 cell; GO:0005911 cell-cell junction; GO:0005769 early endosome; GO:0043228 non-membrane-bounded organelle; GO:0005856 cytoskeleton; GO:0070062 extracellular exosome; GO:0005622 intrace…	GO:0050839 cell adhesion molecule binding; GO:0008092 cytoskeletal protein binding; GO:0005488 binding; GO:0044877 macromolecular complex binding; GO:0045296 cadherin binding; GO:0003779 actin binding; GO:0005515 protein binding; GO:0019904 protein domain specific binding; GO:0017124 SH3 domain binding; GO:0032403 protein complex binding;	K05748	WASF2; WAS protein family, member 2	hsa04520 Adherens junction - Homo sapiens (human); hsa04666 Fc gamma R-mediated phagocytosis - Homo sapiens (human); hsa04810 Regulation of actin cytoskeleton - Homo sapiens (human); hsa05100 Bacterial invasion of epithelial cells - Homo sapiens (human); hsa05130 Pathogenic Escherichia coli infection - Homo sapiens (human); hsa05131 Shigellosis - Homo sapiens (human); hsa05132 Salmonella infectio…	IPR003124;	WH2 domain;
Q15629	Translocating chain-associated membrane protein 1 OS=Homo sapiens OX=9606 GN=TRAM1 PE=1 SV=3	3.651	Up	TRAM1	43.071	9.9	3	3	3	0	3	2	3	2	3	26207	95666	0.43	1.57	plasma membrane	GO:0046907 intracellular transport; GO:0072657 protein localization to membrane; GO:0071702 organic substance transport; GO:0044403 symbiosis, encompassing mutualism through parasitism; GO:0006613 cotranslational protein targeting to membrane; GO:0044764 multi-organism cellular process; GO:0015031 protein transport; GO:0051704 multi-organism process; GO:0051641 cellular localization; GO:0051234 e…	GO:0043229 intracellular organelle; GO:0016020 membrane; GO:0042175 nuclear outer membrane-endoplasmic reticulum membrane network; GO:0005783 endoplasmic reticulum; GO:0044446 intracellular organelle part; GO:0005737 cytoplasm; GO:0031224 intrinsic component of membrane; GO:0012505 endomembrane system; GO:0044424 intracellular part; GO:0005623 cell; GO:0016021 integral component of membrane; GO:0…	GO:0005515 protein binding; GO:0060089 molecular transducer activity; GO:0004872 receptor activity; GO:0005488 binding;	K14010	TRAM1; translocating chain-associated membrane protein 1	hsa04141 Protein processing in endoplasmic reticulum - Homo sapiens (human);	IPR006634; IPR013599;	TRAM/LAG1/CLN8 homology domain; TRAM1-like protein;
Q6NTF9	Rhomboid domain-containing protein 2 OS=Homo sapiens OX=9606 GN=RHBDD2 PE=2 SV=2	3.292	Up	RHBDD2	39.202	7.4	3	2	2	1	2	2	2	2	2	14122	46439	0.466	1.534	plasma membrane	GO:0006508 proteolysis; GO:0008152 metabolic process; GO:0043170 macromolecule metabolic process; GO:0019538 protein metabolic process; GO:0044238 primary metabolic process; GO:0071704 organic substance metabolic process;	GO:0043229 intracellular organelle; GO:0016020 membrane; GO:0098588 bounding membrane of organelle; GO:0031090 organelle membrane; GO:0005737 cytoplasm; GO:0044446 intracellular organelle part; GO:0000139 Golgi membrane; GO:0031224 intrinsic component of membrane; GO:0012505 endomembrane system; GO:0031981 nuclear lumen; GO:0044424 intracellular part; GO:0005623 cell; GO:0016021 integral componen…	GO:0004252 serine-type endopeptidase activity; GO:0004175 endopeptidase activity; GO:0008233 peptidase activity; GO:0003824 catalytic activity; GO:0017171 serine hydrolase activity; GO:0008236 serine-type peptidase activity; GO:0070011 peptidase activity, acting on L-amino acid peptides; GO:0016787 hydrolase activity;	K09652	RHBDD2, RHBDL7; rhomboid domain-containing protein 2		IPR022764;	Peptidase S54, rhomboid domain;
P40337	von Hippel-Lindau disease tumor suppressor OS=Homo sapiens OX=9606 GN=VHL PE=1 SV=2	3.141	Up	VHL	24.152	14.6	4	3	3	2	2	2	3	2	3	62931	197830	0.483	1.517	cytoplasm,nucleus	GO:0065008 regulation of biological quality; GO:0010941 regulation of cell death; GO:0048869 cellular developmental process; GO:0009891 positive regulation of biosynthetic process; GO:0097201 negative regulation of transcription from RNA polymerase II promoter in response to stress; GO:0032989 cellular component morphogenesis; GO:0044699 single-organism process; GO:0044237 cellular metabolic proc…	GO:0000153 cytoplasmic ubiquitin ligase complex; GO:0043229 intracellular organelle; GO:0016020 membrane; GO:0005783 endoplasmic reticulum; GO:0044446 intracellular organelle part; GO:0005737 cytoplasm; GO:0032991 macromolecular complex; GO:0031981 nuclear lumen; GO:0012505 endomembrane system; GO:0044424 intracellular part; GO:1990234 transferase complex; GO:0005829 cytosol; GO:0005623 cell; GO:…	GO:0061630 ubiquitin protein ligase activity; GO:0019787 ubiquitin-like protein transferase activity; GO:0003824 catalytic activity; GO:0005488 binding; GO:0004842 ubiquitin-protein transferase activity; GO:0005515 protein binding; GO:0061659 ubiquitin-like protein ligase activity; GO:0016740 transferase activity; GO:0019899 enzyme binding; GO:0008134 transcription factor binding;	K03871	VHL; von Hippel-Lindau disease tumor supressor	hsa04066 HIF-1 signaling pathway - Homo sapiens (human); hsa04120 Ubiquitin mediated proteolysis - Homo sapiens (human); hsa05200 Pathways in cancer - Homo sapiens (human); hsa05211 Renal cell carcinoma - Homo sapiens (human);	IPR024048; IPR024053; IPR022772;	von Hippel-Lindau disease tumour suppressor, alpha domain; von Hippel-Lindau disease tumour suppressor, beta domain; von Hippel-Lindau disease tumour suppressor, beta/alpha domain;
Q16854	Deoxyguanosine kinase, mitochondrial OS=Homo sapiens OX=9606 GN=DGUOK PE=1 SV=2	2.604	Up	DGUOK	32.055	10.8	3	2	2	1	2	2	2	2	2	23652	61633	0.555	1.445	mitochondria	GO:0051093 negative regulation of developmental process; GO:0009116 nucleoside metabolic process; GO:0042278 purine nucleoside metabolic process; GO:0048869 cellular developmental process; GO:0051129 negative regulation of cellular component organization; GO:0009117 nucleotide metabolic process; GO:0009157 deoxyribonucleoside monophosphate biosynthetic process; GO:0022008 neurogenesis; GO:0051241…	GO:0005759 mitochondrial matrix; GO:0043229 intracellular organelle; GO:0044429 mitochondrial part; GO:0005737 cytoplasm; GO:0044446 intracellular organelle part; GO:0044424 intracellular part; GO:0005829 cytosol; GO:0005623 cell; GO:0005739 mitochondrion; GO:0044422 organelle part; GO:0031974 membrane-enclosed lumen; GO:0043226 organelle; GO:0043231 intracellular membrane-bounded organelle; GO:0…	GO:0005524 ATP binding; GO:0019206 nucleoside kinase activity; GO:1901265 nucleoside phosphate binding; GO:0019205 nucleobase-containing compound kinase activity; GO:0001882 nucleoside binding; GO:0043167 ion binding; GO:0004138 deoxyguanosine kinase activity; GO:0000166 nucleotide binding; GO:0019136 deoxynucleoside kinase activity; GO:0097159 organic cyclic compound binding; GO:1901363 heterocy…	K00904	DGUOK; deoxyguanosine kinase [EC:2.7.1.113]	hsa00230 Purine metabolism - Homo sapiens (human); hsa01100 Metabolic pathways - Homo sapiens (human);	IPR027417; IPR031314;	P-loop containing nucleoside triphosphate hydrolase; Deoxynucleoside kinase domain;
O15514	DNA-directed RNA polymerase II subunit RPB4 OS=Homo sapiens OX=9606 GN=POLR2D PE=1 SV=1	2.49	Up	POLR2D	16.311	36.6	5	3	3	2	3	3	3	3	3	45749	113980	0.573	1.427	cytoplasm	GO:0044085 cellular component biogenesis; GO:0044700 single organism signaling; GO:0050658 RNA transport; GO:0022613 ribonucleoprotein complex biogenesis; GO:0032270 positive regulation of cellular protein metabolic process; GO:0022618 ribonucleoprotein complex assembly; GO:0007166 cell surface receptor signaling pathway; GO:0010608 posttranscriptional regulation of gene expression; GO:0097659 nu…	GO:0005665 DNA-directed RNA polymerase II, core complex; GO:0061695 transferase complex, transferring phosphorus-containing groups; GO:0000932 P-body; GO:0005737 cytoplasm; GO:0032991 macromolecular complex; GO:0044424 intracellular part; GO:0016604 nuclear body; GO:0005623 cell; GO:0036464 cytoplasmic ribonucleoprotein granule; GO:0044422 organelle part; GO:0043228 non-membrane-bounded organelle…	GO:1901265 nucleoside phosphate binding; GO:0034062 5'-3' RNA polymerase activity; GO:0097747 RNA polymerase activity; GO:0005515 protein binding; GO:0000166 nucleotide binding; GO:1901363 heterocyclic compound binding; GO:0097159 organic cyclic compound binding; GO:0016779 nucleotidyltransferase activity; GO:0003824 catalytic activity; GO:0005488 binding; GO:0031369 translation initiation factor…	K03012	RPB4, POLR2D; DNA-directed RNA polymerase II subunit RPB4	hsa03020 RNA polymerase - Homo sapiens (human); hsa05016 Huntington disease - Homo sapiens (human);	IPR010997; IPR006590; IPR002121;	HRDC-like; RNA polymerase II, Rpb4, core; HRDC domain;
Q9UHI8	A disintegrin and metalloproteinase with thrombospondin motifs 1 OS=Homo sapiens OX=9606 GN=ADAMTS1 PE=1 SV=4	2.21	Up	ADAMTS1	105.36	2.7	3	2	2	1	2	2	2	2	2	12221	27000	0.623	1.377	plasma membrane	GO:0044700 single organism signaling; GO:0022414 reproductive process; GO:0007166 cell surface receptor signaling pathway; GO:0030728 ovulation; GO:0044699 single-organism process; GO:0046660 female sex differentiation; GO:0008285 negative regulation of cell proliferation; GO:0008152 metabolic process; GO:0007165 signal transduction; GO:0007507 heart development; GO:0007154 cell communication; GO…	GO:0097708 intracellular vesicle; GO:0043229 intracellular organelle; GO:0044421 extracellular region part; GO:0031410 cytoplasmic vesicle; GO:0005737 cytoplasm; GO:0031982 vesicle; GO:0044424 intracellular part; GO:0005829 cytosol; GO:0005623 cell; GO:0044420 extracellular matrix component; GO:0005576 extracellular region; GO:0005604 basement membrane; GO:0043226 organelle; GO:0031012 extracellu…	GO:0004222 metalloendopeptidase activity; GO:0008233 peptidase activity; GO:0043167 ion binding; GO:0016787 hydrolase activity; GO:0008237 metallopeptidase activity; GO:0008201 heparin binding; GO:0008270 zinc ion binding; GO:1901681 sulfur compound binding; GO:0004175 endopeptidase activity; GO:0097367 carbohydrate derivative binding; GO:0046914 transition metal ion binding; GO:0003824 catalytic…	K08617	ADAMTS1; a disintegrin and metalloproteinase with thrombospondin motifs 1 [EC:3.4.24.-]		IPR024079; IPR002870; IPR010294; IPR006586; IPR001590;	Metallopeptidase, catalytic domain; Peptidase M12B, propeptide; ADAM-TS Spacer 1; ADAM, cysteine-rich; Peptidase M12B, ADAM/reprolysin;
Q9UBU6	Protein FAM8A1 OS=Homo sapiens OX=9606 GN=FAM8A1 PE=1 SV=1	2.072	Up	FAM8A1	44.123	14.5	4	3	3	1	3	3	3	3	3	23505	48715	0.651	1.349	plasma membrane		GO:0031224 intrinsic component of membrane; GO:0016020 membrane; GO:0016021 integral component of membrane; GO:0044425 membrane part;					IPR010432;	RDD;
Q9BVT8	Transmembrane and ubiquitin-like domain-containing protein 1 OS=Homo sapiens OX=9606 GN=TMUB1 PE=1 SV=1	2.049	Up	TMUB1	26.261	21.1	4	3	3	1	3	3	3	3	3	80645	165100	0.656	1.344	plasma membrane	GO:0033554 cellular response to stress; GO:0051603 proteolysis involved in cellular protein catabolic process; GO:0044257 cellular protein catabolic process; GO:0034976 response to endoplasmic reticulum stress; GO:0044267 cellular protein metabolic process; GO:0044699 single-organism process; GO:0036503 ERAD pathway; GO:0050896 response to stimulus; GO:0044237 cellular metabolic process; GO:00104…	GO:0016020 membrane; GO:0031410 cytoplasmic vesicle; GO:0071944 cell periphery; GO:0030054 cell junction; GO:0031982 vesicle; GO:0005737 cytoplasm; GO:0031224 intrinsic component of membrane; GO:0044424 intracellular part; GO:0005623 cell; GO:0044422 organelle part; GO:0055037 recycling endosome; GO:0043228 non-membrane-bounded organelle; GO:0005856 cytoskeleton; GO:0031974 membrane-enclosed lume…	GO:0005515 protein binding; GO:0005488 binding;	K23340			IPR029071; IPR000626;	Ubiquitin-related domain; Ubiquitin domain;
O00400	Acetyl-coenzyme A transporter 1 OS=Homo sapiens OX=9606 GN=SLC33A1 PE=1 SV=1	2.003	Up	SLC33A1	60.908	9.1	4	4	4	1	3	4	4	4	4	95364	191180	0.666	1.334	plasma membrane	GO:0050794 regulation of cellular process; GO:0044700 single organism signaling; GO:0051182 coenzyme transport; GO:0007166 cell surface receptor signaling pathway; GO:0060255 regulation of macromolecule metabolic process; GO:0019219 regulation of nucleobase-containing compound metabolic process; GO:0071310 cellular response to organic substance; GO:0044699 single-organism process; GO:0071363 cell…	GO:0043229 intracellular organelle; GO:0016020 membrane; GO:0042175 nuclear outer membrane-endoplasmic reticulum membrane network; GO:0031226 intrinsic component of plasma membrane; GO:0005783 endoplasmic reticulum; GO:0098588 bounding membrane of organelle; GO:0031090 organelle membrane; GO:0071944 cell periphery; GO:0044446 intracellular organelle part; GO:0005737 cytoplasm; GO:0000139 Golgi me…	GO:0015294 solute:cation symporter activity; GO:0022804 active transmembrane transporter activity; GO:0015291 secondary active transmembrane transporter activity; GO:0008521 acetyl-CoA transporter activity; GO:0015075 ion transmembrane transporter activity; GO:0015293 symporter activity; GO:0022892 substrate-specific transporter activity; GO:0015295 solute:proton symporter activity; GO:0051185 co…	K03372	ACATN, SLC33A1; MFS transporter, PAT family, solute carrier family 33 (acetyl-CoA transportor), member 1 [EC:2.3.1.-]	hsa00604 Glycosphingolipid biosynthesis - ganglio series - Homo sapiens (human); hsa01100 Metabolic pathways - Homo sapiens (human);	IPR020846;	Major facilitator superfamily domain;
O43292	Glycosylphosphatidylinositol anchor attachment 1 protein OS=Homo sapiens OX=9606 GN=GPAA1 PE=1 SV=3	1.999	Up	GPAA1	67.622	6	6	3	3	4	2	3	3	3	3	58209	116340	0.667	1.333	plasma membrane	GO:0044085 cellular component biogenesis; GO:0065008 regulation of biological quality; GO:0046486 glycerolipid metabolic process; GO:0006643 membrane lipid metabolic process; GO:0008654 phospholipid biosynthetic process; GO:0044699 single-organism process; GO:0009058 biosynthetic process; GO:0044255 cellular lipid metabolic process; GO:0044237 cellular metabolic process; GO:0042157 lipoprotein me…	GO:0043229 intracellular organelle; GO:0016020 membrane; GO:0042175 nuclear outer membrane-endoplasmic reticulum membrane network; GO:0005783 endoplasmic reticulum; GO:0044446 intracellular organelle part; GO:0005737 cytoplasm; GO:0032991 macromolecular complex; GO:0031224 intrinsic component of membrane; GO:0012505 endomembrane system; GO:0044424 intracellular part; GO:0005623 cell; GO:0016021 i…	GO:0015631 tubulin binding; GO:0005515 protein binding; GO:0008092 cytoskeletal protein binding; GO:0005488 binding;	K05289	GAA1; glycosylphosphatidylinositol transamidase	hsa00563 Glycosylphosphatidylinositol (GPI)-anchor biosynthesis - Homo sapiens (human); hsa01100 Metabolic pathways - Homo sapiens (human);
Q15545	Transcription initiation factor TFIID subunit 7 OS=Homo sapiens OX=9606 GN=TAF7 PE=1 SV=1	1.963	Up	TAF7	40.259	6.9	3	2	2	1	2	2	2	2	2	33192	65085	0.675	1.325	nucleus	GO:0044085 cellular component biogenesis; GO:0044700 single organism signaling; GO:0060260 regulation of transcription initiation from RNA polymerase II promoter; GO:0097659 nucleic acid-templated transcription; GO:0009891 positive regulation of biosynthetic process; GO:0006354 DNA-templated transcription, elongation; GO:0044237 cellular metabolic process; GO:0008152 metabolic process; GO:0065003…	GO:0070461 SAGA-type complex; GO:0061695 transferase complex, transferring phosphorus-containing groups; GO:0005737 cytoplasm; GO:0032991 macromolecular complex; GO:0044424 intracellular part; GO:0005623 cell; GO:0000123 histone acetyltransferase complex; GO:0044422 organelle part; GO:0031974 membrane-enclosed lumen; GO:1902494 catalytic complex; GO:0005654 nucleoplasm; GO:0031248 protein acetylt…	GO:0003677 DNA binding; GO:0042809 vitamin D receptor binding; GO:0046966 thyroid hormone receptor binding; GO:0046982 protein heterodimerization activity; GO:0005102 receptor binding; GO:0046983 protein dimerization activity; GO:0005515 protein binding; GO:0051427 hormone receptor binding; GO:0003712 transcription cofactor activity; GO:1901363 heterocyclic compound binding; GO:0000975 regulatory…	K03132	TAF7; transcription initiation factor TFIID subunit 7	hsa03022 Basal transcription factors - Homo sapiens (human);	IPR006751;	TAFII55 protein, conserved region;
P06241	Tyrosine-protein kinase Fyn OS=Homo sapiens OX=9606 GN=FYN PE=1 SV=3	1.95	Up	FYN	60.761	8.6	2	3	2	1	1	3	3	2	2	9486.5	18489	0.678	1.322	cytoplasm	GO:0044700 single organism signaling; GO:0002694 regulation of leukocyte activation; GO:0010941 regulation of cell death; GO:0043523 regulation of neuron apoptotic process; GO:1904645 response to beta-amyloid; GO:0036119 response to platelet-derived growth factor; GO:0018212 peptidyl-tyrosine modification; GO:0044255 cellular lipid metabolic process; GO:0031347 regulation of defense response; GO:…	GO:0016020 membrane; GO:0030425 dendrite; GO:0031410 cytoplasmic vesicle; GO:0019898 extrinsic component of membrane; GO:0071944 cell periphery; GO:0031982 vesicle; GO:0005737 cytoplasm; GO:0099512 supramolecular fiber; GO:0044424 intracellular part; GO:0099080 supramolecular complex; GO:0031234 extrinsic component of cytoplasmic side of plasma membrane; GO:0005623 cell; GO:0009898 cytoplasmic si…	GO:1901265 nucleoside phosphate binding; GO:0016773 phosphotransferase activity, alcohol group as acceptor; GO:0005085 guanyl-nucleotide exchange factor activity; GO:0005102 receptor binding; GO:0004713 protein tyrosine kinase activity; GO:0005515 protein binding; GO:0046875 ephrin receptor binding; GO:0051427 hormone receptor binding; GO:0004672 protein kinase activity; GO:0098772 molecular func…	K05703	FYN; tyrosine-protein kinase Fyn [EC:2.7.10.2]	hsa04071 Sphingolipid signaling pathway - Homo sapiens (human); hsa04072 Phospholipase D signaling pathway - Homo sapiens (human); hsa04360 Axon guidance - Homo sapiens (human); hsa04380 Osteoclast differentiation - Homo sapiens (human); hsa04510 Focal adhesion - Homo sapiens (human); hsa04520 Adherens junction - Homo sapiens (human); hsa04611 Platelet activation - Homo sapiens (human); hsa04650 …	IPR000980; IPR001452; IPR000719; IPR001245; IPR020635; IPR011009;	SH2 domain; SH3 domain; Protein kinase domain; Serine-threonine/tyrosine-protein kinase catalytic domain; Tyrosine-protein kinase, catalytic domain; Protein kinase-like domain;
P13284	Gamma-interferon-inducible lysosomal thiol reductase OS=Homo sapiens OX=9606 GN=IFI30 PE=1 SV=3	1.941	Up	IFI30	27.963	8	2	2	2	1	1	2	2	2	2	54918	106650	0.68	1.32	extracellular	GO:0050794 regulation of cellular process; GO:0044700 single organism signaling; GO:0065008 regulation of biological quality; GO:0042127 regulation of cell proliferation; GO:0007166 cell surface receptor signaling pathway; GO:0071310 cellular response to organic substance; GO:0071346 cellular response to interferon-gamma; GO:0044699 single-organism process; GO:0048519 negative regulation of biolo…	GO:0043229 intracellular organelle; GO:0030054 cell junction; GO:0044446 intracellular organelle part; GO:0005737 cytoplasm; GO:0044424 intracellular part; GO:0005829 cytosol; GO:0005623 cell; GO:0005576 extracellular region; GO:0043202 lysosomal lumen; GO:0044422 organelle part; GO:0005775 vacuolar lumen; GO:0043231 intracellular membrane-bounded organelle; GO:0031974 membrane-enclosed lumen; GO…	GO:0016667 oxidoreductase activity, acting on a sulfur group of donors; GO:0005515 protein binding; GO:0003824 catalytic activity; GO:0005488 binding; GO:0016491 oxidoreductase activity;	K08059	IFI30, GILT; interferon, gamma-inducible protein 30	hsa04612 Antigen processing and presentation - Homo sapiens (human);
Q13485	Mothers against decapentaplegic homolog 4 OS=Homo sapiens OX=9606 GN=SMAD4 PE=1 SV=1	1.907	Up	SMAD4	60.438	13.8	5	4	4	1	4	3	4	3	4	39519	75426	0.688	1.312	cytoskeleton	GO:0044700 single organism signaling; GO:0048732 gland development; GO:0022414 reproductive process; GO:0060415 muscle tissue morphogenesis; GO:0003250 regulation of cell proliferation involved in heart valve morphogenesis; GO:0003179 heart valve morphogenesis; GO:0044237 cellular metabolic process; GO:0001558 regulation of cell growth; GO:0007492 endoderm development; GO:0072131 kidney mesenchym…	GO:0032444 activin responsive factor complex; GO:0005737 cytoplasm; GO:0032991 macromolecular complex; GO:0044424 intracellular part; GO:0005623 cell; GO:0044422 organelle part; GO:0044427 chromosomal part; GO:0043228 non-membrane-bounded organelle; GO:0071141 SMAD protein complex; GO:0005856 cytoskeleton; GO:0031974 membrane-enclosed lumen; GO:0005815 microtubule organizing center; GO:0005654 nu…	GO:0000981 RNA polymerase II transcription factor activity, sequence-specific DNA binding; GO:0001077 transcriptional activator activity, RNA polymerase II core promoter proximal region sequence-specific binding; GO:0003690 double-stranded DNA binding; GO:0046983 protein dimerization activity; GO:0005515 protein binding; GO:0003682 chromatin binding; GO:0004871 signal transducer activity; GO:0000…	K04501	SMAD4; mothers against decapentaplegic homolog 4	hsa04068 FoxO signaling pathway - Homo sapiens (human); hsa04110 Cell cycle - Homo sapiens (human); hsa04310 Wnt signaling pathway - Homo sapiens (human); hsa04350 TGF-beta signaling pathway - Homo sapiens (human); hsa04371 Apelin signaling pathway - Homo sapiens (human); hsa04390 Hippo signaling pathway - Homo sapiens (human); hsa04520 Adherens junction - Homo sapiens (human); hsa04550 Signaling…	IPR017855; IPR013019; IPR008984; IPR003619; IPR001132;	SMAD domain-like; MAD homology, MH1; SMAD/FHA domain; MAD homology 1, Dwarfin-type; SMAD domain, Dwarfin-type;
Q9GZY4	Cytochrome c oxidase assembly factor 1 homolog OS=Homo sapiens OX=9606 GN=COA1 PE=1 SV=1	1.89	Up	COA1	16.694	25.3	4	2	2	1	3	2	2	2	2	35509	67186	0.692	1.308	mitochondria	GO:0044085 cellular component biogenesis; GO:0016043 cellular component organization; GO:0006518 peptide metabolic process; GO:0017004 cytochrome complex assembly; GO:0044267 cellular protein metabolic process; GO:0009058 biosynthetic process; GO:1901566 organonitrogen compound biosynthetic process; GO:0044237 cellular metabolic process; GO:0071704 organic substance metabolic process; GO:0032981 …	GO:0016020 membrane; GO:0031090 organelle membrane; GO:0005737 cytoplasm; GO:0031305 integral component of mitochondrial inner membrane; GO:0031224 intrinsic component of membrane; GO:0032991 macromolecular complex; GO:0044424 intracellular part; GO:0044455 mitochondrial membrane part; GO:0005623 cell; GO:0031304 intrinsic component of mitochondrial inner membrane; GO:0044422 organelle part; GO:0…	GO:0097159 organic cyclic compound binding; GO:1901363 heterocyclic compound binding; GO:0003723 RNA binding; GO:0005488 binding; GO:0003676 nucleic acid binding; GO:0005198 structural molecule activity; GO:0003735 structural constituent of ribosome;	K18173	COA1; cytochrome c oxidase assembly factor 1	hsa04714 Thermogenesis - Homo sapiens (human);
Q9Y4I1	Unconventional myosin-Va OS=Homo sapiens OX=9606 GN=MYO5A PE=1 SV=2	1.865	Up	MYO5A	215.4	1.1	2	2	2	1	1	2	2	2	2	62024	115750	0.698	1.302	cytoplasm	GO:0044700 single organism signaling; GO:0021700 developmental maturation; GO:0009914 hormone transport; GO:0065008 regulation of biological quality; GO:0051643 endoplasmic reticulum localization; GO:0007272 ensheathment of neurons; GO:0007601 visual perception; GO:0044255 cellular lipid metabolic process; GO:0044237 cellular metabolic process; GO:0015031 protein transport; GO:0050877 neurologica…	GO:0016020 membrane; GO:0044421 extracellular region part; GO:0035371 microtubule plus-end; GO:0005737 cytoplasm; GO:0043025 neuronal cell body; GO:0032991 macromolecular complex; GO:0098858 actin-based cell projection; GO:0005623 cell; GO:0099080 supramolecular complex; GO:0044422 organelle part; GO:0043228 non-membrane-bounded organelle; GO:0070062 extracellular exosome; GO:0005622 intracellula…	GO:1901265 nucleoside phosphate binding; GO:0003774 motor activity; GO:0016817 hydrolase activity, acting on acid anhydrides; GO:0005515 protein binding; GO:0016787 hydrolase activity; GO:0017137 Rab GTPase binding; GO:0097159 organic cyclic compound binding; GO:1901363 heterocyclic compound binding; GO:0008092 cytoskeletal protein binding; GO:0016462 pyrophosphatase activity; GO:0032553 ribonucl…	K10357	MYO5; myosin V	hsa05130 Pathogenic Escherichia coli infection - Homo sapiens (human);	IPR002710; IPR027417; IPR001609;	Dilute domain; P-loop containing nucleoside triphosphate hydrolase; Myosin head, motor domain;
Q96RU2	Ubiquitin carboxyl-terminal hydrolase 28 OS=Homo sapiens OX=9606 GN=USP28 PE=1 SV=1	1.845	Up	USP28	122.49	4.3	4	3	3	2	2	2	3	2	3	18430	34013	0.703	1.297	nucleus	GO:0044700 single organism signaling; GO:0070646 protein modification by small protein removal; GO:0065008 regulation of biological quality; GO:0034644 cellular response to UV; GO:0044699 single-organism process; GO:0044237 cellular metabolic process; GO:0007165 signal transduction; GO:0008152 metabolic process; GO:0000077 DNA damage checkpoint; GO:0007154 cell communication; GO:0006915 apoptotic…	GO:0043229 intracellular organelle; GO:0044446 intracellular organelle part; GO:0032991 macromolecular complex; GO:0031981 nuclear lumen; GO:0044424 intracellular part; GO:0016604 nuclear body; GO:0005623 cell; GO:0044422 organelle part; GO:0031974 membrane-enclosed lumen; GO:0043226 organelle; GO:0043231 intracellular membrane-bounded organelle; GO:0005634 nucleus; GO:0005654 nucleoplasm; GO:007…	GO:0004843 thiol-dependent ubiquitin-specific protease activity; GO:0008233 peptidase activity; GO:0036459 thiol-dependent ubiquitinyl hydrolase activity; GO:0003824 catalytic activity; GO:0005488 binding; GO:0101005 ubiquitinyl hydrolase activity; GO:0070011 peptidase activity, acting on L-amino acid peptides; GO:0019783 ubiquitin-like protein-specific protease activity; GO:0005515 protein bindi…	K21122	USP28; ubiquitin carboxyl-terminal hydrolase 28 [EC:3.4.19.12]		IPR028889; IPR001394; IPR009060;	Ubiquitin specific protease domain; Peptidase C19, ubiquitin carboxyl-terminal hydrolase; UBA-like;
Q6GMV2	SET and MYND domain-containing protein 5 OS=Homo sapiens OX=9606 GN=SMYD5 PE=1 SV=2	1.813	Up	SMYD5	47.34	13.2	5	3	3	3	2	3	3	3	3	59589	108140	0.711	1.289	extracellular	GO:0008152 metabolic process; GO:0032259 methylation;		GO:0008168 methyltransferase activity; GO:0003824 catalytic activity; GO:0005488 binding; GO:0043167 ion binding; GO:0043169 cation binding; GO:0046872 metal ion binding; GO:0016741 transferase activity, transferring one-carbon groups; GO:0005515 protein binding; GO:0016740 transferase activity;				IPR001214;	SET domain;
Q9Y624	Junctional adhesion molecule A OS=Homo sapiens OX=9606 GN=F11R PE=1 SV=1	1.813	Up	F11R	32.583	25.4	6	4	4	1	5	4	4	4	4	78670	142690	0.711	1.289	extracellular	GO:0044700 single organism signaling; GO:0044409 entry into host; GO:0044085 cellular component biogenesis; GO:0045777 positive regulation of blood pressure; GO:0065008 regulation of biological quality; GO:0007586 digestion; GO:0007166 cell surface receptor signaling pathway; GO:0090002 establishment of protein localization to plasma membrane; GO:0022610 biological adhesion; GO:0030036 actin cyto…	GO:0097708 intracellular vesicle; GO:0043229 intracellular organelle; GO:0016020 membrane; GO:0044421 extracellular region part; GO:0031410 cytoplasmic vesicle; GO:0071944 cell periphery; GO:0030054 cell junction; GO:0036057 slit diaphragm; GO:0005737 cytoplasm; GO:0031982 vesicle; GO:0031224 intrinsic component of membrane; GO:0044424 intracellular part; GO:0005911 cell-cell junction; GO:0005623…	GO:0050839 cell adhesion molecule binding; GO:0060089 molecular transducer activity; GO:0004872 receptor activity; GO:0005488 binding; GO:0045296 cadherin binding; GO:0005515 protein binding; GO:0019904 protein domain specific binding; GO:0030165 PDZ domain binding; GO:0001618 virus receptor activity;	K06089	F11R, JAM1, CD321; junctional adhesion molecule 1	hsa04514 Cell adhesion molecules (CAMs) - Homo sapiens (human); hsa04530 Tight junction - Homo sapiens (human); hsa04670 Leukocyte transendothelial migration - Homo sapiens (human); hsa05120 Epithelial cell signaling in Helicobacter pylori infection - Homo sapiens (human);	IPR003598; IPR007110; IPR013783; IPR013106; IPR003599; IPR013151;	Immunoglobulin subtype 2; Immunoglobulin-like domain; Immunoglobulin-like fold; Immunoglobulin V-set domain; Immunoglobulin subtype; Immunoglobulin;
Q8WTS6	Histone-lysine N-methyltransferase SETD7 OS=Homo sapiens OX=9606 GN=SETD7 PE=1 SV=1	1.805	Up	SETD7	40.72	16.9	5	4	4	3	2	4	3	4	3	36495	65819	0.713	1.287	cytoplasm	GO:0097659 nucleic acid-templated transcription; GO:0009891 positive regulation of biosynthetic process; GO:0009058 biosynthetic process; GO:0044237 cellular metabolic process; GO:0032259 methylation; GO:2001141 regulation of RNA biosynthetic process; GO:0008213 protein alkylation; GO:0008152 metabolic process; GO:0009893 positive regulation of metabolic process; GO:0051173 positive regulation of…	GO:0043229 intracellular organelle; GO:0043232 intracellular non-membrane-bounded organelle; GO:0044446 intracellular organelle part; GO:0031981 nuclear lumen; GO:0044424 intracellular part; GO:0005730 nucleolus; GO:0005623 cell; GO:0044422 organelle part; GO:0043228 non-membrane-bounded organelle; GO:0043226 organelle; GO:0043231 intracellular membrane-bounded organelle; GO:0031974 membrane-encl…	GO:0008757 S-adenosylmethionine-dependent methyltransferase activity; GO:0008168 methyltransferase activity; GO:0016279 protein-lysine N-methyltransferase activity; GO:0016278 lysine N-methyltransferase activity; GO:0016741 transferase activity, transferring one-carbon groups; GO:0005515 protein binding; GO:0003682 chromatin binding; GO:0018024 histone-lysine N-methyltransferase activity; GO:0002…	K11431	SETD7; histone-lysine N-methyltransferase SETD7 [EC:2.1.1.43]	hsa00310 Lysine degradation - Homo sapiens (human); hsa01100 Metabolic pathways - Homo sapiens (human); hsa04068 FoxO signaling pathway - Homo sapiens (human);	IPR001214;	SET domain;
P05386	60S acidic ribosomal protein P1 OS=Homo sapiens OX=9606 GN=RPLP1 PE=1 SV=1	1.801	Up	RPLP1	11.514	66.7	9	3	2	4	5	2	3	2	2	1461500	2633700	0.714	1.286	mitochondria	GO:0044085 cellular component biogenesis; GO:0022613 ribonucleoprotein complex biogenesis; GO:0032270 positive regulation of cellular protein metabolic process; GO:0006518 peptide metabolic process; GO:0044237 cellular metabolic process; GO:0015031 protein transport; GO:0008152 metabolic process; GO:0044033 multi-organism metabolic process; GO:0002181 cytoplasmic translation; GO:0070972 protein l…	GO:0044421 extracellular region part; GO:0030054 cell junction; GO:0031982 vesicle; GO:0005737 cytoplasm; GO:0032991 macromolecular complex; GO:0044424 intracellular part; GO:0005623 cell; GO:0044422 organelle part; GO:0043228 non-membrane-bounded organelle; GO:0070062 extracellular exosome; GO:0005925 focal adhesion; GO:0044391 ribosomal subunit; GO:0005622 intracellular; GO:0044464 cell part; G…	GO:0019209 kinase activator activity; GO:0030295 protein kinase activator activity; GO:0030234 enzyme regulator activity; GO:0005488 binding; GO:0005515 protein binding; GO:0019207 kinase regulator activity; GO:0019887 protein kinase regulator activity; GO:0098772 molecular function regulator; GO:0003735 structural constituent of ribosome; GO:0005198 structural molecule activity; GO:0008047 enzym…	K02942	RP-LP1, RPLP1; large subunit ribosomal protein LP1	hsa03010 Ribosome - Homo sapiens (human);
O43149	Zinc finger ZZ-type and EF-hand domain-containing protein 1 OS=Homo sapiens OX=9606 GN=ZZEF1 PE=1 SV=6	1.793	Up	ZZEF1	331.07	2	5	4	4	1	4	2	4	2	4	14034	25151	0.716	1.284	plasma membrane			GO:0046914 transition metal ion binding; GO:0005488 binding; GO:0043167 ion binding; GO:0043169 cation binding; GO:0046872 metal ion binding; GO:0005509 calcium ion binding; GO:0008270 zinc ion binding;				IPR000859; IPR004939; IPR002048; IPR011992; IPR000433; IPR008979;	CUB domain; APC10/DOC domain; EF-hand domain; EF-hand domain pair; Zinc finger, ZZ-type; Galactose-binding domain-like;
Q9NZZ3	Charged multivesicular body protein 5 OS=Homo sapiens OX=9606 GN=CHMP5 PE=1 SV=1	1.77	Up	CHMP5	24.57	16.9	5	2	2	2	3	2	2	2	2	89781	158800	0.722	1.278	mitochondria	GO:0044085 cellular component biogenesis; GO:0010256 endomembrane system organization; GO:0023051 regulation of signaling; GO:0007067 mitotic nuclear division; GO:0044699 single-organism process; GO:0044764 multi-organism cellular process; GO:0060236 regulation of mitotic spindle organization; GO:0010564 regulation of cell cycle process; GO:1902115 regulation of organelle assembly; GO:0015031 pro…	GO:0010008 endosome membrane; GO:0043229 intracellular organelle; GO:0097708 intracellular vesicle; GO:0016020 membrane; GO:0044421 extracellular region part; GO:0098588 bounding membrane of organelle; GO:0031410 cytoplasmic vesicle; GO:0031090 organelle membrane; GO:0005737 cytoplasm; GO:0044446 intracellular organelle part; GO:0031982 vesicle; GO:0044433 cytoplasmic vesicle part; GO:0044440 end…	GO:0050839 cell adhesion molecule binding; GO:0005515 protein binding; GO:0005488 binding; GO:0045296 cadherin binding;	K12198	CHMP5, VPS60; charged multivesicular body protein 5	hsa04144 Endocytosis - Homo sapiens (human); hsa04217 Necroptosis - Homo sapiens (human);
Q96LJ7	Dehydrogenase/reductase SDR family member 1 OS=Homo sapiens OX=9606 GN=DHRS1 PE=1 SV=1	1.766	Up	DHRS1	33.909	8.6	2	2	2	1	1	2	2	2	2	16704	29529	0.723	1.277	extracellular	GO:0044699 single-organism process; GO:0008152 metabolic process; GO:0055114 oxidation-reduction process; GO:0044710 single-organism metabolic process;	GO:0016020 membrane; GO:0043229 intracellular organelle; GO:0005783 endoplasmic reticulum; GO:0044429 mitochondrial part; GO:0031090 organelle membrane; GO:0031967 organelle envelope; GO:0044446 intracellular organelle part; GO:0005737 cytoplasm; GO:0012505 endomembrane system; GO:0044424 intracellular part; GO:0005623 cell; GO:0044422 organelle part; GO:0005739 mitochondrion; GO:0005740 mitochon…	GO:0005515 protein binding; GO:0003824 catalytic activity; GO:0005488 binding; GO:0016491 oxidoreductase activity;	K11163	DHRS1; dehydrogenase/reductase SDR family member 1 [EC:1.1.-.-]		IPR016040;	NAD(P)-binding domain;
Q9BUE6	Iron-sulfur cluster assembly 1 homolog, mitochondrial OS=Homo sapiens OX=9606 GN=ISCA1 PE=1 SV=1	1.743	Up	ISCA1	14.179	22.5	4	2	2	2	2	2	2	2	2	21204	36995	0.729	1.271	mitochondria	GO:0006790 sulfur compound metabolic process; GO:0044085 cellular component biogenesis; GO:0051188 cofactor biosynthetic process; GO:0016043 cellular component organization; GO:0009058 biosynthetic process; GO:0044238 primary metabolic process; GO:0044237 cellular metabolic process; GO:0044249 cellular biosynthetic process; GO:0051186 cofactor metabolic process; GO:0071704 organic substance metab…	GO:0005759 mitochondrial matrix; GO:0043229 intracellular organelle; GO:0044429 mitochondrial part; GO:0005737 cytoplasm; GO:0044446 intracellular organelle part; GO:0044424 intracellular part; GO:0005623 cell; GO:0005739 mitochondrion; GO:0044422 organelle part; GO:0031974 membrane-enclosed lumen; GO:0043226 organelle; GO:0043231 intracellular membrane-bounded organelle; GO:0070013 intracellular…	GO:0051537 2 iron, 2 sulfur cluster binding; GO:0005506 iron ion binding; GO:0046914 transition metal ion binding; GO:0005488 binding; GO:0051536 iron-sulfur cluster binding; GO:0043167 ion binding; GO:0043169 cation binding; GO:0046872 metal ion binding; GO:0005198 structural molecule activity; GO:0008198 ferrous iron binding; GO:0051540 metal cluster binding;	K22063	ISCA1; iron-sulfur cluster assembly 1		IPR000361;	FeS cluster biogenesis;
P06753	Tropomyosin alpha-3 chain OS=Homo sapiens OX=9606 GN=TPM3 PE=1 SV=2	1.729	Up	TPM3	32.95	24.6	13	8	5	5	8	8	8	5	5	967420	1671500	0.733	1.267	cytoplasm	GO:0030048 actin filament-based movement; GO:0016043 cellular component organization; GO:0030049 muscle filament sliding; GO:0070252 actin-mediated cell contraction; GO:0003012 muscle system process; GO:0003008 system process; GO:0033275 actin-myosin filament sliding; GO:0044763 single-organism cellular process; GO:0007015 actin filament organization; GO:0044699 single-organism process; GO:003250…	GO:0044421 extracellular region part; GO:0030016 myofibril; GO:0031982 vesicle; GO:0005737 cytoplasm; GO:0099512 supramolecular fiber; GO:0044424 intracellular part; GO:0099080 supramolecular complex; GO:0005623 cell; GO:0032432 actin filament bundle; GO:0044422 organelle part; GO:0005862 muscle thin filament tropomyosin; GO:0043228 non-membrane-bounded organelle; GO:0070062 extracellular exosome…	GO:0051015 actin filament binding; GO:0008092 cytoskeletal protein binding; GO:0005488 binding; GO:0044877 macromolecular complex binding; GO:0003779 actin binding; GO:0005515 protein binding; GO:0008307 structural constituent of muscle; GO:0005198 structural molecule activity; GO:0032403 protein complex binding;	K09290	TPM3; tropomyosin 3	hsa04260 Cardiac muscle contraction - Homo sapiens (human); hsa04261 Adrenergic signaling in cardiomyocytes - Homo sapiens (human); hsa05200 Pathways in cancer - Homo sapiens (human); hsa05216 Thyroid cancer - Homo sapiens (human); hsa05410 Hypertrophic cardiomyopathy (HCM) - Homo sapiens (human); hsa05414 Dilated cardiomyopathy (DCM) - Homo sapiens (human);
Q96C01	Protein FAM136A OS=Homo sapiens OX=9606 GN=FAM136A PE=1 SV=1	1.721	Up	FAM136A	15.641	52.2	15	6	6	7	8	6	6	6	6	319510	549950	0.735	1.265	extracellular		GO:0044424 intracellular part; GO:0005623 cell; GO:0044464 cell part; GO:0005622 intracellular; GO:0005737 cytoplasm;
P21964	Catechol O-methyltransferase OS=Homo sapiens OX=9606 GN=COMT PE=1 SV=2	1.721	Up	COMT	30.037	51.7	21	9	9	11	10	9	9	9	9	334040	575120	0.735	1.265	extracellular	GO:0065008 regulation of biological quality; GO:0031335 regulation of sulfur amino acid metabolic process; GO:0022414 reproductive process; GO:0035813 regulation of renal sodium excretion; GO:0045914 negative regulation of catecholamine metabolic process; GO:0044237 cellular metabolic process; GO:0050877 neurological system process; GO:0008285 negative regulation of cell proliferation; GO:0009607…	GO:0016020 membrane; GO:0030425 dendrite; GO:0044421 extracellular region part; GO:0071944 cell periphery; GO:0031982 vesicle; GO:0005737 cytoplasm; GO:0031224 intrinsic component of membrane; GO:0044424 intracellular part; GO:0005623 cell; GO:0043197 dendritic spine; GO:0070062 extracellular exosome; GO:0098590 plasma membrane region; GO:0044309 neuron spine; GO:0044425 membrane part; GO:0044464…	GO:0000287 magnesium ion binding; GO:0008757 S-adenosylmethionine-dependent methyltransferase activity; GO:0008168 methyltransferase activity; GO:0016206 catechol O-methyltransferase activity; GO:0003824 catalytic activity; GO:0005488 binding; GO:0043167 ion binding; GO:0043169 cation binding; GO:0046872 metal ion binding; GO:0016741 transferase activity, transferring one-carbon groups; GO:000817…	K00545	COMT; catechol O-methyltransferase [EC:2.1.1.6]	hsa00140 Steroid hormone biosynthesis - Homo sapiens (human); hsa00350 Tyrosine metabolism - Homo sapiens (human); hsa01100 Metabolic pathways - Homo sapiens (human); hsa04728 Dopaminergic synapse - Homo sapiens (human);	IPR029063;	S-adenosyl-L-methionine-dependent methyltransferase;
Q9Y679	Ancient ubiquitous protein 1 OS=Homo sapiens OX=9606 GN=AUP1 PE=1 SV=2	1.71	Up	AUP1	45.786	13.4	4	4	4	1	3	3	3	3	3	84068	143650	0.738	1.262	plasma membrane	GO:0046907 intracellular transport; GO:0033554 cellular response to stress; GO:0051603 proteolysis involved in cellular protein catabolic process; GO:0044257 cellular protein catabolic process; GO:0034976 response to endoplasmic reticulum stress; GO:0044267 cellular protein metabolic process; GO:0044699 single-organism process; GO:0036503 ERAD pathway; GO:0050896 response to stimulus; GO:0044237 …	GO:0000153 cytoplasmic ubiquitin ligase complex; GO:0016020 membrane; GO:0042175 nuclear outer membrane-endoplasmic reticulum membrane network; GO:0005783 endoplasmic reticulum; GO:0044421 extracellular region part; GO:0005737 cytoplasm; GO:0031982 vesicle; GO:0031224 intrinsic component of membrane; GO:0032991 macromolecular complex; GO:0044424 intracellular part; GO:0005623 cell; GO:0044422 org…	GO:0097027 ubiquitin-protein transferase activator activity; GO:0030234 enzyme regulator activity; GO:0005488 binding; GO:0043130 ubiquitin binding; GO:0005515 protein binding; GO:0098772 molecular function regulator; GO:0055106 ubiquitin-protein transferase regulator activity; GO:0032182 ubiquitin-like protein binding;	K19716	AUP1; ancient ubiquitous protein 1		IPR003892;	Ubiquitin system component Cue;
P54687	Branched-chain-amino-acid aminotransferase, cytosolic OS=Homo sapiens OX=9606 GN=BCAT1 PE=1 SV=3	1.71	Up	BCAT1	42.966	18.7	9	5	5	2	7	4	5	4	5	120860	206760	0.738	1.262	cytoplasm	GO:0016053 organic acid biosynthetic process; GO:0009082 branched-chain amino acid biosynthetic process; GO:0009098 leucine biosynthetic process; GO:0044699 single-organism process; GO:0009058 biosynthetic process; GO:1901566 organonitrogen compound biosynthetic process; GO:1903047 mitotic cell cycle process; GO:0044237 cellular metabolic process; GO:0006573 valine metabolic process; GO:0071704 o…	GO:0043226 organelle; GO:0043231 intracellular membrane-bounded organelle; GO:0043229 intracellular organelle; GO:0044464 cell part; GO:0005622 intracellular; GO:0005737 cytoplasm; GO:0044424 intracellular part; GO:0043227 membrane-bounded organelle; GO:0005623 cell; GO:0005829 cytosol; GO:0005739 mitochondrion; GO:0044444 cytoplasmic part;	GO:0052654 L-leucine transaminase activity; GO:0016769 transferase activity, transferring nitrogenous groups; GO:0042802 identical protein binding; GO:0003824 catalytic activity; GO:0005488 binding; GO:0052655 L-valine transaminase activity; GO:0004084 branched-chain-amino-acid transaminase activity; GO:0005515 protein binding; GO:0052656 L-isoleucine transaminase activity; GO:0008483 transaminas…	K00826	E2.6.1.42, ilvE; branched-chain amino acid aminotransferase [EC:2.6.1.42]	hsa00270 Cysteine and methionine metabolism - Homo sapiens (human); hsa00280 Valine, leucine and isoleucine degradation - Homo sapiens (human); hsa00290 Valine, leucine and isoleucine biosynthesis - Homo sapiens (human); hsa00770 Pantothenate and CoA biosynthesis - Homo sapiens (human); hsa01100 Metabolic pathways - Homo sapiens (human); hsa01210 2-Oxocarboxylic acid metabolism - Homo sapiens (hu…
P61916	NPC intracellular cholesterol transporter 2 OS=Homo sapiens OX=9606 GN=NPC2 PE=1 SV=1	1.706	Up	NPC2	16.57	25.8	5	2	2	2	3	2	2	2	2	299500	511510	0.739	1.261	extracellular	GO:0065008 regulation of biological quality; GO:0015850 organic hydroxy compound transport; GO:0045321 leukocyte activation; GO:0033344 cholesterol efflux; GO:0030301 cholesterol transport; GO:0006066 alcohol metabolic process; GO:0044699 single-organism process; GO:0044764 multi-organism cellular process; GO:0019216 regulation of lipid metabolic process; GO:0009607 response to biotic stimulus; G…	GO:0034774 secretory granule lumen; GO:0005615 extracellular space; GO:0044421 extracellular region part; GO:0005783 endoplasmic reticulum; GO:0031410 cytoplasmic vesicle; GO:0031982 vesicle; GO:0005737 cytoplasm; GO:0044433 cytoplasmic vesicle part; GO:0044424 intracellular part; GO:0035578 azurophil granule lumen; GO:0005623 cell; GO:0044422 organelle part; GO:0005775 vacuolar lumen; GO:0070062…	GO:0097159 organic cyclic compound binding; GO:0015485 cholesterol binding; GO:0032934 sterol binding; GO:0005488 binding; GO:0043178 alcohol binding; GO:0008289 lipid binding; GO:0005515 protein binding; GO:0019899 enzyme binding; GO:0005496 steroid binding; GO:0036094 small molecule binding;	K13443	NPC2; Niemann-Pick C2 protein	hsa04142 Lysosome - Homo sapiens (human); hsa04979 Cholesterol metabolism - Homo sapiens (human);	IPR033916; IPR003172; IPR014756;	ML domain, Npc2 like; MD-2-related lipid-recognition domain; Immunoglobulin E-set;
Q5VT66	Mitochondrial amidoxime-reducing component 1 OS=Homo sapiens OX=9606 GN=MARC1 PE=1 SV=1	1.703	Up	MARC1	37.499	19.6	10	5	5	5	5	5	5	5	5	129260	220010	0.74	1.26	mitochondria	GO:0071466 cellular response to xenobiotic stimulus; GO:0051716 cellular response to stimulus; GO:0042126 nitrate metabolic process; GO:0055114 oxidation-reduction process; GO:0051410 detoxification of nitrogen compound; GO:0009636 response to toxic substance; GO:0044281 small molecule metabolic process; GO:0044763 single-organism cellular process; GO:0044699 single-organism process; GO:0006807 n…	GO:0043229 intracellular organelle; GO:0016020 membrane; GO:0019867 outer membrane; GO:0044429 mitochondrial part; GO:0098588 bounding membrane of organelle; GO:0031090 organelle membrane; GO:0005741 mitochondrial outer membrane; GO:0005737 cytoplasm; GO:0044446 intracellular organelle part; GO:0031967 organelle envelope; GO:0031224 intrinsic component of membrane; GO:0044424 intracellular part; …	GO:0043167 ion binding; GO:0043546 molybdopterin cofactor binding; GO:0048037 cofactor binding; GO:0030170 pyridoxal phosphate binding; GO:0016491 oxidoreductase activity; GO:1901363 heterocyclic compound binding; GO:0097159 organic cyclic compound binding; GO:0046914 transition metal ion binding; GO:0030151 molybdenum ion binding; GO:0003824 catalytic activity; GO:0005488 binding; GO:0016661 oxi…				IPR011037; IPR005303; IPR005302;	Pyruvate kinase-like, insert domain; MOSC, N-terminal beta barrel; Molybdenum cofactor sulfurase, C-terminal;
Q99757	Thioredoxin, mitochondrial OS=Homo sapiens OX=9606 GN=TXN2 PE=1 SV=2	1.692	Up	TXN2	18.383	21.7	7	2	2	4	3	2	2	2	2	172280	291730	0.743	1.257	mitochondria	GO:0050794 regulation of cellular process; GO:0065008 regulation of biological quality; GO:0009746 response to hexose; GO:0009628 response to abiotic stimulus; GO:0045454 cell redox homeostasis; GO:1901700 response to oxygen-containing compound; GO:0044699 single-organism process; GO:0009749 response to glucose; GO:0050896 response to stimulus; GO:0031669 cellular response to nutrient levels; GO:…	GO:0005759 mitochondrial matrix; GO:0043229 intracellular organelle; GO:0030425 dendrite; GO:0042995 cell projection; GO:0044429 mitochondrial part; GO:0043232 intracellular non-membrane-bounded organelle; GO:0005737 cytoplasm; GO:0044446 intracellular organelle part; GO:0043025 neuronal cell body; GO:0031981 nuclear lumen; GO:0044424 intracellular part; GO:0005730 nucleolus; GO:0005623 cell; GO:…	GO:0015035 protein disulfide oxidoreductase activity; GO:0015036 disulfide oxidoreductase activity; GO:0003824 catalytic activity; GO:0005488 binding; GO:0044877 macromolecular complex binding; GO:0016667 oxidoreductase activity, acting on a sulfur group of donors; GO:0033743 peptide-methionine (R)-S-oxide reductase activity; GO:0008113 peptide-methionine (S)-S-oxide reductase activity; GO:000551…	K03671	trxA; thioredoxin 1	hsa04621 NOD-like receptor signaling pathway - Homo sapiens (human); hsa05418 Fluid shear stress and atherosclerosis - Homo sapiens (human);	IPR013766; IPR012336;	Thioredoxin domain; Thioredoxin-like fold;
Q9UKL0	REST corepressor 1 OS=Homo sapiens OX=9606 GN=RCOR1 PE=1 SV=2	1.688	Up	RCOR1	53.327	12.2	5	4	3	1	4	2	4	2	3	112450	189820	0.744	1.256	nucleus	GO:0007596 blood coagulation; GO:0065008 regulation of biological quality; GO:0097659 nucleic acid-templated transcription; GO:0044699 single-organism process; GO:0009058 biosynthetic process; GO:0044764 multi-organism cellular process; GO:0044237 cellular metabolic process; GO:0051253 negative regulation of RNA metabolic process; GO:0009611 response to wounding; GO:2001141 regulation of RNA bios…	GO:0043229 intracellular organelle; GO:0044446 intracellular organelle part; GO:0031981 nuclear lumen; GO:0032991 macromolecular complex; GO:1990391 DNA repair complex; GO:0017053 transcriptional repressor complex; GO:0044424 intracellular part; GO:0005623 cell; GO:0005667 transcription factor complex; GO:0044422 organelle part; GO:0031974 membrane-enclosed lumen; GO:0043231 intracellular membran…	GO:0000981 RNA polymerase II transcription factor activity, sequence-specific DNA binding; GO:0003677 DNA binding; GO:0003714 transcription corepressor activity; GO:0016787 hydrolase activity; GO:0005515 protein binding; GO:0003712 transcription cofactor activity; GO:0003700 transcription factor activity, sequence-specific DNA binding; GO:0000975 regulatory region DNA binding; GO:1901363 heterocy…	K11829	RCOR1, COREST; REST corepressor 1	hsa05016 Huntington disease - Homo sapiens (human);	IPR001005; IPR000949; IPR009057; IPR017884;	SANT/Myb domain; ELM2 domain; Homeobox domain-like; SANT domain;
O75787	Renin receptor OS=Homo sapiens OX=9606 GN=ATP6AP2 PE=1 SV=2	1.685	Up	ATP6AP2	39.008	15.4	5	3	3	2	3	2	3	2	3	31169	52519	0.745	1.255	endoplasmic reticulum	GO:0065008 regulation of biological quality; GO:0045321 leukocyte activation; GO:0006518 peptide metabolic process; GO:0043009 chordate embryonic development; GO:0023051 regulation of signaling; GO:0044699 single-organism process; GO:0016486 peptide hormone processing; GO:0016485 protein processing; GO:0060177 regulation of angiotensin metabolic process; GO:0044237 cellular metabolic process; GO:…	GO:0016020 membrane; GO:0044421 extracellular region part; GO:0009897 external side of plasma membrane; GO:0031090 organelle membrane; GO:0031410 cytoplasmic vesicle; GO:0071944 cell periphery; GO:0031982 vesicle; GO:0005737 cytoplasm; GO:0044433 cytoplasmic vesicle part; GO:0031224 intrinsic component of membrane; GO:0044424 intracellular part; GO:0005623 cell; GO:0044422 organelle part; GO:0070…	GO:0060089 molecular transducer activity; GO:0005515 protein binding; GO:0004872 receptor activity; GO:0019899 enzyme binding; GO:0005488 binding;	K19514	ATP6AP2, PRR; renin receptor	hsa04614 Renin-angiotensin system - Homo sapiens (human);
O15321	Transmembrane 9 superfamily member 1 OS=Homo sapiens OX=9606 GN=TM9SF1 PE=2 SV=2	1.667	Up	TM9SF1	68.86	5.8	3	2	2	1	2	2	2	2	2	25844	43062	0.75	1.25	plasma membrane	GO:0044248 cellular catabolic process; GO:0008152 metabolic process; GO:0006914 autophagy; GO:0009056 catabolic process; GO:0044237 cellular metabolic process; GO:0009987 cellular process;	GO:0016020 membrane; GO:0031410 cytoplasmic vesicle; GO:0031090 organelle membrane; GO:0031982 vesicle; GO:0005737 cytoplasm; GO:0031224 intrinsic component of membrane; GO:0044424 intracellular part; GO:0005623 cell; GO:0044422 organelle part; GO:0005776 autophagosome; GO:0005765 lysosomal membrane; GO:0044425 membrane part; GO:0044464 cell part; GO:0005622 intracellular; GO:0098805 whole membra…		K17085	TM9SF1; transmembrane 9 superfamily member 1
O75531	Barrier-to-autointegration factor OS=Homo sapiens OX=9606 GN=BANF1 PE=1 SV=1	1.667	Up	BANF1	10.058	48.3	7	3	3	3	4	3	3	3	3	733600	1222100	0.75	1.25	extracellular	GO:0046907 intracellular transport; GO:0016043 cellular component organization; GO:0006997 nucleus organization; GO:0010256 endomembrane system organization; GO:0019043 establishment of viral latency; GO:0006725 cellular aromatic compound metabolic process; GO:0006259 DNA metabolic process; GO:0044699 single-organism process; GO:0051169 nuclear transport; GO:0043207 response to external biotic st…	GO:0043229 intracellular organelle; GO:0044421 extracellular region part; GO:0043232 intracellular non-membrane-bounded organelle; GO:0044446 intracellular organelle part; GO:0031982 vesicle; GO:0005737 cytoplasm; GO:0031981 nuclear lumen; GO:0044424 intracellular part; GO:0005623 cell; GO:0005829 cytosol; GO:0005576 extracellular region; GO:0044422 organelle part; GO:0043228 non-membrane-bounded…	GO:0097159 organic cyclic compound binding; GO:1901363 heterocyclic compound binding; GO:0003677 DNA binding; GO:0042802 identical protein binding; GO:0047485 protein N-terminus binding; GO:0097726 LEM domain binding; GO:0042803 protein homodimerization activity; GO:0005488 binding; GO:0046983 protein dimerization activity; GO:0003676 nucleic acid binding; GO:0008022 protein C-terminus binding; G…	K21870	BANF1; barrier-to-autointegration factor
P04083	Annexin A1 OS=Homo sapiens OX=9606 GN=ANXA1 PE=1 SV=2	1.66	Up	ANXA1	38.714	12.4	6	3	3	3	3	3	3	3	3	24523	40666	0.752	1.248	cytoplasm	GO:0044700 single organism signaling; GO:0002694 regulation of leukocyte activation; GO:0010941 regulation of cell death; GO:0048732 gland development; GO:0022414 reproductive process; GO:0002698 negative regulation of immune effector process; GO:0071384 cellular response to corticosteroid stimulus; GO:0009891 positive regulation of biosynthetic process; GO:0070555 response to interleukin-1; GO:0…	GO:0016020 membrane; GO:0044421 extracellular region part; GO:0009897 external side of plasma membrane; GO:0031090 organelle membrane; GO:0019898 extrinsic component of membrane; GO:0005737 cytoplasm; GO:0044433 cytoplasmic vesicle part; GO:0032991 macromolecular complex; GO:0005913 cell-cell adherens junction; GO:0005623 cell; GO:0044422 organelle part; GO:0005769 early endosome; GO:0070062 extr…	GO:0005102 receptor binding; GO:0046983 protein dimerization activity; GO:0004859 phospholipase inhibitor activity; GO:0003697 single-stranded DNA binding; GO:0016817 hydrolase activity, acting on acid anhydrides; GO:0005515 protein binding; GO:0016787 hydrolase activity; GO:0004857 enzyme inhibitor activity; GO:0098772 molecular function regulator; GO:0048306 calcium-dependent protein binding; G…	K17091	ANXA1; annexin A1
O15212	Prefoldin subunit 6 OS=Homo sapiens OX=9606 GN=PFDN6 PE=1 SV=1	1.628	Up	PFDN6	14.582	27.9	5	3	3	3	2	3	3	3	3	195740	318460	0.761	1.239	cytoplasm	GO:0044085 cellular component biogenesis; GO:0006457 protein folding; GO:0016043 cellular component organization; GO:0034622 cellular macromolecular complex assembly; GO:0071822 protein complex subunit organization; GO:0022607 cellular component assembly; GO:0065003 macromolecular complex assembly; GO:0051131 chaperone-mediated protein complex assembly; GO:0070271 protein complex biogenesis; GO:0…	GO:0044464 cell part; GO:0005622 intracellular; GO:0005737 cytoplasm; GO:0032991 macromolecular complex; GO:0016272 prefoldin complex; GO:0044424 intracellular part; GO:0043234 protein complex; GO:0005623 cell;	GO:0005515 protein binding; GO:0051082 unfolded protein binding; GO:0051087 chaperone binding; GO:0005488 binding;	K04798	pfdB, PFDN6; prefoldin beta subunit
Q9NZ08	Endoplasmic reticulum aminopeptidase 1 OS=Homo sapiens OX=9606 GN=ERAP1 PE=1 SV=3	1.628	Up	ERAP1	107.23	4.7	4	3	3	2	2	2	3	2	3	16122	26242	0.761	1.239	extracellular	GO:0044700 single organism signaling; GO:0065008 regulation of biological quality; GO:0006518 peptide metabolic process; GO:0001568 blood vessel development; GO:0048869 cellular developmental process; GO:0044699 single-organism process; GO:0031347 regulation of defense response; GO:0033619 membrane protein proteolysis; GO:0044237 cellular metabolic process; GO:0009607 response to biotic stimulus;…	GO:0016020 membrane; GO:0042175 nuclear outer membrane-endoplasmic reticulum membrane network; GO:0005615 extracellular space; GO:0044421 extracellular region part; GO:0005783 endoplasmic reticulum; GO:0031982 vesicle; GO:0005737 cytoplasm; GO:0031224 intrinsic component of membrane; GO:0044424 intracellular part; GO:0005623 cell; GO:0044422 organelle part; GO:0031974 membrane-enclosed lumen; GO:…	GO:0008238 exopeptidase activity; GO:0008233 peptidase activity; GO:0005151 interleukin-1, Type II receptor binding; GO:0005102 receptor binding; GO:0043167 ion binding; GO:0070006 metalloaminopeptidase activity; GO:0008235 metalloexopeptidase activity; GO:0005126 cytokine receptor binding; GO:0005149 interleukin-1 receptor binding; GO:0005138 interleukin-6 receptor binding; GO:0070851 growth fac…	K09604	ARTS1; adipocyte-derived leucine aminopeptidase [EC:3.4.11.-]		IPR014782; IPR024571;	Peptidase M1, membrane alanine aminopeptidase, N-terminal; ERAP1-like C-terminal domain;
Q9UHY7	Enolase-phosphatase E1 OS=Homo sapiens OX=9606 GN=ENOPH1 PE=1 SV=1	1.611	Up	ENOPH1	28.932	33	11	5	5	4	7	4	5	4	5	160020	257610	0.766	1.234	mitochondria	GO:0000097 sulfur amino acid biosynthetic process; GO:0016053 organic acid biosynthetic process; GO:0019509 L-methionine salvage from methylthioadenosine; GO:0009066 aspartate family amino acid metabolic process; GO:0044699 single-organism process; GO:0009058 biosynthetic process; GO:1901566 organonitrogen compound biosynthetic process; GO:0044237 cellular metabolic process; GO:0006796 phosphate-…	GO:0043229 intracellular organelle; GO:0044421 extracellular region part; GO:0005737 cytoplasm; GO:0031982 vesicle; GO:0044424 intracellular part; GO:0005829 cytosol; GO:0005623 cell; GO:0005576 extracellular region; GO:0043226 organelle; GO:0070062 extracellular exosome; GO:0043231 intracellular membrane-bounded organelle; GO:0005634 nucleus; GO:0005622 intracellular; GO:0044464 cell part; GO:19…	GO:0000287 magnesium ion binding; GO:0042578 phosphoric ester hydrolase activity; GO:0003824 catalytic activity; GO:0016791 phosphatase activity; GO:0005488 binding; GO:0016788 hydrolase activity, acting on ester bonds; GO:0043167 ion binding; GO:0046872 metal ion binding; GO:0043169 cation binding; GO:0016787 hydrolase activity; GO:0043874 acireductone synthase activity;	K09880	mtnC, ENOPH1; enolase-phosphatase E1 [EC:3.1.3.77]	hsa00270 Cysteine and methionine metabolism - Homo sapiens (human); hsa01100 Metabolic pathways - Homo sapiens (human);	IPR023214;	HAD-like domain;
Q14678	KN motif and ankyrin repeat domain-containing protein 1 OS=Homo sapiens OX=9606 GN=KANK1 PE=1 SV=3	1.597	Up	KANK1	147.29	2.2	4	2	2	2	2	2	2	2	2	12901	20597	0.77	1.23	nucleus	GO:0065008 regulation of biological quality; GO:0060491 regulation of cell projection assembly; GO:1903533 regulation of protein targeting; GO:0097659 nucleic acid-templated transcription; GO:0030832 regulation of actin filament length; GO:0044237 cellular metabolic process; GO:0008152 metabolic process; GO:0035413 positive regulation of catenin import into nucleus; GO:0032879 regulation of local…	GO:0043229 intracellular organelle; GO:0031252 cell leading edge; GO:0016020 membrane; GO:0042995 cell projection; GO:0071944 cell periphery; GO:0032587 ruffle membrane; GO:0005737 cytoplasm; GO:0044424 intracellular part; GO:0005623 cell; GO:0044463 cell projection part; GO:0005886 plasma membrane; GO:0043226 organelle; GO:0043231 intracellular membrane-bounded organelle; GO:0005634 nucleus; GO:…	GO:0005515 protein binding; GO:0005488 binding; GO:0008013 beta-catenin binding;	K22808			IPR020683;	Ankyrin repeat-containing domain;
P01834	Immunoglobulin kappa constant OS=Homo sapiens OX=9606 GN=IGKC PE=1 SV=2	1.597	Up	IGKC	11.765	35.5	4	2	1	1	3	2	2	1	1	69989	111720	0.77	1.23	extracellular	GO:0044700 single organism signaling; GO:0002694 regulation of leukocyte activation; GO:0016064 immunoglobulin mediated immune response; GO:0065008 regulation of biological quality; GO:0051674 localization of cell; GO:0007166 cell surface receptor signaling pathway; GO:0038094 Fc-gamma receptor signaling pathway; GO:0098542 defense response to other organism; GO:0044699 single-organism process; G…	GO:0016020 membrane; GO:0005615 extracellular space; GO:0044421 extracellular region part; GO:0009897 external side of plasma membrane; GO:0071944 cell periphery; GO:0042571 immunoglobulin complex, circulating; GO:0031982 vesicle; GO:0019814 immunoglobulin complex; GO:0032991 macromolecular complex; GO:0005623 cell; GO:0005576 extracellular region; GO:0005886 plasma membrane; GO:0070062 extracell…	GO:0004252 serine-type endopeptidase activity; GO:0004175 endopeptidase activity; GO:0008233 peptidase activity; GO:0005102 receptor binding; GO:0003824 catalytic activity; GO:0017171 serine hydrolase activity; GO:0005488 binding; GO:0008236 serine-type peptidase activity; GO:0070011 peptidase activity, acting on L-amino acid peptides; GO:0034987 immunoglobulin receptor binding; GO:0016787 hydrol…				IPR007110; IPR013783; IPR003597;	Immunoglobulin-like domain; Immunoglobulin-like fold; Immunoglobulin C1-set;
P60033	CD81 antigen OS=Homo sapiens OX=9606 GN=CD81 PE=1 SV=1	1.591	Up	CD81	25.809	25	7	3	3	4	3	3	3	3	3	184410	293300	0.772	1.228	plasma membrane	GO:0044409 entry into host; GO:0044700 single organism signaling; GO:0002694 regulation of leukocyte activation; GO:0065008 regulation of biological quality; GO:0032944 regulation of mononuclear cell proliferation; GO:0032270 positive regulation of cellular protein metabolic process; GO:0007166 cell surface receptor signaling pathway; GO:0009891 positive regulation of biosynthetic process; GO:190…	GO:0016020 membrane; GO:0044421 extracellular region part; GO:0031226 intrinsic component of plasma membrane; GO:0030054 cell junction; GO:0071944 cell periphery; GO:0031982 vesicle; GO:0070161 anchoring junction; GO:0031224 intrinsic component of membrane; GO:0005887 integral component of plasma membrane; GO:0005623 cell; GO:0005576 extracellular region; GO:0016021 integral component of membrane…	GO:0005102 receptor binding; GO:0023023 MHC protein complex binding; GO:0005488 binding; GO:0023026 MHC class II protein complex binding; GO:0044877 macromolecular complex binding; GO:0005515 protein binding; GO:1990459 transferrin receptor binding; GO:0003823 antigen binding; GO:0032403 protein complex binding;	K06508	CD81, TAPA1, TSPAN28; CD81 antigen	hsa04662 B cell receptor signaling pathway - Homo sapiens (human); hsa05144 Malaria - Homo sapiens (human); hsa05160 Hepatitis C - Homo sapiens (human);	IPR028977; IPR008952;	CD81 antigen, large extracellular loop domain; Tetraspanin, EC2 domain;
Q96F44	E3 ubiquitin-protein ligase TRIM11 OS=Homo sapiens OX=9606 GN=TRIM11 PE=1 SV=2	1.581	Up	TRIM11	52.774	5.3	3	2	2	1	2	2	2	2	2	18266	28867	0.775	1.225	nucleus	GO:0051093 negative regulation of developmental process; GO:0048869 cellular developmental process; GO:0098542 defense response to other organism; GO:0022008 neurogenesis; GO:0044699 single-organism process; GO:0051241 negative regulation of multicellular organismal process; GO:0044764 multi-organism cellular process; GO:0032897 negative regulation of viral transcription; GO:0051253 negative regu…	GO:0043226 organelle; GO:0043231 intracellular membrane-bounded organelle; GO:0043229 intracellular organelle; GO:0005634 nucleus; GO:0044464 cell part; GO:0005622 intracellular; GO:0005737 cytoplasm; GO:0044424 intracellular part; GO:0043227 membrane-bounded organelle; GO:0005623 cell; GO:0005829 cytosol; GO:0044444 cytoplasmic part;	GO:0061630 ubiquitin protein ligase activity; GO:0019787 ubiquitin-like protein transferase activity; GO:0046914 transition metal ion binding; GO:0003824 catalytic activity; GO:0005488 binding; GO:0004842 ubiquitin-protein transferase activity; GO:0043167 ion binding; GO:0046872 metal ion binding; GO:0043169 cation binding; GO:0019904 protein domain specific binding; GO:0005515 protein binding; G…	K10650	TRIM11; tripartite motif-containing protein 11 [EC:2.3.2.27]		IPR006574; IPR001841; IPR001870; IPR013320; IPR003877; IPR000315; IPR013083; IPR003879;	SPRY-associated; Zinc finger, RING-type; B30.2/SPRY domain; Concanavalin A-like lectin/glucanase domain; SPRY domain; B-box-type zinc finger; Zinc finger, RING/FYVE/PHD-type; Butyrophylin-like;
O43493	Trans-Golgi network integral membrane protein 2 OS=Homo sapiens OX=9606 GN=TGOLN2 PE=1 SV=4	1.577	Up	TGOLN2	45.879	12.1	5	4	4	3	2	4	2	4	2	414920	654340	0.776	1.224	extracellular	GO:0016043 cellular component organization; GO:0046907 intracellular transport; GO:0006895 Golgi to endosome transport; GO:0016192 vesicle-mediated transport; GO:0048193 Golgi vesicle transport; GO:0051234 establishment of localization; GO:0051641 cellular localization; GO:0016197 endosomal transport; GO:0006810 transport; GO:0051649 establishment of localization in cell; GO:0061024 membrane orga…	GO:0016020 membrane; GO:0031090 organelle membrane; GO:0031410 cytoplasmic vesicle; GO:0071944 cell periphery; GO:0005737 cytoplasm; GO:0031982 vesicle; GO:0044433 cytoplasmic vesicle part; GO:0031224 intrinsic component of membrane; GO:0044424 intracellular part; GO:0005623 cell; GO:0030662 coated vesicle membrane; GO:0044422 organelle part; GO:0031974 membrane-enclosed lumen; GO:0005654 nucleop…	GO:0005515 protein binding; GO:0005488 binding;
Q92626	Peroxidasin homolog OS=Homo sapiens OX=9606 GN=PXDN PE=1 SV=2	1.574	Up	PXDN	165.27	2.6	5	3	3	2	3	3	3	3	3	24590	38721	0.777	1.223	extracellular	GO:0050794 regulation of cellular process; GO:0016043 cellular component organization; GO:0009968 negative regulation of signal transduction; GO:0023051 regulation of signaling; GO:0001959 regulation of cytokine-mediated signaling pathway; GO:0044699 single-organism process; GO:0048519 negative regulation of biological process; GO:0048523 negative regulation of cellular process; GO:0050896 respon…	GO:0043229 intracellular organelle; GO:0005615 extracellular space; GO:0044421 extracellular region part; GO:0005783 endoplasmic reticulum; GO:0031982 vesicle; GO:0005737 cytoplasm; GO:0012505 endomembrane system; GO:0044424 intracellular part; GO:0005623 cell; GO:0005576 extracellular region; GO:0070062 extracellular exosome; GO:0043231 intracellular membrane-bounded organelle; GO:0043226 organe…	GO:0005102 receptor binding; GO:0019838 growth factor binding; GO:0019966 interleukin-1 binding; GO:0043167 ion binding; GO:0005126 cytokine receptor binding; GO:0016209 antioxidant activity; GO:0005515 protein binding; GO:0098772 molecular function regulator; GO:0016491 oxidoreductase activity; GO:0097159 organic cyclic compound binding; GO:1901363 heterocyclic compound binding; GO:0005152 inter…	K19511	PXDN, VPO1; peroxidase [EC:1.11.1.7]		IPR003598; IPR007110; IPR000483; IPR013783; IPR001007; IPR003599; IPR032675; IPR013098;	Immunoglobulin subtype 2; Immunoglobulin-like domain; Cysteine-rich flanking region, C-terminal; Immunoglobulin-like fold; VWFC domain; Immunoglobulin subtype; Leucine-rich repeat domain, L domain-like; Immunoglobulin I-set;
Q92614	Unconventional myosin-XVIIIa OS=Homo sapiens OX=9606 GN=MYO18A PE=1 SV=3	1.564	Up	MYO18A	233.11	4.5	8	6	6	5	3	6	5	6	5	41882	65556	0.78	1.22	nucleus	GO:0060627 regulation of vesicle-mediated transport; GO:0002694 regulation of leukocyte activation; GO:0010941 regulation of cell death; GO:0010256 endomembrane system organization; GO:0051674 localization of cell; GO:0043030 regulation of macrophage activation; GO:0051046 regulation of secretion; GO:0044699 single-organism process; GO:0044237 cellular metabolic process; GO:0051234 establishment …	GO:0016020 membrane; GO:0031090 organelle membrane; GO:0005737 cytoplasm; GO:0032991 macromolecular complex; GO:0044424 intracellular part; GO:0005623 cell; GO:0044422 organelle part; GO:0043228 non-membrane-bounded organelle; GO:0005856 cytoskeleton; GO:0005622 intracellular; GO:0044464 cell part; GO:0098791 Golgi subcompartment; GO:0044431 Golgi apparatus part; GO:0016459 myosin complex; GO:004…	GO:0051015 actin filament binding; GO:0003774 motor activity; GO:1901265 nucleoside phosphate binding; GO:0016817 hydrolase activity, acting on acid anhydrides; GO:0016787 hydrolase activity; GO:0005515 protein binding; GO:0016887 ATPase activity; GO:1901363 heterocyclic compound binding; GO:0097159 organic cyclic compound binding; GO:0016462 pyrophosphatase activity; GO:0008092 cytoskeletal prot…	K10362	MYO18; myosin XVIII		IPR002928; IPR001478; IPR027417; IPR001609; IPR020587; IPR027401;	Myosin tail; PDZ domain; P-loop containing nucleoside triphosphate hydrolase; Myosin head, motor domain; DNA recombination and repair protein RecA, monomer-monomer interface; Myosin-like IQ motif-containing domain;
P43003	Excitatory amino acid transporter 1 OS=Homo sapiens OX=9606 GN=SLC1A3 PE=1 SV=1	1.564	Up	SLC1A3	59.572	4.2	3	2	2	1	2	2	2	2	2	11815	18470	0.78	1.22	plasma membrane	GO:0044700 single organism signaling; GO:0065008 regulation of biological quality; GO:0043090 amino acid import; GO:0032989 cellular component morphogenesis; GO:0044237 cellular metabolic process; GO:0009084 glutamine family amino acid biosynthetic process; GO:0050877 neurological system process; GO:0007610 behavior; GO:0009605 response to external stimulus; GO:0008152 metabolic process; GO:00094…	GO:0016020 membrane; GO:0042995 cell projection; GO:0071944 cell periphery; GO:0043025 neuronal cell body; GO:0031224 intrinsic component of membrane; GO:0005623 cell; GO:0016021 integral component of membrane; GO:0005886 plasma membrane; GO:0036477 somatodendritic compartment; GO:0044464 cell part; GO:0044425 membrane part; GO:0043005 neuron projection; GO:0044297 cell body; GO:0009986 cell surf…	GO:0015294 solute:cation symporter activity; GO:0016597 amino acid binding; GO:0015179 L-amino acid transmembrane transporter activity; GO:0015370 solute:sodium symporter activity; GO:0022892 substrate-specific transporter activity; GO:0015077 monovalent inorganic cation transmembrane transporter activity; GO:0022891 substrate-specific transmembrane transporter activity; GO:0005313 L-glutamate tr…	K05614	SLC1A3, EAAT1; solute carrier family 1 (glial high affinity glutamate transporter), member 3	hsa04721 Synaptic vesicle cycle - Homo sapiens (human); hsa04724 Glutamatergic synapse - Homo sapiens (human);
P98172	Ephrin-B1 OS=Homo sapiens OX=9606 GN=EFNB1 PE=1 SV=1	1.564	Up	EFNB1	38.006	9.2	3	2	2	2	1	2	2	2	2	14125	22106	0.78	1.22	plasma membrane	GO:0044700 single organism signaling; GO:0050863 regulation of T cell activation; GO:0002694 regulation of leukocyte activation; GO:0032944 regulation of mononuclear cell proliferation; GO:0051674 localization of cell; GO:0007166 cell surface receptor signaling pathway; GO:0048869 cellular developmental process; GO:0048666 neuron development; GO:0032989 cellular component morphogenesis; GO:002200…	GO:0043229 intracellular organelle; GO:0016020 membrane; GO:0044421 extracellular region part; GO:0031226 intrinsic component of plasma membrane; GO:0098857 membrane microdomain; GO:0071944 cell periphery; GO:0031982 vesicle; GO:0005737 cytoplasm; GO:0031224 intrinsic component of membrane; GO:0044424 intracellular part; GO:0005887 integral component of plasma membrane; GO:0005623 cell; GO:000557…	GO:0046875 ephrin receptor binding; GO:0005515 protein binding; GO:0005102 receptor binding; GO:0005488 binding;	K05463	EFNB; ephrin-B	hsa04360 Axon guidance - Homo sapiens (human);	IPR001799; IPR008972; IPR034255;	Ephrin receptor-binding domain; Cupredoxin; Ephrin-B ectodomain;
Q8TBX8	Phosphatidylinositol 5-phosphate 4-kinase type-2 gamma OS=Homo sapiens OX=9606 GN=PIP4K2C PE=1 SV=3	1.558	Up	PIP4K2C	47.299	15	6	4	4	2	4	3	4	3	4	95949	149420	0.782	1.218	cytoplasm	GO:0046486 glycerolipid metabolic process; GO:0031331 positive regulation of cellular catabolic process; GO:0023051 regulation of signaling; GO:0046854 phosphatidylinositol phosphorylation; GO:0008654 phospholipid biosynthetic process; GO:0044699 single-organism process; GO:0044255 cellular lipid metabolic process; GO:0009058 biosynthetic process; GO:1902115 regulation of organelle assembly; GO:0…	GO:0043229 intracellular organelle; GO:0016020 membrane; GO:0044421 extracellular region part; GO:0031982 vesicle; GO:0005737 cytoplasm; GO:0044424 intracellular part; GO:0005623 cell; GO:0005829 cytosol; GO:0005576 extracellular region; GO:0005776 autophagosome; GO:0043231 intracellular membrane-bounded organelle; GO:0043226 organelle; GO:0070062 extracellular exosome; GO:0005622 intracellular; …	GO:0016307 phosphatidylinositol phosphate kinase activity; GO:0005524 ATP binding; GO:1901265 nucleoside phosphate binding; GO:0016773 phosphotransferase activity, alcohol group as acceptor; GO:0001882 nucleoside binding; GO:0043167 ion binding; GO:0005515 protein binding; GO:0000166 nucleotide binding; GO:0097159 organic cyclic compound binding; GO:1901363 heterocyclic compound binding; GO:00325…	K00920	PIP4K2; 1-phosphatidylinositol-5-phosphate 4-kinase [EC:2.7.1.149]	hsa00562 Inositol phosphate metabolism - Homo sapiens (human); hsa01100 Metabolic pathways - Homo sapiens (human); hsa04070 Phosphatidylinositol signaling system - Homo sapiens (human); hsa04810 Regulation of actin cytoskeleton - Homo sapiens (human);	IPR027483; IPR002498; IPR027484;	Phosphatidylinositol-4-phosphate 5-kinase, C-terminal; Phosphatidylinositol-4-phosphate 5-kinase, core; Phosphatidylinositol-4-phosphate 5-kinase, N-terminal domain;
Q9UHY1	Nuclear receptor-binding protein OS=Homo sapiens OX=9606 GN=NRBP1 PE=1 SV=1	1.558	Up	NRBP1	59.844	18.7	12	6	6	7	5	6	5	6	5	167950	261720	0.782	1.218	nucleus	GO:0050794 regulation of cellular process; GO:0044700 single organism signaling; GO:0046907 intracellular transport; GO:0016310 phosphorylation; GO:0006725 cellular aromatic compound metabolic process; GO:0097659 nucleic acid-templated transcription; GO:0006352 DNA-templated transcription, initiation; GO:0044267 cellular protein metabolic process; GO:0048193 Golgi vesicle transport; GO:0044699 si…	GO:0031252 cell leading edge; GO:0043229 intracellular organelle; GO:0016020 membrane; GO:0042995 cell projection; GO:0005938 cell cortex; GO:0071944 cell periphery; GO:0044446 intracellular organelle part; GO:0005737 cytoplasm; GO:0099568 cytoplasmic region; GO:0031981 nuclear lumen; GO:0012505 endomembrane system; GO:0044424 intracellular part; GO:0005829 cytosol; GO:0005623 cell; GO:0044422 or…	GO:1901265 nucleoside phosphate binding; GO:0016773 phosphotransferase activity, alcohol group as acceptor; GO:0046983 protein dimerization activity; GO:0005515 protein binding; GO:0004672 protein kinase activity; GO:0097159 organic cyclic compound binding; GO:1901363 heterocyclic compound binding; GO:0042802 identical protein binding; GO:0016301 kinase activity; GO:0003824 catalytic activity; GO…	K08875	NRBP; nuclear receptor-binding protein		IPR000719; IPR001245; IPR011009;	Protein kinase domain; Serine-threonine/tyrosine-protein kinase catalytic domain; Protein kinase-like domain;
P26232	Catenin alpha-2 OS=Homo sapiens OX=9606 GN=CTNNA2 PE=1 SV=5	1.551	Up	CTNNA2	105.31	10.1	7	8	1	4	3	8	6	1	1	29422	45635	0.784	1.216	cytoplasm	GO:0065008 regulation of biological quality; GO:0051674 localization of cell; GO:0007420 brain development; GO:0048666 neuron development; GO:0048869 cellular developmental process; GO:0032989 cellular component morphogenesis; GO:0022008 neurogenesis; GO:0044699 single-organism process; GO:0050877 neurological system process; GO:0050807 regulation of synapse organization; GO:0021932 hindbrain rad…	GO:0016323 basolateral plasma membrane; GO:0016020 membrane; GO:0030054 cell junction; GO:0071944 cell periphery; GO:0005737 cytoplasm; GO:0044424 intracellular part; GO:0005913 cell-cell adherens junction; GO:0005911 cell-cell junction; GO:0005623 cell; GO:0032279 asymmetric synapse; GO:0043228 non-membrane-bounded organelle; GO:0005856 cytoskeleton; GO:0098590 plasma membrane region; GO:0044464…	GO:0051015 actin filament binding; GO:0050839 cell adhesion molecule binding; GO:0008092 cytoskeletal protein binding; GO:0005200 structural constituent of cytoskeleton; GO:0005488 binding; GO:0045296 cadherin binding; GO:0044877 macromolecular complex binding; GO:0003779 actin binding; GO:0005515 protein binding; GO:0005198 structural molecule activity; GO:0032403 protein complex binding;	K05691	CTNNA; catenin alpha	hsa04390 Hippo signaling pathway - Homo sapiens (human); hsa04520 Adherens junction - Homo sapiens (human); hsa04670 Leukocyte transendothelial migration - Homo sapiens (human); hsa05100 Bacterial invasion of epithelial cells - Homo sapiens (human); hsa05200 Pathways in cancer - Homo sapiens (human); hsa05213 Endometrial cancer - Homo sapiens (human); hsa05226 Gastric cancer - Homo sapiens (human…
Q86XK2	F-box only protein 11 OS=Homo sapiens OX=9606 GN=FBXO11 PE=1 SV=3	1.551	Up	FBXO11	103.58	7.4	5	4	4	1	4	2	4	2	4	14502	22473	0.784	1.216	nucleus	GO:0051603 proteolysis involved in cellular protein catabolic process; GO:0044257 cellular protein catabolic process; GO:0018216 peptidyl-arginine methylation; GO:0044267 cellular protein metabolic process; GO:0018195 peptidyl-arginine modification; GO:0044237 cellular metabolic process; GO:0050877 neurological system process; GO:0032259 methylation; GO:0071704 organic substance metabolic process…	GO:0043229 intracellular organelle; GO:0043232 intracellular non-membrane-bounded organelle; GO:0044446 intracellular organelle part; GO:0005737 cytoplasm; GO:0032991 macromolecular complex; GO:0031981 nuclear lumen; GO:0044424 intracellular part; GO:1990234 transferase complex; GO:0005730 nucleolus; GO:0005829 cytosol; GO:0005623 cell; GO:0044422 organelle part; GO:0043228 non-membrane-bounded o…	GO:0008757 S-adenosylmethionine-dependent methyltransferase activity; GO:0008168 methyltransferase activity; GO:0019787 ubiquitin-like protein transferase activity; GO:0016274 protein-arginine N-methyltransferase activity; GO:0043167 ion binding; GO:0016741 transferase activity, transferring one-carbon groups; GO:0005515 protein binding; GO:0008270 zinc ion binding; GO:0016273 arginine N-methyltr…	K10297	FBXO11; F-box protein 11		IPR006633; IPR001810; IPR011050; IPR007742; IPR012334; IPR003126;	Carbohydrate-binding/sugar hydrolysis domain; F-box domain; Pectin lyase fold/virulence factor; Periplasmic copper-binding protein NosD, beta helix domain; Pectin lyase fold; Zinc finger, UBR-type;
Q7Z7K0	COX assembly mitochondrial protein homolog OS=Homo sapiens OX=9606 GN=CMC1 PE=1 SV=1	1.551	Up	CMC1	12.49	34.9	6	3	3	3	3	3	3	3	3	108100	167660	0.784	1.216	extracellular		GO:0043226 organelle; GO:0043231 intracellular membrane-bounded organelle; GO:0043229 intracellular organelle; GO:0044464 cell part; GO:0005622 intracellular; GO:0005737 cytoplasm; GO:0044424 intracellular part; GO:0043227 membrane-bounded organelle; GO:0005623 cell; GO:0005739 mitochondrion; GO:0044444 cytoplasmic part;	GO:0046872 metal ion binding; GO:0043169 cation binding; GO:0005488 binding; GO:0043167 ion binding;	K18171	CMC1; COX assembly mitochondrial protein 1
O75970	Multiple PDZ domain protein OS=Homo sapiens OX=9606 GN=MPDZ PE=1 SV=2	1.548	Up	MPDZ	221.62	2	2	2	2	0	2	2	2	2	2	10068	15590	0.785	1.215	cytoplasm	GO:0022610 biological adhesion; GO:0016032 viral process; GO:0007155 cell adhesion; GO:0044403 symbiosis, encompassing mutualism through parasitism; GO:0044764 multi-organism cellular process; GO:0044419 interspecies interaction between organisms; GO:0009987 cellular process; GO:0051704 multi-organism process;	GO:0016020 membrane; GO:0030425 dendrite; GO:0043218 compact myelin; GO:0016324 apical plasma membrane; GO:0031410 cytoplasmic vesicle; GO:0030054 cell junction; GO:0071944 cell periphery; GO:0005737 cytoplasm; GO:0031982 vesicle; GO:0044424 intracellular part; GO:0005911 cell-cell junction; GO:0005623 cell; GO:0032279 asymmetric synapse; GO:0016327 apicolateral plasma membrane; GO:0070160 occlud…	GO:0008022 protein C-terminus binding; GO:0005515 protein binding; GO:0005488 binding;	K06095	MPDZ, MUPP1, Patj; multiple PDZ domain protein	hsa04530 Tight junction - Homo sapiens (human);	IPR001478; IPR004172; IPR015132;	PDZ domain; L27 domain; L27-2;
P06756	Integrin alpha-V OS=Homo sapiens OX=9606 GN=ITGAV PE=1 SV=2	1.545	Up	ITGAV	116.04	4.4	5	3	3	2	3	3	3	3	3	21979	33971	0.786	1.214	plasma membrane	GO:0044700 single organism signaling; GO:0044409 entry into host; GO:0010941 regulation of cell death; GO:0052370 entry of organism into cell of other organism by promotion of phagocytosis in other organism involved in symbiotic interaction; GO:0044237 cellular metabolic process; GO:0007492 endoderm development; GO:0008152 metabolic process; GO:0001525 angiogenesis; GO:0055065 metal ion homeostas…	GO:0016020 membrane; GO:0044421 extracellular region part; GO:0009897 external side of plasma membrane; GO:0031090 organelle membrane; GO:0032587 ruffle membrane; GO:0005737 cytoplasm; GO:0044433 cytoplasmic vesicle part; GO:0032991 macromolecular complex; GO:0034683 integrin alphav-beta3 complex; GO:0005887 integral component of plasma membrane; GO:0098858 actin-based cell projection; GO:0005623…	GO:0005102 receptor binding; GO:0019838 growth factor binding; GO:0001846 opsonin binding; GO:0015026 coreceptor activity; GO:0019901 protein kinase binding; GO:0022803 passive transmembrane transporter activity; GO:0022892 substrate-specific transporter activity; GO:0005515 protein binding; GO:0004871 signal transducer activity; GO:0050840 extracellular matrix binding; GO:0015267 channel activit…	K06487	ITGAV, CD51; integrin alpha V	hsa04145 Phagosome - Homo sapiens (human); hsa04151 PI3K-Akt signaling pathway - Homo sapiens (human); hsa04510 Focal adhesion - Homo sapiens (human); hsa04512 ECM-receptor interaction - Homo sapiens (human); hsa04514 Cell adhesion molecules (CAMs) - Homo sapiens (human); hsa04810 Regulation of actin cytoskeleton - Homo sapiens (human); hsa04919 Thyroid hormone signaling pathway - Homo sapiens (h…	IPR032695; IPR013649;	Integrin domain; Integrin alpha-2;
Q9UID3	Vacuolar protein sorting-associated protein 51 homolog OS=Homo sapiens OX=9606 GN=VPS51 PE=1 SV=2	1.541	Up	VPS51	86.041	11.6	10	7	7	5	5	6	7	6	7	100030	154050	0.787	1.213	nucleus	GO:0016043 cellular component organization; GO:0046907 intracellular transport; GO:0010256 endomembrane system organization; GO:0048193 Golgi vesicle transport; GO:0044699 single-organism process; GO:0006914 autophagy; GO:0044237 cellular metabolic process; GO:0015031 protein transport; GO:0051234 establishment of localization; GO:0008152 metabolic process; GO:0051649 establishment of localizatio…	GO:0016020 membrane; GO:1990745 EARP complex; GO:0031090 organelle membrane; GO:0031410 cytoplasmic vesicle; GO:0005737 cytoplasm; GO:0031982 vesicle; GO:0044433 cytoplasmic vesicle part; GO:0031224 intrinsic component of membrane; GO:0032991 macromolecular complex; GO:0032588 trans-Golgi network membrane; GO:0044424 intracellular part; GO:0005623 cell; GO:0044422 organelle part; GO:0055037 recyc…	GO:0005515 protein binding; GO:0005488 binding;	K20296	ANG2, VPS51; vacuolar protein sorting-associated protein 51		IPR016159;	Cullin repeat-like-containing domain;
Q9NQW6	Anillin OS=Homo sapiens OX=9606 GN=ANLN PE=1 SV=2	1.538	Up	ANLN	124.2	8.1	8	6	6	3	5	4	5	4	5	28643	44093	0.788	1.212	nucleus	GO:0044085 cellular component biogenesis; GO:0090130 tissue migration; GO:0051674 localization of cell; GO:0007067 mitotic nuclear division; GO:0048869 cellular developmental process; GO:0044699 single-organism process; GO:0010564 regulation of cell cycle process; GO:0051783 regulation of nuclear division; GO:0022607 cellular component assembly; GO:0065003 macromolecular complex assembly; GO:1901…	GO:0005938 cell cortex; GO:0071944 cell periphery; GO:0005737 cytoplasm; GO:0099568 cytoplasmic region; GO:0030863 cortical cytoskeleton; GO:0030864 cortical actin cytoskeleton; GO:0044424 intracellular part; GO:0005623 cell; GO:0032155 cell division site part; GO:0044422 organelle part; GO:0043228 non-membrane-bounded organelle; GO:0031974 membrane-enclosed lumen; GO:0005856 cytoskeleton; GO:000…	GO:0003779 actin binding; GO:0050839 cell adhesion molecule binding; GO:0005515 protein binding; GO:0008092 cytoskeletal protein binding; GO:0005488 binding; GO:0045296 cadherin binding;	K18621	ANLN; actin-binding protein anillin		IPR011993; IPR031970; IPR012966; IPR001849;	PH domain-like; Anillin, N-terminal domain; Anillin homology domain; Pleckstrin homology domain;
Q53S58	Transmembrane protein 177 OS=Homo sapiens OX=9606 GN=TMEM177 PE=1 SV=1	1.528	Up	TMEM177	33.76	8.7	3	2	2	2	1	2	2	2	2	13741	21014	0.791	1.209	mitochondria		GO:0031224 intrinsic component of membrane; GO:0016020 membrane; GO:0016021 integral component of membrane; GO:0044425 membrane part;
Q86YS7	C2 domain-containing protein 5 OS=Homo sapiens OX=9606 GN=C2CD5 PE=1 SV=1	1.519	Up	C2CD5	110.45	4.3	4	4	4	2	2	3	4	3	4	55664	84545	0.794	1.206	nucleus	GO:0044700 single organism signaling; GO:0060627 regulation of vesicle-mediated transport; GO:0008286 insulin receptor signaling pathway; GO:0010256 endomembrane system organization; GO:0007166 cell surface receptor signaling pathway; GO:1903533 regulation of protein targeting; GO:0044699 single-organism process; GO:0031338 regulation of vesicle fusion; GO:0015031 protein transport; GO:0051234 es…	GO:0016020 membrane; GO:0005938 cell cortex; GO:0031090 organelle membrane; GO:0031410 cytoplasmic vesicle; GO:0071944 cell periphery; GO:0032587 ruffle membrane; GO:0031982 vesicle; GO:0005737 cytoplasm; GO:0099568 cytoplasmic region; GO:0044433 cytoplasmic vesicle part; GO:0044424 intracellular part; GO:0005623 cell; GO:0044422 organelle part; GO:0043228 non-membrane-bounded organelle; GO:00058…	GO:0005544 calcium-dependent phospholipid binding; GO:0005488 binding; GO:0005543 phospholipid binding; GO:0043167 ion binding; GO:0008289 lipid binding; GO:0043169 cation binding; GO:0046872 metal ion binding; GO:0043168 anion binding; GO:0005515 protein binding; GO:0005509 calcium ion binding;				IPR000008;	C2 domain;
Q9H869	YY1-associated protein 1 OS=Homo sapiens OX=9606 GN=YY1AP1 PE=1 SV=2	1.519	Up	YY1AP1	87.943	6.8	4	3	3	2	2	2	3	2	3	18198	27644	0.794	1.206	nucleus	GO:0050794 regulation of cellular process; GO:0006725 cellular aromatic compound metabolic process; GO:0097659 nucleic acid-templated transcription; GO:0060255 regulation of macromolecule metabolic process; GO:0019219 regulation of nucleobase-containing compound metabolic process; GO:0009058 biosynthetic process; GO:0044237 cellular metabolic process; GO:0071704 organic substance metabolic proces…	GO:0043229 intracellular organelle; GO:0043232 intracellular non-membrane-bounded organelle; GO:0005737 cytoplasm; GO:0044446 intracellular organelle part; GO:0031981 nuclear lumen; GO:0044452 nucleolar part; GO:0044424 intracellular part; GO:0005730 nucleolus; GO:0005623 cell; GO:0001650 fibrillar center; GO:0044422 organelle part; GO:0043228 non-membrane-bounded organelle; GO:0043231 intracellu…	GO:0005515 protein binding; GO:0005488 binding;	K23803
Q9H3R5	Centromere protein H OS=Homo sapiens OX=9606 GN=CENPH PE=1 SV=1	1.516	Up	CENPH	28.481	19	7	3	3	3	4	3	3	3	3	63690	96603	0.795	1.205	cytoplasm	GO:0044085 cellular component biogenesis; GO:0034728 nucleosome organization; GO:0016043 cellular component organization; GO:0006338 chromatin remodeling; GO:0043486 histone exchange; GO:0061641 CENP-A containing chromatin organization; GO:0044699 single-organism process; GO:0006323 DNA packaging; GO:0000819 sister chromatid segregation; GO:0006334 nucleosome assembly; GO:0034724 DNA replication-…	GO:0005737 cytoplasm; GO:0032991 macromolecular complex; GO:0044424 intracellular part; GO:0005623 cell; GO:0000777 condensed chromosome kinetochore; GO:0044422 organelle part; GO:0044427 chromosomal part; GO:0043228 non-membrane-bounded organelle; GO:0000793 condensed chromosome; GO:0031974 membrane-enclosed lumen; GO:0005654 nucleoplasm; GO:0070013 intracellular organelle lumen; GO:0044464 cell…	GO:0005515 protein binding; GO:0005488 binding; GO:0043515 kinetochore binding; GO:0032403 protein complex binding; GO:0044877 macromolecular complex binding;	K11500	CENPH; centromere protein H
Q15070	Mitochondrial inner membrane protein OXA1L OS=Homo sapiens OX=9606 GN=OXA1L PE=1 SV=3	1.516	Up	OXA1L	48.547	7.4	5	3	3	2	3	3	3	3	3	103480	156890	0.795	1.205	plasma membrane	GO:0044085 cellular component biogenesis; GO:0016043 cellular component organization; GO:0044699 single-organism process; GO:0048519 negative regulation of biological process; GO:0044237 cellular metabolic process; GO:0070272 proton-transporting ATP synthase complex biogenesis; GO:0051346 negative regulation of hydrolase activity; GO:0051234 establishment of localization; GO:0051259 protein oligo…	GO:0016020 membrane; GO:0031090 organelle membrane; GO:0005737 cytoplasm; GO:0032991 macromolecular complex; GO:0031224 intrinsic component of membrane; GO:0044424 intracellular part; GO:0044455 mitochondrial membrane part; GO:0005623 cell; GO:0044422 organelle part; GO:0005740 mitochondrial envelope; GO:0031301 integral component of organelle membrane; GO:0044425 membrane part; GO:0005622 intrac…	GO:0097177 mitochondrial ribosome binding; GO:0043022 ribosome binding; GO:0042802 identical protein binding; GO:0042803 protein homodimerization activity; GO:0005488 binding; GO:0046983 protein dimerization activity; GO:0044877 macromolecular complex binding; GO:0005515 protein binding; GO:0043021 ribonucleoprotein complex binding;	K03217	yidC, spoIIIJ, OXA1, ccfA; YidC/Oxa1 family membrane protein insertase	hsa03060 Protein export - Homo sapiens (human);	IPR028055;	Membrane insertase YidC/Oxa1, C-terminal;
Q8NCF5	NFATC2-interacting protein OS=Homo sapiens OX=9606 GN=NFATC2IP PE=1 SV=1	1.513	Up	NFATC2IP	45.816	8.1	3	2	2	1	2	2	2	2	2	45880	69367	0.796	1.204	nucleus	GO:0050794 regulation of cellular process; GO:0044707 single-multicellular organism process; GO:0016925 protein sumoylation; GO:0060255 regulation of macromolecule metabolic process; GO:0019219 regulation of nucleobase-containing compound metabolic process; GO:0009891 positive regulation of biosynthetic process; GO:0044267 cellular protein metabolic process; GO:0044699 single-organism process; GO…	GO:0043226 organelle; GO:0043231 intracellular membrane-bounded organelle; GO:0043229 intracellular organelle; GO:0005634 nucleus; GO:0044464 cell part; GO:0005622 intracellular; GO:0005737 cytoplasm; GO:0044424 intracellular part; GO:0043227 membrane-bounded organelle; GO:0005623 cell;	GO:0031386 protein tag; GO:0005515 protein binding; GO:0005488 binding;				IPR029071; IPR000626; IPR022617;	Ubiquitin-related domain; Ubiquitin domain; Rad60/SUMO-like domain;
O94766	Galactosylgalactosylxylosylprotein 3-beta-glucuronosyltransferase 3 OS=Homo sapiens OX=9606 GN=B3GAT3 PE=1 SV=2	1.513	Up	B3GAT3	37.121	31.3	9	6	6	4	5	4	5	4	5	68443	103450	0.796	1.204	extracellular	GO:0030201 heparan sulfate proteoglycan metabolic process; GO:0043413 macromolecule glycosylation; GO:0006024 glycosaminoglycan biosynthetic process; GO:0044699 single-organism process; GO:0009058 biosynthetic process; GO:0044237 cellular metabolic process; GO:0044272 sulfur compound biosynthetic process; GO:0030204 chondroitin sulfate metabolic process; GO:0030203 glycosaminoglycan metabolic pro…	GO:0043229 intracellular organelle; GO:0016020 membrane; GO:0044421 extracellular region part; GO:0098588 bounding membrane of organelle; GO:0031090 organelle membrane; GO:0031982 vesicle; GO:0005737 cytoplasm; GO:0044446 intracellular organelle part; GO:0005801 cis-Golgi network; GO:0000139 Golgi membrane; GO:0031224 intrinsic component of membrane; GO:0012505 endomembrane system; GO:0044424 int…	GO:0019211 phosphatase activator activity; GO:0016758 transferase activity, transferring hexosyl groups; GO:0072542 protein phosphatase activator activity; GO:0019888 protein phosphatase regulator activity; GO:0043167 ion binding; GO:0008194 UDP-glycosyltransferase activity; GO:0005515 protein binding; GO:0098772 molecular function regulator; GO:0030234 enzyme regulator activity; GO:0015020 glucu…	K10158	B3GAT3; galactosylgalactosylxylosylprotein 3-beta-glucuronosyltransferase 3 [EC:2.4.1.135]	hsa00532 Glycosaminoglycan biosynthesis - chondroitin sulfate / dermatan sulfate - Homo sapiens (human); hsa00534 Glycosaminoglycan biosynthesis - heparan sulfate / heparin - Homo sapiens (human); hsa01100 Metabolic pathways - Homo sapiens (human);	IPR029044;	Nucleotide-diphospho-sugar transferases;
A6NJ78	Probable methyltransferase-like protein 15 OS=Homo sapiens OX=9606 GN=METTL15 PE=1 SV=1	1.503	Up	METTL15	46.121	14.5	7	4	4	3	4	3	4	3	4	29047	43672	0.799	1.201	nucleus	GO:0008152 metabolic process; GO:0032259 methylation;		GO:0016741 transferase activity, transferring one-carbon groups; GO:0005515 protein binding; GO:0008168 methyltransferase activity; GO:0003824 catalytic activity; GO:0016740 transferase activity; GO:0005488 binding;				IPR029063; IPR023397;	S-adenosyl-L-methionine-dependent methyltransferase; S-adenosyl-L-methionine-dependent methyltransferase, MraW, recognition domain;
Q9Y5K6	CD2-associated protein OS=Homo sapiens OX=9606 GN=CD2AP PE=1 SV=1	0.665	Down	CD2AP	71.45	9.1	5	4	4	4	1	4	3	4	3	75500	50207	1.201	0.799	nucleus	GO:0060627 regulation of vesicle-mediated transport; GO:0044085 cellular component biogenesis; GO:0044700 single organism signaling; GO:0051674 localization of cell; GO:0007067 mitotic nuclear division; GO:0051241 negative regulation of multicellular organismal process; GO:0044699 single-organism process; GO:0032911 negative regulation of transforming growth factor beta1 production; GO:0001818 ne…	GO:0016020 membrane; GO:0044421 extracellular region part; GO:0031410 cytoplasmic vesicle; GO:0071944 cell periphery; GO:0030054 cell junction; GO:0031982 vesicle; GO:0005737 cytoplasm; GO:0032991 macromolecular complex; GO:0099512 supramolecular fiber; GO:0044424 intracellular part; GO:0099080 supramolecular complex; GO:0005623 cell; GO:0005911 cell-cell junction; GO:0044422 organelle part; GO:0…	GO:0005102 receptor binding; GO:0044877 macromolecular complex binding; GO:0005126 cytokine receptor binding; GO:0070851 growth factor receptor binding; GO:0005515 protein binding; GO:0005172 vascular endothelial growth factor receptor binding; GO:0017124 SH3 domain binding; GO:0050839 cell adhesion molecule binding; GO:0005200 structural constituent of cytoskeleton; GO:0005488 binding; GO:004529…	K13738	CD2AP; CD2-associated protein	hsa05100 Bacterial invasion of epithelial cells - Homo sapiens (human);	IPR001452;	SH3 domain;
Q9NPD8	Ubiquitin-conjugating enzyme E2 T OS=Homo sapiens OX=9606 GN=UBE2T PE=1 SV=1	0.664	Down	UBE2T	22.521	25.9	12	5	5	6	6	4	5	4	5	341610	226940	1.202	0.798	mitochondria	GO:0070534 protein K63-linked ubiquitination; GO:0033554 cellular response to stress; GO:0006725 cellular aromatic compound metabolic process; GO:0006259 DNA metabolic process; GO:0085020 protein K6-linked ubiquitination; GO:0044267 cellular protein metabolic process; GO:0050896 response to stimulus; GO:0051865 protein autoubiquitination; GO:0044237 cellular metabolic process; GO:0000209 protein …	GO:0043229 intracellular organelle; GO:0043232 intracellular non-membrane-bounded organelle; GO:0044446 intracellular organelle part; GO:0005737 cytoplasm; GO:0031981 nuclear lumen; GO:0044424 intracellular part; GO:0005730 nucleolus; GO:0005623 cell; GO:0044422 organelle part; GO:0043228 non-membrane-bounded organelle; GO:0043226 organelle; GO:0043231 intracellular membrane-bounded organelle; GO…	GO:1901265 nucleoside phosphate binding; GO:0031625 ubiquitin protein ligase binding; GO:0005515 protein binding; GO:0003682 chromatin binding; GO:0097159 organic cyclic compound binding; GO:1901363 heterocyclic compound binding; GO:0061630 ubiquitin protein ligase activity; GO:0003824 catalytic activity; GO:0032553 ribonucleotide binding; GO:0005488 binding; GO:0032550 purine ribonucleoside bind…	K13960	UBE2T, HSPC150; ubiquitin-conjugating enzyme E2 T [EC:2.3.2.23]	hsa03460 Fanconi anemia pathway - Homo sapiens (human);	IPR016135; IPR000608;	Ubiquitin-conjugating enzyme/RWD-like; Ubiquitin-conjugating enzyme E2;
Q9H4B0	Probable tRNA N6-adenosine threonylcarbamoyltransferase, mitochondrial OS=Homo sapiens OX=9606 GN=OSGEPL1 PE=2 SV=2	0.66	Down	OSGEPL1	45.122	6.8	4	2	2	2	2	2	2	2	2	30712	20276	1.205	0.795	mitochondria,peroxisome	GO:0006396 RNA processing; GO:0034470 ncRNA processing; GO:0006725 cellular aromatic compound metabolic process; GO:1901360 organic cyclic compound metabolic process; GO:0006807 nitrogen compound metabolic process; GO:0044238 primary metabolic process; GO:0009451 RNA modification; GO:0044237 cellular metabolic process; GO:0071704 organic substance metabolic process; GO:0016070 RNA metabolic proce…	GO:0043226 organelle; GO:0043231 intracellular membrane-bounded organelle; GO:0043229 intracellular organelle; GO:0000408 EKC/KEOPS complex; GO:0044464 cell part; GO:0005622 intracellular; GO:0005737 cytoplasm; GO:0032991 macromolecular complex; GO:0044424 intracellular part; GO:0043227 membrane-bounded organelle; GO:0043234 protein complex; GO:0005623 cell; GO:0005739 mitochondrion; GO:0044444 c…	GO:0004175 endopeptidase activity; GO:0004222 metalloendopeptidase activity; GO:0008233 peptidase activity; GO:0016746 transferase activity, transferring acyl groups; GO:0061711 N(6)-L-threonylcarbamoyladenine synthase; GO:0003824 catalytic activity; GO:0005488 binding; GO:0043167 ion binding; GO:0046872 metal ion binding; GO:0043169 cation binding; GO:0070011 peptidase activity, acting on L-amin…	K01409	KAE1, tsaD, QRI7; N6-L-threonylcarbamoyladenine synthase [EC:2.3.1.234]		IPR000905;	Gcp-like domain;
Q9UPW5	Cytosolic carboxypeptidase 1 OS=Homo sapiens OX=9606 GN=AGTPBP1 PE=1 SV=3	0.658	Down	AGTPBP1	138.45	7.1	7	6	6	4	3	4	5	4	5	52937	34859	1.206	0.794	cytoplasm	GO:0035608 protein deglutamylation; GO:0021772 olfactory bulb development; GO:0007420 brain development; GO:0048869 cellular developmental process; GO:0044699 single-organism process; GO:0022008 neurogenesis; GO:0021533 cell differentiation in hindbrain; GO:0035610 protein side chain deglutamylation; GO:0044237 cellular metabolic process; GO:0050877 neurological system process; GO:0021537 telence…	GO:0043229 intracellular organelle; GO:0043232 intracellular non-membrane-bounded organelle; GO:0044446 intracellular organelle part; GO:0005737 cytoplasm; GO:0031981 nuclear lumen; GO:0044424 intracellular part; GO:0005730 nucleolus; GO:0005829 cytosol; GO:0005623 cell; GO:0005739 mitochondrion; GO:0044422 organelle part; GO:0043228 non-membrane-bounded organelle; GO:0043226 organelle; GO:004323…	GO:0004180 carboxypeptidase activity; GO:0008233 peptidase activity; GO:0008238 exopeptidase activity; GO:0008235 metalloexopeptidase activity; GO:0043167 ion binding; GO:0015631 tubulin binding; GO:0008237 metallopeptidase activity; GO:0005515 protein binding; GO:0016787 hydrolase activity; GO:0008270 zinc ion binding; GO:0008092 cytoskeletal protein binding; GO:0046914 transition metal ion bind…	K23435			IPR033852; IPR000834; IPR011989; IPR016024;	Cytosolic aminopeptidase 1; Peptidase M14, carboxypeptidase A; Armadillo-like helical; Armadillo-type fold;
Q86VR2	Reticulophagy regulator 3 OS=Homo sapiens OX=9606 GN=RETREG3 PE=1 SV=1	0.657	Down	RETREG3	51.396	12.2	6	4	4	2	4	2	4	2	4	69232	45439	1.207	0.793	plasma membrane	GO:0050794 regulation of cellular process; GO:0044707 single-multicellular organism process; GO:0045666 positive regulation of neuron differentiation; GO:0048869 cellular developmental process; GO:0044699 single-organism process; GO:0022008 neurogenesis; GO:0031344 regulation of cell projection organization; GO:0045597 positive regulation of cell differentiation; GO:0051239 regulation of multicel…	GO:0031224 intrinsic component of membrane; GO:0016020 membrane; GO:0016021 integral component of membrane; GO:0044425 membrane part;	GO:0005515 protein binding; GO:0005488 binding;
P09496	Clathrin light chain A OS=Homo sapiens OX=9606 GN=CLTA PE=1 SV=1	0.657	Down	CLTA	27.076	13.3	6	4	4	4	2	4	4	4	4	803850	528220	1.207	0.793	cytoplasm	GO:0046907 intracellular transport; GO:0016043 cellular component organization; GO:0007067 mitotic nuclear division; GO:0048285 organelle fission; GO:0044699 single-organism process; GO:1903047 mitotic cell cycle process; GO:0015031 protein transport; GO:0051234 establishment of localization; GO:0051649 establishment of localization in cell; GO:0072583 clathrin-dependent endocytosis; GO:0006886 i…	GO:0016020 membrane; GO:0031090 organelle membrane; GO:0005737 cytoplasm; GO:0044433 cytoplasmic vesicle part; GO:0032991 macromolecular complex; GO:0032588 trans-Golgi network membrane; GO:0036019 endolysosome; GO:0005623 cell; GO:0044422 organelle part; GO:0043228 non-membrane-bounded organelle; GO:0005765 lysosomal membrane; GO:0030136 clathrin-coated vesicle; GO:0005622 intracellular; GO:0005…	GO:0030276 clathrin binding; GO:0042277 peptide binding; GO:0005488 binding; GO:0032050 clathrin heavy chain binding; GO:0005515 protein binding; GO:0033218 amide binding; GO:0005198 structural molecule activity;	K04644	CLTA, LCA; clathrin light chain A	hsa04142 Lysosome - Homo sapiens (human); hsa04144 Endocytosis - Homo sapiens (human); hsa04721 Synaptic vesicle cycle - Homo sapiens (human); hsa04961 Endocrine and other factor-regulated calcium reabsorption - Homo sapiens (human); hsa05016 Huntington disease - Homo sapiens (human); hsa05100 Bacterial invasion of epithelial cells - Homo sapiens (human);
Q14CB8	Rho GTPase-activating protein 19 OS=Homo sapiens OX=9606 GN=ARHGAP19 PE=1 SV=1	0.654	Down	ARHGAP19	55.756	5.5	3	2	2	2	1	2	2	2	2	43681	28570	1.209	0.791	nucleus	GO:0050794 regulation of cellular process; GO:0044700 single organism signaling; GO:0051716 cellular response to stimulus; GO:1902531 regulation of intracellular signal transduction; GO:0043547 positive regulation of GTPase activity; GO:0023051 regulation of signaling; GO:0044699 single-organism process; GO:0023052 signaling; GO:0050896 response to stimulus; GO:0043085 positive regulation of cata…	GO:0043226 organelle; GO:0043231 intracellular membrane-bounded organelle; GO:0043229 intracellular organelle; GO:0005634 nucleus; GO:0044464 cell part; GO:0005622 intracellular; GO:0005737 cytoplasm; GO:0044424 intracellular part; GO:0005829 cytosol; GO:0043227 membrane-bounded organelle; GO:0005623 cell; GO:0044444 cytoplasmic part;	GO:0098772 molecular function regulator; GO:0030234 enzyme regulator activity; GO:0008047 enzyme activator activity; GO:0060589 nucleoside-triphosphatase regulator activity; GO:0005096 GTPase activator activity; GO:0030695 GTPase regulator activity;	K20640	ARHGAP19; Rho GTPase-activating protein 19		IPR008936; IPR000198;	Rho GTPase activation protein; Rho GTPase-activating protein domain;
Q15057	Arf-GAP with coiled-coil, ANK repeat and PH domain-containing protein 2 OS=Homo sapiens OX=9606 GN=ACAP2 PE=1 SV=3	0.653	Down	ACAP2	88.028	6	4	3	3	2	2	2	3	2	3	23849	15576	1.21	0.79	cytoplasm,nucleus	GO:0051716 cellular response to stimulus; GO:1990089 response to nerve growth factor; GO:0043547 positive regulation of GTPase activity; GO:1990090 cellular response to nerve growth factor stimulus; GO:0071310 cellular response to organic substance; GO:0071363 cellular response to growth factor stimulus; GO:0010033 response to organic substance; GO:0050896 response to stimulus; GO:0043085 positiv…	GO:0010008 endosome membrane; GO:0043229 intracellular organelle; GO:0097708 intracellular vesicle; GO:0016020 membrane; GO:0098588 bounding membrane of organelle; GO:0031410 cytoplasmic vesicle; GO:0031090 organelle membrane; GO:0005737 cytoplasm; GO:0044446 intracellular organelle part; GO:0031982 vesicle; GO:0044433 cytoplasmic vesicle part; GO:0044440 endosomal part; GO:0012505 endomembrane s…	GO:0031267 small GTPase binding; GO:0060589 nucleoside-triphosphatase regulator activity; GO:0030695 GTPase regulator activity; GO:0043167 ion binding; GO:0005515 protein binding; GO:0098772 molecular function regulator; GO:0017137 Rab GTPase binding; GO:0030234 enzyme regulator activity; GO:0017016 Ras GTPase binding; GO:0005488 binding; GO:0046872 metal ion binding; GO:0043169 cation binding; G…	K12489	ACAP; Arf-GAP with coiled-coil, ANK repeat and PH domain-containing protein	hsa04144 Endocytosis - Homo sapiens (human);	IPR027267; IPR011993; IPR020683; IPR001849;	Arfaptin homology (AH) domain/BAR domain; PH domain-like; Ankyrin repeat-containing domain; Pleckstrin homology domain;
O14787	Transportin-2 OS=Homo sapiens OX=9606 GN=TNPO2 PE=1 SV=3	0.647	Down	TNPO2	101.39	10	5	7	4	4	1	7	6	4	4	68482	44321	1.214	0.786	cytoplasm	GO:0046907 intracellular transport; GO:0006607 NLS-bearing protein import into nucleus; GO:0072594 establishment of protein localization to organelle; GO:0000060 protein import into nucleus, translocation; GO:0017038 protein import; GO:1902593 single-organism nuclear import; GO:0044699 single-organism process; GO:0071702 organic substance transport; GO:0051169 nuclear transport; GO:0006610 riboso…	GO:0016020 membrane; GO:0043229 intracellular organelle; GO:0031090 organelle membrane; GO:0005635 nuclear envelope; GO:0005737 cytoplasm; GO:0044446 intracellular organelle part; GO:0031967 organelle envelope; GO:0031981 nuclear lumen; GO:0012505 endomembrane system; GO:0044424 intracellular part; GO:0005623 cell; GO:0044422 organelle part; GO:0031974 membrane-enclosed lumen; GO:0043226 organell…	GO:0031267 small GTPase binding; GO:0005048 signal sequence binding; GO:0008565 protein transporter activity; GO:0017016 Ras GTPase binding; GO:0042277 peptide binding; GO:0005488 binding; GO:0008139 nuclear localization sequence binding; GO:0022892 substrate-specific transporter activity; GO:0008536 Ran GTPase binding; GO:0005515 protein binding; GO:0033218 amide binding; GO:0051020 GTPase bindi…	K18727	TNPO2, IPO3, KPNB2B; transportin-2		IPR001494; IPR011989; IPR016024;	Importin-beta, N-terminal domain; Armadillo-like helical; Armadillo-type fold;
Q9Y462	Zinc finger protein 711 OS=Homo sapiens OX=9606 GN=ZNF711 PE=1 SV=2	0.646	Down	ZNF711	86.244	4.9	2	2	2	1	1	2	2	2	2	23671	15306	1.215	0.785	nucleus	GO:0050794 regulation of cellular process; GO:0006725 cellular aromatic compound metabolic process; GO:0097659 nucleic acid-templated transcription; GO:0060255 regulation of macromolecule metabolic process; GO:0019219 regulation of nucleobase-containing compound metabolic process; GO:0009891 positive regulation of biosynthetic process; GO:0009058 biosynthetic process; GO:0044237 cellular metaboli…	GO:0043229 intracellular organelle; GO:0044421 extracellular region part; GO:0031982 vesicle; GO:0044424 intracellular part; GO:0005623 cell; GO:0005576 extracellular region; GO:0043226 organelle; GO:0070062 extracellular exosome; GO:0043231 intracellular membrane-bounded organelle; GO:0005634 nucleus; GO:0005622 intracellular; GO:0044464 cell part; GO:1903561 extracellular vesicle; GO:0043227 me…	GO:0097159 organic cyclic compound binding; GO:1901363 heterocyclic compound binding; GO:0003677 DNA binding; GO:0005488 binding; GO:0043167 ion binding; GO:0003676 nucleic acid binding; GO:0043169 cation binding; GO:0046872 metal ion binding; GO:0005515 protein binding; GO:0043565 sequence-specific DNA binding;				IPR006794; IPR015880; IPR007087; IPR013087;	Transcriptional activator, Zfx / Zfy domain; Zinc finger, C2H2-like; Zinc finger, C2H2; Zinc finger C2H2-type/integrase DNA-binding domain;
O96007	Molybdopterin synthase catalytic subunit OS=Homo sapiens OX=9606 GN=MOCS2 PE=1 SV=1	0.643	Down	MOCS2	20.944	23.9	4	3	3	1	3	2	3	2	3	93769	60317	1.217	0.783	cytoplasm	GO:0051188 cofactor biosynthetic process; GO:0009116 nucleoside metabolic process; GO:0042278 purine nucleoside metabolic process; GO:0043545 molybdopterin cofactor metabolic process; GO:0006725 cellular aromatic compound metabolic process; GO:0032324 molybdopterin cofactor biosynthetic process; GO:0009259 ribonucleotide metabolic process; GO:0009117 nucleotide metabolic process; GO:0006777 Mo-mo…	GO:0043229 intracellular organelle; GO:0005737 cytoplasm; GO:0044446 intracellular organelle part; GO:0032991 macromolecular complex; GO:0031981 nuclear lumen; GO:0044424 intracellular part; GO:0005829 cytosol; GO:0016604 nuclear body; GO:0005623 cell; GO:0044422 organelle part; GO:0043231 intracellular membrane-bounded organelle; GO:0043226 organelle; GO:0031974 membrane-enclosed lumen; GO:00056…	GO:0016782 transferase activity, transferring sulfur-containing groups; GO:0016783 sulfurtransferase activity; GO:0003824 catalytic activity; GO:0016740 transferase activity; GO:0030366 molybdopterin synthase activity;	K03635	MOCS2B, moaE; molybdopterin synthase catalytic subunit [EC:2.8.1.12]	hsa00790 Folate biosynthesis - Homo sapiens (human); hsa01100 Metabolic pathways - Homo sapiens (human); hsa04122 Sulfur relay system - Homo sapiens (human);
Q9NZ53	Podocalyxin-like protein 2 OS=Homo sapiens OX=9606 GN=PODXL2 PE=1 SV=1	0.643	Down	PODXL2	65.075	5.6	2	2	2	2	0	2	2	2	2	12175	7838	1.217	0.783	extracellular	GO:0016477 cell migration; GO:0007159 leukocyte cell-cell adhesion; GO:0051674 localization of cell; GO:0050901 leukocyte tethering or rolling; GO:0061756 leukocyte adhesion to vascular endothelial cell; GO:0044763 single-organism cellular process; GO:0098609 cell-cell adhesion; GO:0044699 single-organism process; GO:0002376 immune system process; GO:0048870 cell motility; GO:0022610 biological a…	GO:0016020 membrane; GO:0031226 intrinsic component of plasma membrane; GO:0044459 plasma membrane part; GO:0044425 membrane part; GO:0044464 cell part; GO:0071944 cell periphery; GO:0031224 intrinsic component of membrane; GO:0005887 integral component of plasma membrane; GO:0005623 cell; GO:0016021 integral component of membrane; GO:0005886 plasma membrane;	GO:0097367 carbohydrate derivative binding; GO:0005515 protein binding; GO:0005539 glycosaminoglycan binding; GO:0005488 binding;	K06818	PODXL2; podocalyxin-like 2
Q9BQ61	Telomerase RNA component interacting RNase OS=Homo sapiens OX=9606 GN=TRIR PE=1 SV=1	0.642	Down	TRIR	18.419	30.1	7	3	3	5	2	3	3	3	3	197560	126810	1.218	0.782	nucleus			GO:0005515 protein binding; GO:0005488 binding;
Q9UJY4	ADP-ribosylation factor-binding protein GGA2 OS=Homo sapiens OX=9606 GN=GGA2 PE=1 SV=3	0.641	Down	GGA2	67.15	13.4	8	6	6	4	4	4	5	4	5	95290	61099	1.219	0.781	cytoplasm	GO:0046907 intracellular transport; GO:0016043 cellular component organization; GO:0016192 vesicle-mediated transport; GO:0044267 cellular protein metabolic process; GO:0071702 organic substance transport; GO:0044238 primary metabolic process; GO:0044237 cellular metabolic process; GO:0015031 protein transport; GO:0051641 cellular localization; GO:0071704 organic substance metabolic process; GO:0…	GO:0016020 membrane; GO:0030119 AP-type membrane coat adaptor complex; GO:0031410 cytoplasmic vesicle; GO:0031090 organelle membrane; GO:0098796 membrane protein complex; GO:0005737 cytoplasm; GO:0031982 vesicle; GO:0044433 cytoplasmic vesicle part; GO:0032991 macromolecular complex; GO:0044424 intracellular part; GO:0005623 cell; GO:0044422 organelle part; GO:0005769 early endosome; GO:0030136 c…	GO:0031267 small GTPase binding; GO:0005515 protein binding; GO:0030306 ADP-ribosylation factor binding; GO:0051020 GTPase binding; GO:0019899 enzyme binding; GO:0005488 binding;	K12404	GGA; ADP-ribosylation factor-binding protein GGA	hsa04142 Lysosome - Homo sapiens (human);	IPR002014; IPR008152; IPR004152; IPR008153; IPR008942; IPR013041;	VHS domain; Clathrin adaptor, alpha/beta/gamma-adaptin, appendage, Ig-like subdomain; GAT domain; Clathrin adaptor, gamma-adaptin, appendage; ENTH/VHS; Coatomer/clathrin adaptor appendage, Ig-like subdomain;
Q8WXW3	Progesterone-induced-blocking factor 1 OS=Homo sapiens OX=9606 GN=PIBF1 PE=1 SV=2	0.638	Down	PIBF1	89.804	9.4	7	6	6	4	3	4	5	4	5	60981	38897	1.221	0.779	nucleus	GO:0044085 cellular component biogenesis; GO:0002694 regulation of leukocyte activation; GO:0032270 positive regulation of cellular protein metabolic process; GO:0042521 negative regulation of tyrosine phosphorylation of Stat4 protein; GO:1905508 protein localization to microtubule organizing center; GO:0018212 peptidyl-tyrosine modification; GO:0060271 cilium assembly; GO:0019216 regulation of l…	GO:0005615 extracellular space; GO:0044421 extracellular region part; GO:0044450 microtubule organizing center part; GO:0005737 cytoplasm; GO:0044424 intracellular part; GO:0005623 cell; GO:0044422 organelle part; GO:0043228 non-membrane-bounded organelle; GO:0031974 membrane-enclosed lumen; GO:0005856 cytoskeleton; GO:0005654 nucleoplasm; GO:0005815 microtubule organizing center; GO:0070013 intr…	GO:0070851 growth factor receptor binding; GO:0005515 protein binding; GO:0005136 interleukin-4 receptor binding; GO:0005102 receptor binding; GO:0005488 binding; GO:0005126 cytokine receptor binding;	K16538	PIBF1, CEP90; progesterone-induced-blocking factor 1
Q8N584	Tetratricopeptide repeat protein 39C OS=Homo sapiens OX=9606 GN=TTC39C PE=2 SV=2	0.635	Down	TTC39C	65.869	4.8	2	2	2	1	1	2	2	2	2	14988	9525.4	1.223	0.777	cytoplasm			GO:0005515 protein binding; GO:0005488 binding;				IPR011990;	Tetratricopeptide-like helical domain;
Q96ES7	SAGA-associated factor 29 OS=Homo sapiens OX=9606 GN=SGF29 PE=1 SV=1	0.633	Down	SGF29	33.238	4.4	2	1	1	0	2	1	1	1	1	19281	12199	1.225	0.775	cytoplasm	GO:0072594 establishment of protein localization to organelle; GO:0097659 nucleic acid-templated transcription; GO:0009058 biosynthetic process; GO:0044237 cellular metabolic process; GO:0051234 establishment of localization; GO:2001141 regulation of RNA biosynthetic process; GO:0008152 metabolic process; GO:0043543 protein acylation; GO:0033365 protein localization to organelle; GO:0019538 prote…	GO:0043229 intracellular organelle; GO:0070461 SAGA-type complex; GO:0005671 Ada2/Gcn5/Ada3 transcription activator complex; GO:0044446 intracellular organelle part; GO:0031981 nuclear lumen; GO:0032991 macromolecular complex; GO:1902562 H4 histone acetyltransferase complex; GO:0044424 intracellular part; GO:1990234 transferase complex; GO:0005623 cell; GO:0044422 organelle part; GO:0000123 histo…	GO:0042393 histone binding; GO:0005515 protein binding; GO:0035064 methylated histone binding; GO:0005488 binding;	K11364	SGF29; SAGA-associated factor 29		IPR010750;	SGF29 tudor-like domain;
Q9UI09	NADH dehydrogenase [ubiquinone] 1 alpha subcomplex subunit 12 OS=Homo sapiens OX=9606 GN=NDUFA12 PE=1 SV=1	0.627	Down	NDUFA12	17.114	40.7	10	4	4	4	6	4	4	4	4	271320	170370	1.229	0.771	mitochondria	GO:0044085 cellular component biogenesis; GO:0009116 nucleoside metabolic process; GO:0042278 purine nucleoside metabolic process; GO:0009167 purine ribonucleoside monophosphate metabolic process; GO:0009117 nucleotide metabolic process; GO:0044699 single-organism process; GO:0044237 cellular metabolic process; GO:0006796 phosphate-containing compound metabolic process; GO:0008152 metabolic proce…	GO:0016020 membrane; GO:0098800 inner mitochondrial membrane protein complex; GO:0031090 organelle membrane; GO:0098796 membrane protein complex; GO:0005737 cytoplasm; GO:0032991 macromolecular complex; GO:0045271 respiratory chain complex I; GO:0044424 intracellular part; GO:0098798 mitochondrial protein complex; GO:0005747 mitochondrial respiratory chain complex I; GO:0005623 cell; GO:0044455 m…	GO:0009055 electron carrier activity; GO:0016651 oxidoreductase activity, acting on NAD(P)H; GO:0003954 NADH dehydrogenase activity; GO:0003824 catalytic activity; GO:0050136 NADH dehydrogenase (quinone) activity; GO:0008137 NADH dehydrogenase (ubiquinone) activity; GO:0016655 oxidoreductase activity, acting on NAD(P)H, quinone or similar compound as acceptor; GO:0016491 oxidoreductase activity;	K11352	NDUFA12; NADH dehydrogenase (ubiquinone) 1 alpha subcomplex subunit 12	hsa00190 Oxidative phosphorylation - Homo sapiens (human); hsa01100 Metabolic pathways - Homo sapiens (human); hsa04714 Thermogenesis - Homo sapiens (human); hsa04723 Retrograde endocannabinoid signaling - Homo sapiens (human); hsa04932 Non-alcoholic fatty liver disease (NAFLD) - Homo sapiens (human); hsa05010 Alzheimer disease - Homo sapiens (human); hsa05012 Parkinson disease - Homo sapiens (hu…
Q9NX00	Transmembrane protein 160 OS=Homo sapiens OX=9606 GN=TMEM160 PE=1 SV=1	0.626	Down	TMEM160	19.657	12.8	3	2	2	2	1	2	2	2	2	31557	19739	1.23	0.77	mitochondria		GO:0043226 organelle; GO:0043231 intracellular membrane-bounded organelle; GO:0043229 intracellular organelle; GO:0016020 membrane; GO:0044464 cell part; GO:0005622 intracellular; GO:0044425 membrane part; GO:0005737 cytoplasm; GO:0031224 intrinsic component of membrane; GO:0044424 intracellular part; GO:0005623 cell; GO:0043227 membrane-bounded organelle; GO:0016021 integral component of membran…
Q5VZK9	F-actin-uncapping protein LRRC16A OS=Homo sapiens OX=9606 GN=CARMIL1 PE=1 SV=1	0.626	Down	CARMIL1	151.56	2.1	3	2	2	2	1	2	2	2	2	18915	11830	1.23	0.77	nucleus	GO:0044085 cellular component biogenesis; GO:0007596 blood coagulation; GO:0030335 positive regulation of cell migration; GO:0065008 regulation of biological quality; GO:0043243 positive regulation of protein complex disassembly; GO:0030832 regulation of actin filament length; GO:0044237 cellular metabolic process; GO:0008152 metabolic process; GO:0030036 actin cytoskeleton organization; GO:00328…	GO:0016020 membrane; GO:0044421 extracellular region part; GO:0031410 cytoplasmic vesicle; GO:0071944 cell periphery; GO:0031982 vesicle; GO:0005737 cytoplasm; GO:0032991 macromolecular complex; GO:0099512 supramolecular fiber; GO:0044424 intracellular part; GO:0099080 supramolecular complex; GO:0016604 nuclear body; GO:0005623 cell; GO:0044422 organelle part; GO:0043228 non-membrane-bounded orga…	GO:0005515 protein binding; GO:0005488 binding; GO:0032403 protein complex binding; GO:0044877 macromolecular complex binding;	K20493	LRRC16, CARMIL; leucine-rich repeat-containing protein 16		IPR031943; IPR032675;	CARMIL, C-terminal domain; Leucine-rich repeat domain, L domain-like;
Q7L7X3	Serine/threonine-protein kinase TAO1 OS=Homo sapiens OX=9606 GN=TAOK1 PE=1 SV=1	0.622	Down	TAOK1	116.07	2	2	2	2	0	2	2	2	2	2	14986	9319.8	1.233	0.767	nucleus	GO:0044700 single organism signaling; GO:0046330 positive regulation of JNK cascade; GO:0032872 regulation of stress-activated MAPK cascade; GO:0032270 positive regulation of cellular protein metabolic process; GO:0023051 regulation of signaling; GO:1902533 positive regulation of intracellular signal transduction; GO:0044699 single-organism process; GO:0044237 cellular metabolic process; GO:00067…	GO:0044421 extracellular region part; GO:0031982 vesicle; GO:0005737 cytoplasm; GO:0044424 intracellular part; GO:0005623 cell; GO:0005829 cytosol; GO:0005576 extracellular region; GO:0043226 organelle; GO:0070062 extracellular exosome; GO:0005622 intracellular; GO:0044464 cell part; GO:1903561 extracellular vesicle; GO:0043227 membrane-bounded organelle; GO:0043230 extracellular organelle; GO:00…	GO:0005524 ATP binding; GO:1901265 nucleoside phosphate binding; GO:0016773 phosphotransferase activity, alcohol group as acceptor; GO:0001882 nucleoside binding; GO:0043167 ion binding; GO:0005515 protein binding; GO:0004672 protein kinase activity; GO:0000166 nucleotide binding; GO:0004702 signal transducer, downstream of receptor, with serine/threonine kinase activity; GO:0004871 signal transd…	K04429	TAO; thousand and one amino acid protein kinase [EC:2.7.11.1]	hsa04010 MAPK signaling pathway - Homo sapiens (human);	IPR000719; IPR011009;	Protein kinase domain; Protein kinase-like domain;
Q8NDF8	Terminal nucleotidyltransferase 4B OS=Homo sapiens OX=9606 GN=TENT4B PE=1 SV=2	0.619	Down	TENT4B	63.266	12.6	8	5	5	4	4	4	5	4	5	87723	54315	1.235	0.765	nucleus	GO:0044085 cellular component biogenesis; GO:0022613 ribonucleoprotein complex biogenesis; GO:0007067 mitotic nuclear division; GO:0044699 single-organism process; GO:0009058 biosynthetic process; GO:0044237 cellular metabolic process; GO:0008152 metabolic process; GO:0006364 rRNA processing; GO:1901361 organic cyclic compound catabolic process; GO:0043170 macromolecule metabolic process; GO:0016…	GO:0043229 intracellular organelle; GO:0043232 intracellular non-membrane-bounded organelle; GO:0044446 intracellular organelle part; GO:0005737 cytoplasm; GO:0031981 nuclear lumen; GO:0044424 intracellular part; GO:0005730 nucleolus; GO:0005623 cell; GO:0044422 organelle part; GO:0043228 non-membrane-bounded organelle; GO:0043226 organelle; GO:0043231 intracellular membrane-bounded organelle; GO…	GO:0003677 DNA binding; GO:0003723 RNA binding; GO:0043167 ion binding; GO:0070566 adenylyltransferase activity; GO:1901363 heterocyclic compound binding; GO:0097159 organic cyclic compound binding; GO:0004652 polynucleotide adenylyltransferase activity; GO:0016779 nucleotidyltransferase activity; GO:0003824 catalytic activity; GO:0005488 binding; GO:0003676 nucleic acid binding; GO:0034061 DNA p…	K03514	PAPD5_7, TRF4; non-canonical poly(A) RNA polymerase PAPD5/7 [EC:2.7.7.19]	hsa03018 RNA degradation - Homo sapiens (human);	IPR002934; IPR002058;	Polymerase, nucleotidyl transferase domain; PAP/25A-associated;
O14646	Chromodomain-helicase-DNA-binding protein 1 OS=Homo sapiens OX=9606 GN=CHD1 PE=1 SV=2	0.616	Down	CHD1	196.69	13.9	30	17	14	19	11	17	15	14	12	567170	348870	1.238	0.762	nucleus	GO:0065008 regulation of biological quality; GO:0097659 nucleic acid-templated transcription; GO:0043923 positive regulation by host of viral transcription; GO:0009891 positive regulation of biosynthetic process; GO:0032392 DNA geometric change; GO:0052312 modulation of transcription in other organism involved in symbiotic interaction; GO:0009058 biosynthetic process; GO:0035821 modification of m…	GO:0043229 intracellular organelle; GO:0043232 intracellular non-membrane-bounded organelle; GO:0044446 intracellular organelle part; GO:0005737 cytoplasm; GO:0031981 nuclear lumen; GO:0044452 nucleolar part; GO:0044424 intracellular part; GO:0005730 nucleolus; GO:0005623 cell; GO:0001650 fibrillar center; GO:0044422 organelle part; GO:0043228 non-membrane-bounded organelle; GO:0043231 intracellu…	GO:1901265 nucleoside phosphate binding; GO:0035064 methylated histone binding; GO:0008026 ATP-dependent helicase activity; GO:0016817 hydrolase activity, acting on acid anhydrides; GO:0016787 hydrolase activity; GO:0005515 protein binding; GO:0016887 ATPase activity; GO:1901363 heterocyclic compound binding; GO:0097159 organic cyclic compound binding; GO:0016462 pyrophosphatase activity; GO:0003…	K11367	CHD1; chromodomain-helicase-DNA-binding protein 1 [EC:3.6.4.12]		IPR023780; IPR014001; IPR016197; IPR027417; IPR001650; IPR000953; IPR025260; IPR000330;	Chromo domain; Helicase superfamily 1/2, ATP-binding domain; Chromo domain-like; P-loop containing nucleoside triphosphate hydrolase; Helicase, C-terminal; Chromo/chromo shadow domain; Domain of unknown function DUF4208; SNF2-related, N-terminal domain;
Q15170	Transcription elongation factor A protein-like 1 OS=Homo sapiens OX=9606 GN=TCEAL1 PE=1 SV=2	0.616	Down	TCEAL1	18.354	23.6	3	2	2	1	2	2	2	2	2	37120	22831	1.238	0.762	nucleus	GO:0097659 nucleic acid-templated transcription; GO:0009058 biosynthetic process; GO:0044237 cellular metabolic process; GO:0051253 negative regulation of RNA metabolic process; GO:2001141 regulation of RNA biosynthetic process; GO:0008152 metabolic process; GO:0043170 macromolecule metabolic process; GO:0010558 negative regulation of macromolecule biosynthetic process; GO:1903507 negative regula…	GO:0043229 intracellular organelle; GO:0044446 intracellular organelle part; GO:0031981 nuclear lumen; GO:0044424 intracellular part; GO:0005623 cell; GO:0044422 organelle part; GO:0043226 organelle; GO:0043231 intracellular membrane-bounded organelle; GO:0031974 membrane-enclosed lumen; GO:0005654 nucleoplasm; GO:0005634 nucleus; GO:0070013 intracellular organelle lumen; GO:0044464 cell part; GO…	GO:0003700 transcription factor activity, sequence-specific DNA binding; GO:0001071 nucleic acid binding transcription factor activity;
Q9H0W5	Coiled-coil domain-containing protein 8 OS=Homo sapiens OX=9606 GN=CCDC8 PE=1 SV=2	0.613	Down	CCDC8	59.374	16	9	5	5	4	5	5	5	5	5	43927	26912	1.24	0.76	nucleus	GO:0050794 regulation of cellular process; GO:0016043 cellular component organization; GO:0007346 regulation of mitotic cell cycle; GO:0031324 negative regulation of cellular metabolic process; GO:0048519 negative regulation of biological process; GO:0048523 negative regulation of cellular process; GO:0010923 negative regulation of phosphatase activity; GO:0010564 regulation of cell cycle process…	GO:0016020 membrane; GO:0043229 intracellular organelle; GO:0043232 intracellular non-membrane-bounded organelle; GO:0071944 cell periphery; GO:0044430 cytoskeletal part; GO:0005737 cytoplasm; GO:0044446 intracellular organelle part; GO:0032991 macromolecular complex; GO:0044424 intracellular part; GO:0005829 cytosol; GO:0005623 cell; GO:0044422 organelle part; GO:0005886 plasma membrane; GO:0043…	GO:0005515 protein binding; GO:0005488 binding;	K17561	CCDC8; coiled-coil domain-containing protein 8
Q13952	Nuclear transcription factor Y subunit gamma OS=Homo sapiens OX=9606 GN=NFYC PE=1 SV=3	0.612	Down	NFYC	50.302	4.6	2	2	2	2	0	2	2	2	2	119630	73233	1.241	0.759	nucleus	GO:0097659 nucleic acid-templated transcription; GO:0009891 positive regulation of biosynthetic process; GO:0009058 biosynthetic process; GO:0044237 cellular metabolic process; GO:0006457 protein folding; GO:2001141 regulation of RNA biosynthetic process; GO:0008152 metabolic process; GO:0009893 positive regulation of metabolic process; GO:0051173 positive regulation of nitrogen compound metaboli…	GO:0043229 intracellular organelle; GO:0044446 intracellular organelle part; GO:0031981 nuclear lumen; GO:0032991 macromolecular complex; GO:0044424 intracellular part; GO:0016602 CCAAT-binding factor complex; GO:0005667 transcription factor complex; GO:0044798 nuclear transcription factor complex; GO:0005623 cell; GO:0044422 organelle part; GO:0031974 membrane-enclosed lumen; GO:0043231 intracel…	GO:0000981 RNA polymerase II transcription factor activity, sequence-specific DNA binding; GO:0001228 transcriptional activator activity, RNA polymerase II transcription regulatory region sequence-specific binding; GO:0003677 DNA binding; GO:0046982 protein heterodimerization activity; GO:0000976 transcription regulatory region sequence-specific DNA binding; GO:0001077 transcriptional activator a…	K08066	NFYC; nuclear transcription factor Y, gamma	hsa04612 Antigen processing and presentation - Homo sapiens (human); hsa05152 Tuberculosis - Homo sapiens (human);	IPR009072; IPR003958;	Histone-fold; Transcription factor CBF/NF-Y/archaeal histone domain;
Q9UL33	Trafficking protein particle complex subunit 2-like protein OS=Homo sapiens OX=9606 GN=TRAPPC2L PE=1 SV=1	0.6	Down	TRAPPC2L	16.145	20.7	3	2	2	1	2	2	2	2	2	38284	22953	1.25	0.75	cytoskeleton	GO:0044085 cellular component biogenesis; GO:0051640 organelle localization; GO:0016043 cellular component organization; GO:0006901 vesicle coating; GO:0046907 intracellular transport; GO:0048207 vesicle targeting, rough ER to cis-Golgi; GO:0048208 COPII vesicle coating; GO:0044699 single-organism process; GO:0048193 Golgi vesicle transport; GO:0006903 vesicle targeting; GO:0051234 establishment …	GO:0016020 membrane; GO:0043229 intracellular organelle; GO:0005783 endoplasmic reticulum; GO:0098588 bounding membrane of organelle; GO:0031090 organelle membrane; GO:0044446 intracellular organelle part; GO:0005737 cytoplasm; GO:0000139 Golgi membrane; GO:0012505 endomembrane system; GO:0044424 intracellular part; GO:0005829 cytosol; GO:0005623 cell; GO:0044422 organelle part; GO:0043231 intrac…	GO:0005088 Ras guanyl-nucleotide exchange factor activity; GO:0005515 protein binding; GO:0098772 molecular function regulator; GO:0017112 Rab guanyl-nucleotide exchange factor activity; GO:0005085 guanyl-nucleotide exchange factor activity; GO:0005488 binding;	K20301	TRAPPC2, TRS20; trafficking protein particle complex subunit 2		IPR011012;	Longin-like domain;
Q9HAW4	Claspin OS=Homo sapiens OX=9606 GN=CLSPN PE=1 SV=3	0.595	Down	CLSPN	151.09	4.6	5	4	4	3	2	3	3	3	3	24597	14618	1.254	0.746	nucleus	GO:0070646 protein modification by small protein removal; GO:0032270 positive regulation of cellular protein metabolic process; GO:0018209 peptidyl-serine modification; GO:0044699 single-organism process; GO:0009058 biosynthetic process; GO:0010564 regulation of cell cycle process; GO:0044237 cellular metabolic process; GO:0006796 phosphate-containing compound metabolic process; GO:0045930 negati…	GO:0043229 intracellular organelle; GO:0005737 cytoplasm; GO:0044446 intracellular organelle part; GO:0012505 endomembrane system; GO:0031981 nuclear lumen; GO:0044424 intracellular part; GO:0005623 cell; GO:0044422 organelle part; GO:0043231 intracellular membrane-bounded organelle; GO:0043226 organelle; GO:0031974 membrane-enclosed lumen; GO:0005634 nucleus; GO:0005654 nucleoplasm; GO:0070013 i…	GO:0097159 organic cyclic compound binding; GO:1901363 heterocyclic compound binding; GO:0003677 DNA binding; GO:0005488 binding; GO:0044877 macromolecular complex binding; GO:0003676 nucleic acid binding; GO:0010997 anaphase-promoting complex binding; GO:0005515 protein binding; GO:0032403 protein complex binding;
P17480	Nucleolar transcription factor 1 OS=Homo sapiens OX=9606 GN=UBTF PE=1 SV=1	0.592	Down	UBTF	89.405	19.9	25	14	14	15	10	14	12	14	12	1290200	764920	1.256	0.744	nucleus	GO:0006361 transcription initiation from RNA polymerase I promoter; GO:0006360 transcription from RNA polymerase I promoter; GO:0097659 nucleic acid-templated transcription; GO:0009891 positive regulation of biosynthetic process; GO:0009058 biosynthetic process; GO:0006354 DNA-templated transcription, elongation; GO:0044237 cellular metabolic process; GO:0006353 DNA-templated transcription, termi…	GO:0043229 intracellular organelle; GO:0043232 intracellular non-membrane-bounded organelle; GO:0044446 intracellular organelle part; GO:0031981 nuclear lumen; GO:0044452 nucleolar part; GO:0044424 intracellular part; GO:0005730 nucleolus; GO:0005623 cell; GO:0001650 fibrillar center; GO:0044422 organelle part; GO:0043228 non-membrane-bounded organelle; GO:0043226 organelle; GO:0043231 intracellu…	GO:0003677 DNA binding; GO:0003723 RNA binding; GO:0000976 transcription regulatory region sequence-specific DNA binding; GO:0003690 double-stranded DNA binding; GO:1990837 sequence-specific double-stranded DNA binding; GO:0001164 RNA polymerase I CORE element sequence-specific DNA binding; GO:0005515 protein binding; GO:0003682 chromatin binding; GO:0001165 RNA polymerase I upstream control elem…	K09273	UBTF; upstream-binding transcription factor		IPR009071; IPR029215;	High mobility group box domain; High mobility group box domain 5;
Q96EC8	Protein YIPF6 OS=Homo sapiens OX=9606 GN=YIPF6 PE=1 SV=2	0.589	Down	YIPF6	26.256	11.9	3	2	2	2	1	2	2	2	2	80811	47564	1.259	0.741	plasma membrane	GO:0032502 developmental process; GO:0060429 epithelium development; GO:0035295 tube development; GO:0044707 single-multicellular organism process; GO:0002064 epithelial cell development; GO:0009888 tissue development; GO:0048731 system development; GO:0048869 cellular developmental process; GO:0044763 single-organism cellular process; GO:0044699 single-organism process; GO:0055123 digestive syst…	GO:0097708 intracellular vesicle; GO:0043229 intracellular organelle; GO:0016020 membrane; GO:0005783 endoplasmic reticulum; GO:0031410 cytoplasmic vesicle; GO:0031982 vesicle; GO:0005801 cis-Golgi network; GO:0044446 intracellular organelle part; GO:0005737 cytoplasm; GO:0031224 intrinsic component of membrane; GO:0030134 ER to Golgi transport vesicle; GO:0012505 endomembrane system; GO:0044424 …	GO:0005515 protein binding; GO:0042802 identical protein binding; GO:0005488 binding;	K22943			IPR006977;	Yip1 domain;
Q8N9N8	Probable RNA-binding protein EIF1AD OS=Homo sapiens OX=9606 GN=EIF1AD PE=1 SV=1	0.581	Down	EIF1AD	19.053	10.3	3	1	1	2	1	1	1	1	1	83728	48698	1.265	0.735	nucleus	GO:0006518 peptide metabolic process; GO:0043043 peptide biosynthetic process; GO:0044267 cellular protein metabolic process; GO:0006807 nitrogen compound metabolic process; GO:0009058 biosynthetic process; GO:0043603 cellular amide metabolic process; GO:0044238 primary metabolic process; GO:1901566 organonitrogen compound biosynthetic process; GO:0044237 cellular metabolic process; GO:1901576 or…	GO:0043226 organelle; GO:0043231 intracellular membrane-bounded organelle; GO:0043229 intracellular organelle; GO:0005634 nucleus; GO:0044464 cell part; GO:0005622 intracellular; GO:0044424 intracellular part; GO:0043227 membrane-bounded organelle; GO:0005623 cell;	GO:0097159 organic cyclic compound binding; GO:1901363 heterocyclic compound binding; GO:0003723 RNA binding; GO:0008135 translation factor activity, RNA binding; GO:0005488 binding; GO:0003676 nucleic acid binding; GO:0003743 translation initiation factor activity; GO:0005515 protein binding;	K15025	EIF1AD; probable RNA-binding protein EIF1AD		IPR012340; IPR006196;	Nucleic acid-binding, OB-fold; RNA-binding domain, S1, IF1 type;
Q5T280	Putative methyltransferase C9orf114 OS=Homo sapiens OX=9606 GN=SPOUT1 PE=1 SV=3	0.579	Down	SPOUT1	42.008	18.1	7	5	5	3	4	4	4	4	4	98726	57136	1.267	0.733	cytoplasm	GO:0008152 metabolic process; GO:0044763 single-organism cellular process; GO:0044699 single-organism process; GO:0051301 cell division; GO:0009987 cellular process; GO:0032259 methylation; GO:0007049 cell cycle;	GO:0043229 intracellular organelle; GO:0043232 intracellular non-membrane-bounded organelle; GO:0000779 condensed chromosome, centromeric region; GO:0044446 intracellular organelle part; GO:0032991 macromolecular complex; GO:0044424 intracellular part; GO:0005623 cell; GO:0000777 condensed chromosome kinetochore; GO:0044422 organelle part; GO:0044427 chromosomal part; GO:0043228 non-membrane-boun…	GO:0097159 organic cyclic compound binding; GO:1901363 heterocyclic compound binding; GO:0003723 RNA binding; GO:0008168 methyltransferase activity; GO:0003824 catalytic activity; GO:0005488 binding; GO:0003676 nucleic acid binding; GO:0016741 transferase activity, transferring one-carbon groups; GO:0016740 transferase activity;	K09142	K09142; uncharacterized protein		IPR029028; IPR012340; IPR029026;	Alpha/beta knot methyltransferases; Nucleic acid-binding, OB-fold; tRNA (guanine-N1-)-methyltransferase, N-terminal;
P78345	Ribonuclease P protein subunit p38 OS=Homo sapiens OX=9606 GN=RPP38 PE=1 SV=2	0.575	Down	RPP38	31.834	10.6	3	2	2	2	1	2	2	2	2	41743	24009	1.27	0.73	mitochondria	GO:0044085 cellular component biogenesis; GO:0022613 ribonucleoprotein complex biogenesis; GO:0006725 cellular aromatic compound metabolic process; GO:0044237 cellular metabolic process; GO:0071704 organic substance metabolic process; GO:0008152 metabolic process; GO:0046483 heterocycle metabolic process; GO:0006139 nucleobase-containing compound metabolic process; GO:0001682 tRNA 5'-leader remov…	GO:0043229 intracellular organelle; GO:1905348 endonuclease complex; GO:0043232 intracellular non-membrane-bounded organelle; GO:0005655 nucleolar ribonuclease P complex; GO:0044446 intracellular organelle part; GO:0032991 macromolecular complex; GO:0031981 nuclear lumen; GO:0044452 nucleolar part; GO:0044424 intracellular part; GO:0005730 nucleolus; GO:0005623 cell; GO:0001650 fibrillar center; …	GO:0004549 tRNA-specific ribonuclease activity; GO:0016893 endonuclease activity, active with either ribo- or deoxyribonucleic acids and producing 5'-phosphomonoesters; GO:0003824 catalytic activity; GO:0005488 binding; GO:0004526 ribonuclease P activity; GO:0016788 hydrolase activity, acting on ester bonds; GO:0004518 nuclease activity; GO:0004521 endoribonuclease activity; GO:0005515 protein bi…	K14523	RPP38; ribonucleases P/MRP protein subunit RPP38 [EC:3.1.26.5]	hsa03008 Ribosome biogenesis in eukaryotes - Homo sapiens (human); hsa03013 RNA transport - Homo sapiens (human);	IPR029064; IPR004038;	50S ribosomal protein L30e-like; Ribosomal protein L7Ae/L30e/S12e/Gadd45;
Q99584	Protein S100-A13 OS=Homo sapiens OX=9606 GN=S100A13 PE=1 SV=1	0.569	Down	S100A13	11.471	23.5	4	2	2	2	2	2	2	2	2	305020	173330	1.275	0.725	cytoplasm	GO:0002279 mast cell activation involved in immune response; GO:0065008 regulation of biological quality; GO:0045321 leukocyte activation; GO:0023051 regulation of signaling; GO:1902533 positive regulation of intracellular signal transduction; GO:0044699 single-organism process; GO:0045576 mast cell activation; GO:0015031 protein transport; GO:0051234 establishment of localization; GO:0010646 reg…	GO:0016020 membrane; GO:0005615 extracellular space; GO:0044421 extracellular region part; GO:0071944 cell periphery; GO:0031982 vesicle; GO:0005737 cytoplasm; GO:0044424 intracellular part; GO:0005623 cell; GO:0044422 organelle part; GO:0043228 non-membrane-bounded organelle; GO:0070062 extracellular exosome; GO:0031974 membrane-enclosed lumen; GO:0070013 intracellular organelle lumen; GO:000562…	GO:0019838 growth factor binding; GO:0005102 receptor binding; GO:0046983 protein dimerization activity; GO:0043167 ion binding; GO:0005515 protein binding; GO:0005507 copper ion binding; GO:0008270 zinc ion binding; GO:0050786 RAGE receptor binding; GO:0042802 identical protein binding; GO:0046914 transition metal ion binding; GO:0005488 binding; GO:0042803 protein homodimerization activity; GO:…	K23765			IPR011992; IPR013787;	EF-hand domain pair; S100/CaBP-9k-type, calcium binding, subdomain;
Q16563	Synaptophysin-like protein 1 OS=Homo sapiens OX=9606 GN=SYPL1 PE=1 SV=1	0.554	Down	SYPL1	28.565	10	5	2	2	3	2	2	1	2	1	72944	40403	1.287	0.713	plasma membrane	GO:0044700 single organism signaling; GO:0006810 transport; GO:0007154 cell communication; GO:0007267 cell-cell signaling; GO:0099536 synaptic signaling; GO:0044763 single-organism cellular process; GO:0099537 trans-synaptic signaling; GO:0044699 single-organism process; GO:0098916 anterograde trans-synaptic signaling; GO:0023052 signaling; GO:0007268 chemical synaptic transmission; GO:0051179 lo…	GO:0030658 transport vesicle membrane; GO:0016020 membrane; GO:0044421 extracellular region part; GO:0031090 organelle membrane; GO:0031410 cytoplasmic vesicle; GO:0071944 cell periphery; GO:0005737 cytoplasm; GO:0031982 vesicle; GO:0044433 cytoplasmic vesicle part; GO:0031224 intrinsic component of membrane; GO:0044424 intracellular part; GO:0099501 exocytic vesicle membrane; GO:0005887 integral…	GO:0005215 transporter activity;				IPR008253;	Marvel domain;
O60333	Kinesin-like protein KIF1B OS=Homo sapiens OX=9606 GN=KIF1B PE=1 SV=5	0.55	Down	KIF1B	204.47	2.5	3	3	2	1	2	3	3	2	2	51891	28584	1.29	0.71	nucleus	GO:0044700 single organism signaling; GO:0044699 single-organism process; GO:0071363 cellular response to growth factor stimulus; GO:0007270 neuron-neuron synaptic transmission; GO:0051234 establishment of localization; GO:0010970 transport along microtubule; GO:0047497 mitochondrion transport along microtubule; GO:0051649 establishment of localization in cell; GO:0007154 cell communication; GO:0…	GO:0016020 membrane; GO:0005874 microtubule; GO:0031090 organelle membrane; GO:0031410 cytoplasmic vesicle; GO:0099568 cytoplasmic region; GO:0005737 cytoplasm; GO:0031982 vesicle; GO:0032838 cell projection cytoplasm; GO:0044433 cytoplasmic vesicle part; GO:0032991 macromolecular complex; GO:0099512 supramolecular fiber; GO:0044424 intracellular part; GO:0005623 cell; GO:0099080 supramolecular c…	GO:0003774 motor activity; GO:1901265 nucleoside phosphate binding; GO:0016817 hydrolase activity, acting on acid anhydrides; GO:0016787 hydrolase activity; GO:0005515 protein binding; GO:0016887 ATPase activity; GO:0097159 organic cyclic compound binding; GO:1901363 heterocyclic compound binding; GO:0008092 cytoskeletal protein binding; GO:0016462 pyrophosphatase activity; GO:0003824 catalytic a…	K10392	KIF1; kinesin family member 1		IPR008984; IPR022140; IPR022164; IPR027417; IPR032405; IPR000253; IPR001752; IPR001849; IPR011993;	SMAD/FHA domain; Kinesin-like KIF1-type; Kinesin-like; P-loop containing nucleoside triphosphate hydrolase; Kinesin-associated; Forkhead-associated (FHA) domain; Kinesin motor domain; Pleckstrin homology domain; PH domain-like;
Q8WWB7	Glycosylated lysosomal membrane protein OS=Homo sapiens OX=9606 GN=GLMP PE=1 SV=1	0.542	Down	GLMP	43.864	11.3	2	2	2	2	0	2	2	2	2	28190	15294	1.297	0.703	extracellular	GO:0050794 regulation of cellular process; GO:0044700 single organism signaling; GO:0060255 regulation of macromolecule metabolic process; GO:0019219 regulation of nucleobase-containing compound metabolic process; GO:0009891 positive regulation of biosynthetic process; GO:0044699 single-organism process; GO:0050896 response to stimulus; GO:2001141 regulation of RNA biosynthetic process; GO:000716…	GO:0043229 intracellular organelle; GO:0016020 membrane; GO:0098588 bounding membrane of organelle; GO:0031090 organelle membrane; GO:0005737 cytoplasm; GO:0044446 intracellular organelle part; GO:0031224 intrinsic component of membrane; GO:0044424 intracellular part; GO:0005829 cytosol; GO:0005623 cell; GO:0016021 integral component of membrane; GO:0044422 organelle part; GO:0098852 lytic vacuol…	GO:0000981 RNA polymerase II transcription factor activity, sequence-specific DNA binding; GO:0003677 DNA binding; GO:0003712 transcription cofactor activity; GO:0004871 signal transducer activity; GO:0003700 transcription factor activity, sequence-specific DNA binding; GO:1901363 heterocyclic compound binding; GO:0000975 regulatory region DNA binding; GO:0097159 organic cyclic compound binding; …
P52298	Nuclear cap-binding protein subunit 2 OS=Homo sapiens OX=9606 GN=NCBP2 PE=1 SV=1	0.533	Down	NCBP2	18.001	15.4	4	2	2	2	2	2	2	2	2	236680	126080	1.305	0.695	cytoplasm	GO:0044700 single organism signaling; GO:0050658 RNA transport; GO:0007166 cell surface receptor signaling pathway; GO:0010608 posttranscriptional regulation of gene expression; GO:0097659 nucleic acid-templated transcription; GO:0051169 nuclear transport; GO:0006354 DNA-templated transcription, elongation; GO:0044237 cellular metabolic process; GO:0015031 protein transport; GO:0008152 metabolic …	GO:0043229 intracellular organelle; GO:0044446 intracellular organelle part; GO:0005737 cytoplasm; GO:0032991 macromolecular complex; GO:0031981 nuclear lumen; GO:0044424 intracellular part; GO:0034518 RNA cap binding complex; GO:0005829 cytosol; GO:0005623 cell; GO:0044422 organelle part; GO:0043226 organelle; GO:0043231 intracellular membrane-bounded organelle; GO:0031974 membrane-enclosed lume…	GO:0097159 organic cyclic compound binding; GO:1901363 heterocyclic compound binding; GO:0003729 mRNA binding; GO:0003723 RNA binding; GO:0000339 RNA cap binding; GO:1901265 nucleoside phosphate binding; GO:0000340 RNA 7-methylguanosine cap binding; GO:0005488 binding; GO:0003676 nucleic acid binding; GO:0005515 protein binding; GO:0000166 nucleotide binding; GO:0017069 snRNA binding; GO:0036094 …	K12883	NCBP2, CBP20; nuclear cap-binding protein subunit 2	hsa03013 RNA transport - Homo sapiens (human); hsa03015 mRNA surveillance pathway - Homo sapiens (human); hsa03040 Spliceosome - Homo sapiens (human);	IPR000504; IPR012677; IPR034148;	RNA recognition motif domain; Nucleotide-binding alpha-beta plait domain; NCBP2, RNA recognition motif;
Q2PZI1	Probable C-mannosyltransferase DPY19L1 OS=Homo sapiens OX=9606 GN=DPY19L1 PE=2 SV=1	0.527	Down	DPY19L1	77.318	5.9	3	2	2	2	1	2	2	2	2	52159	27488	1.31	0.69	plasma membrane	GO:0043413 macromolecule glycosylation; GO:0044267 cellular protein metabolic process; GO:0044699 single-organism process; GO:0009058 biosynthetic process; GO:0044237 cellular metabolic process; GO:0071704 organic substance metabolic process; GO:0008152 metabolic process; GO:1901137 carbohydrate derivative biosynthetic process; GO:0035268 protein mannosylation; GO:0018317 protein C-linked glycosy…	GO:0043229 intracellular organelle; GO:0016020 membrane; GO:0031090 organelle membrane; GO:0005635 nuclear envelope; GO:0031967 organelle envelope; GO:0044446 intracellular organelle part; GO:0012505 endomembrane system; GO:0031224 intrinsic component of membrane; GO:0044424 intracellular part; GO:0005623 cell; GO:0016021 integral component of membrane; GO:0044422 organelle part; GO:0043231 intra…	GO:0016757 transferase activity, transferring glycosyl groups; GO:0000030 mannosyltransferase activity; GO:0016758 transferase activity, transferring hexosyl groups; GO:0003824 catalytic activity; GO:0016740 transferase activity;
Q96RE7	Nucleus accumbens-associated protein 1 OS=Homo sapiens OX=9606 GN=NACC1 PE=1 SV=1	0.499	Down	NACC1	57.258	12.5	7	5	5	3	4	3	4	3	4	70172	35063	1.334	0.666	nucleus	GO:0044085 cellular component biogenesis; GO:0097659 nucleic acid-templated transcription; GO:0009058 biosynthetic process; GO:0044237 cellular metabolic process; GO:0051253 negative regulation of RNA metabolic process; GO:2001141 regulation of RNA biosynthetic process; GO:0008152 metabolic process; GO:0022607 cellular component assembly; GO:0065003 macromolecular complex assembly; GO:0043170 mac…	GO:0043229 intracellular organelle; GO:0030054 cell junction; GO:0005737 cytoplasm; GO:0044446 intracellular organelle part; GO:0031981 nuclear lumen; GO:0044424 intracellular part; GO:0016604 nuclear body; GO:0005623 cell; GO:0044422 organelle part; GO:0043226 organelle; GO:0043231 intracellular membrane-bounded organelle; GO:0031974 membrane-enclosed lumen; GO:0005654 nucleoplasm; GO:0005634 nu…	GO:0005515 protein binding; GO:0005488 binding;	K10486	BTBD14; BTB/POZ domain-containing protein 14		IPR011333; IPR000210; IPR018379;	SKP1/BTB/POZ domain; BTB/POZ domain; BEN domain;
O96033	Molybdopterin synthase sulfur carrier subunit OS=Homo sapiens OX=9606 GN=MOCS2 PE=1 SV=1	0.471	Down	MOCS2	9.7552	37.5	4	3	3	3	1	3	2	3	2	49761	23396	1.36	0.64	cytoplasm	GO:0051188 cofactor biosynthetic process; GO:0009116 nucleoside metabolic process; GO:0042278 purine nucleoside metabolic process; GO:0043545 molybdopterin cofactor metabolic process; GO:0006725 cellular aromatic compound metabolic process; GO:0032324 molybdopterin cofactor biosynthetic process; GO:0009259 ribonucleotide metabolic process; GO:0009117 nucleotide metabolic process; GO:0006777 Mo-mo…	GO:0044421 extracellular region part; GO:0005737 cytoplasm; GO:0031982 vesicle; GO:0032991 macromolecular complex; GO:0044424 intracellular part; GO:0005829 cytosol; GO:0005623 cell; GO:0005576 extracellular region; GO:0043226 organelle; GO:0070062 extracellular exosome; GO:0005622 intracellular; GO:0044464 cell part; GO:1903561 extracellular vesicle; GO:0019008 molybdopterin synthase complex; GO…	GO:0097159 organic cyclic compound binding; GO:1901363 heterocyclic compound binding; GO:0000166 nucleotide binding; GO:1901265 nucleoside phosphate binding; GO:0005488 binding; GO:0036094 small molecule binding;	K00909	GRK1_7; rhodopsin kinase [EC:2.7.11.14]	hsa04062 Chemokine signaling pathway - Homo sapiens (human); hsa04144 Endocytosis - Homo sapiens (human); hsa04744 Phototransduction - Homo sapiens (human);	IPR016155; IPR012675;	Molybdopterin synthase/thiamin biosynthesis sulphur carrier, beta-grasp; Beta-grasp domain;
P09669	Cytochrome c oxidase subunit 6C OS=Homo sapiens OX=9606 GN=COX6C PE=1 SV=2	0.468	Down	COX6C	8.7813	28	3	2	2	2	1	2	2	2	2	41456	19441	1.362	0.638	mitochondria	GO:0009116 nucleoside metabolic process; GO:0042278 purine nucleoside metabolic process; GO:0006123 mitochondrial electron transport, cytochrome c to oxygen; GO:0009167 purine ribonucleoside monophosphate metabolic process; GO:0009117 nucleotide metabolic process; GO:0044699 single-organism process; GO:0044237 cellular metabolic process; GO:0006796 phosphate-containing compound metabolic process;…	GO:0043229 intracellular organelle; GO:0016020 membrane; GO:0044429 mitochondrial part; GO:0031090 organelle membrane; GO:0031967 organelle envelope; GO:0044446 intracellular organelle part; GO:0005737 cytoplasm; GO:0031224 intrinsic component of membrane; GO:0044424 intracellular part; GO:0005623 cell; GO:0016021 integral component of membrane; GO:0044422 organelle part; GO:0005739 mitochondrion…	GO:0015075 ion transmembrane transporter activity; GO:0022892 substrate-specific transporter activity; GO:0015077 monovalent inorganic cation transmembrane transporter activity; GO:0016676 oxidoreductase activity, acting on a heme group of donors, oxygen as acceptor; GO:0016675 oxidoreductase activity, acting on a heme group of donors; GO:0015078 hydrogen ion transmembrane transporter activity; G…	K02268	COX6C; cytochrome c oxidase subunit 6c	hsa00190 Oxidative phosphorylation - Homo sapiens (human); hsa01100 Metabolic pathways - Homo sapiens (human); hsa04260 Cardiac muscle contraction - Homo sapiens (human); hsa04714 Thermogenesis - Homo sapiens (human); hsa04932 Non-alcoholic fatty liver disease (NAFLD) - Homo sapiens (human); hsa05010 Alzheimer disease - Homo sapiens (human); hsa05012 Parkinson disease - Homo sapiens (human); hsa0…
O94864	STAGA complex 65 subunit gamma OS=Homo sapiens OX=9606 GN=SUPT7L PE=1 SV=1	0.459	Down	SUPT7L	46.192	10.1	4	3	3	1	3	2	3	2	3	63757	29266	1.371	0.629	nucleus	GO:0065008 regulation of biological quality; GO:0097659 nucleic acid-templated transcription; GO:0044699 single-organism process; GO:0009058 biosynthetic process; GO:0044237 cellular metabolic process; GO:0051457 maintenance of protein location in nucleus; GO:0072595 maintenance of protein localization in organelle; GO:2001141 regulation of RNA biosynthetic process; GO:0008152 metabolic process; …	GO:0043229 intracellular organelle; GO:0070461 SAGA-type complex; GO:0044446 intracellular organelle part; GO:0032991 macromolecular complex; GO:0031981 nuclear lumen; GO:0044424 intracellular part; GO:1990234 transferase complex; GO:0005623 cell; GO:0030914 STAGA complex; GO:0000123 histone acetyltransferase complex; GO:0044422 organelle part; GO:0043226 organelle; GO:0043231 intracellular membr…	GO:0000989 transcription factor activity, transcription factor binding; GO:0005515 protein binding; GO:0003713 transcription coactivator activity; GO:0003712 transcription cofactor activity; GO:0000988 transcription factor activity, protein binding; GO:0005488 binding;	K11316	SUPT7L; STAGA complex 65 subunit gamma		IPR006565;	Bromodomain associated domain;
P20336	Ras-related protein Rab-3A OS=Homo sapiens OX=9606 GN=RAB3A PE=1 SV=1	0.432	Down	RAB3A	24.984	14.1	4	2	2	3	1	2	2	2	2	76283	32943	1.397	0.603	cytoskeleton	GO:0044700 single organism signaling; GO:0060627 regulation of vesicle-mediated transport; GO:0021700 developmental maturation; GO:0065008 regulation of biological quality; GO:0045321 leukocyte activation; GO:0030323 respiratory tube development; GO:0032989 cellular component morphogenesis; GO:0007269 neurotransmitter secretion; GO:0031338 regulation of vesicle fusion; GO:0050877 neurological sys…	GO:0016020 membrane; GO:0044421 extracellular region part; GO:0031090 organelle membrane; GO:0005737 cytoplasm; GO:0044433 cytoplasmic vesicle part; GO:0032991 macromolecular complex; GO:0070081 clathrin-sculpted monoamine transport vesicle; GO:0005623 cell; GO:0044422 organelle part; GO:0070382 exocytic vesicle; GO:0030136 clathrin-coated vesicle; GO:0008021 synaptic vesicle; GO:0005622 intracel…	GO:1901265 nucleoside phosphate binding; GO:0060589 nucleoside-triphosphatase regulator activity; GO:0016817 hydrolase activity, acting on acid anhydrides; GO:0016787 hydrolase activity; GO:0005515 protein binding; GO:0098772 molecular function regulator; GO:0031489 myosin V binding; GO:1901363 heterocyclic compound binding; GO:0097159 organic cyclic compound binding; GO:0008092 cytoskeletal prot…	K07882	RAB3A; Ras-related protein Rab-3A	hsa04721 Synaptic vesicle cycle - Homo sapiens (human); hsa04911 Insulin secretion - Homo sapiens (human);	IPR005225; IPR027417;	Small GTP-binding protein domain; P-loop containing nucleoside triphosphate hydrolase;
P43378	Tyrosine-protein phosphatase non-receptor type 9 OS=Homo sapiens OX=9606 GN=PTPN9 PE=1 SV=1	0.416	Down	PTPN9	68.019	3.7	3	2	2	2	1	2	2	2	2	31328	13050	1.412	0.588	nucleus	GO:0035335 peptidyl-tyrosine dephosphorylation; GO:0044267 cellular protein metabolic process; GO:0044238 primary metabolic process; GO:0006470 protein dephosphorylation; GO:0016311 dephosphorylation; GO:0044237 cellular metabolic process; GO:0006796 phosphate-containing compound metabolic process; GO:0071704 organic substance metabolic process; GO:0008152 metabolic process; GO:0006793 phosphorus…	GO:0044424 intracellular part; GO:0005623 cell; GO:0044464 cell part; GO:0005622 intracellular; GO:0005737 cytoplasm;	GO:0004725 protein tyrosine phosphatase activity; GO:0003824 catalytic activity; GO:0042578 phosphoric ester hydrolase activity; GO:0005488 binding; GO:0016791 phosphatase activity; GO:0016788 hydrolase activity, acting on ester bonds; GO:0004726 non-membrane spanning protein tyrosine phosphatase activity; GO:0005515 protein binding; GO:0016787 hydrolase activity; GO:0004721 phosphoprotein phosph…	K18038	PTPN9, MEG2; tyrosine-protein phosphatase non-receptor type 9 [EC:3.1.3.48]		IPR029021; IPR001251; IPR000387; IPR003595; IPR000242; IPR011074;	Protein-tyrosine phosphatase-like; CRAL-TRIO lipid binding domain; Tyrosine specific protein phosphatases domain; Protein-tyrosine phosphatase, catalytic; PTP type protein phosphatase; CRAL/TRIO, N-terminal domain;
P49914	5-formyltetrahydrofolate cyclo-ligase OS=Homo sapiens OX=9606 GN=MTHFS PE=1 SV=2	0.411	Down	MTHFS	23.255	9.4	2	2	2	2	0	2	2	2	2	45245	18624	1.417	0.583	cytoplasm	GO:0051188 cofactor biosynthetic process; GO:0042559 pteridine-containing compound biosynthetic process; GO:0016053 organic acid biosynthetic process; GO:0042398 cellular modified amino acid biosynthetic process; GO:0044699 single-organism process; GO:0009058 biosynthetic process; GO:0035999 tetrahydrofolate interconversion; GO:0044237 cellular metabolic process; GO:0008152 metabolic process; GO:…	GO:0005759 mitochondrial matrix; GO:0043229 intracellular organelle; GO:0044429 mitochondrial part; GO:0005737 cytoplasm; GO:0044446 intracellular organelle part; GO:0044424 intracellular part; GO:0005829 cytosol; GO:0005623 cell; GO:0005739 mitochondrion; GO:0044422 organelle part; GO:0031974 membrane-enclosed lumen; GO:0043226 organelle; GO:0043231 intracellular membrane-bounded organelle; GO:0…	GO:1901265 nucleoside phosphate binding; GO:0016874 ligase activity; GO:0005542 folic acid binding; GO:0016882 cyclo-ligase activity; GO:0097159 organic cyclic compound binding; GO:1901363 heterocyclic compound binding; GO:0031406 carboxylic acid binding; GO:0003824 catalytic activity; GO:0032553 ribonucleotide binding; GO:0005488 binding; GO:0032550 purine ribonucleoside binding; GO:0043169 cati…	K01934	MTHFS; 5-formyltetrahydrofolate cyclo-ligase [EC:6.3.3.2]	hsa00670 One carbon pool by folate - Homo sapiens (human); hsa01100 Metabolic pathways - Homo sapiens (human);	IPR024185;	5-formyltetrahydrofolate cyclo-ligase-like domain;
Q15915	Zinc finger protein ZIC 1 OS=Homo sapiens OX=9606 GN=ZIC1 PE=1 SV=2	0.407	Down	ZIC1	48.308	5.8	3	2	2	1	2	2	2	2	2	89884	36663	1.421	0.579	nucleus	GO:1903533 regulation of protein targeting; GO:0097659 nucleic acid-templated transcription; GO:0007420 brain development; GO:0009891 positive regulation of biosynthetic process; GO:0044237 cellular metabolic process; GO:0007610 behavior; GO:0008152 metabolic process; GO:0048562 embryonic organ morphogenesis; GO:0032879 regulation of localization; GO:0043170 macromolecule metabolic process; GO:00…	GO:0043229 intracellular organelle; GO:0044446 intracellular organelle part; GO:0005737 cytoplasm; GO:0031981 nuclear lumen; GO:0044424 intracellular part; GO:0005623 cell; GO:0044422 organelle part; GO:0043231 intracellular membrane-bounded organelle; GO:0043226 organelle; GO:0031974 membrane-enclosed lumen; GO:0005634 nucleus; GO:0005654 nucleoplasm; GO:0070013 intracellular organelle lumen; GO…	GO:0000981 RNA polymerase II transcription factor activity, sequence-specific DNA binding; GO:0001228 transcriptional activator activity, RNA polymerase II transcription regulatory region sequence-specific binding; GO:0003677 DNA binding; GO:0000976 transcription regulatory region sequence-specific DNA binding; GO:0001077 transcriptional activator activity, RNA polymerase II core promoter proxima…	K09224	ZIC1; zinc finger protein ZIC 1		IPR015880; IPR007087; IPR013087;	Zinc finger, C2H2-like; Zinc finger, C2H2; Zinc finger C2H2-type/integrase DNA-binding domain;
Q5JSL3	Dedicator of cytokinesis protein 11 OS=Homo sapiens OX=9606 GN=DOCK11 PE=1 SV=2	0.402	Down	DOCK11	237.67	2.2	3	3	3	2	1	2	3	2	3	16117	6465.8	1.427	0.573	plasma membrane	GO:0044700 single organism signaling; GO:0007596 blood coagulation; GO:0065008 regulation of biological quality; GO:0045321 leukocyte activation; GO:0060491 regulation of cell projection assembly; GO:0048869 cellular developmental process; GO:0044699 single-organism process; GO:0051130 positive regulation of cellular component organization; GO:0009611 response to wounding; GO:0007165 signal trans…	GO:0044464 cell part; GO:0005622 intracellular; GO:0005737 cytoplasm; GO:0044424 intracellular part; GO:0005829 cytosol; GO:0005623 cell; GO:0044444 cytoplasmic part;	GO:0031267 small GTPase binding; GO:0017048 Rho GTPase binding; GO:0005085 guanyl-nucleotide exchange factor activity; GO:0017016 Ras GTPase binding; GO:0005488 binding; GO:0005088 Ras guanyl-nucleotide exchange factor activity; GO:0005515 protein binding; GO:0098772 molecular function regulator; GO:0051020 GTPase binding; GO:0019899 enzyme binding; GO:0005089 Rho guanyl-nucleotide exchange facto…	K21853	DOCK9_10_11; dedicator of cytokinesis protein 9/10/11		IPR021816; IPR010703; IPR027357; IPR011993; IPR027007; IPR016024; IPR001849;	Dedicator of cytokinesis C/D, N-terminal; Dedicator of cytokinesis, C-terminal; DHR-2 domain; PH domain-like; DHR-1 domain; Armadillo-type fold; Pleckstrin homology domain;
P07947	Tyrosine-protein kinase Yes OS=Homo sapiens OX=9606 GN=YES1 PE=1 SV=3	0.389	Down	YES1	60.801	13.3	4	4	3	2	2	3	4	2	3	54575	21216	1.44	0.56	cytoplasm,mitochondria	GO:0044700 single organism signaling; GO:0002694 regulation of leukocyte activation; GO:0065008 regulation of biological quality; GO:0032270 positive regulation of cellular protein metabolic process; GO:0007166 cell surface receptor signaling pathway; GO:0009891 positive regulation of biosynthetic process; GO:0036119 response to platelet-derived growth factor; GO:0018212 peptidyl-tyrosine modific…	GO:0016020 membrane; GO:0044421 extracellular region part; GO:0019898 extrinsic component of membrane; GO:0030054 cell junction; GO:0071944 cell periphery; GO:0031982 vesicle; GO:0005737 cytoplasm; GO:0099512 supramolecular fiber; GO:0044424 intracellular part; GO:0099080 supramolecular complex; GO:0031234 extrinsic component of cytoplasmic side of plasma membrane; GO:0005623 cell; GO:0009898 cyt…	GO:1901265 nucleoside phosphate binding; GO:0016773 phosphotransferase activity, alcohol group as acceptor; GO:0005102 receptor binding; GO:0004713 protein tyrosine kinase activity; GO:0005515 protein binding; GO:0004672 protein kinase activity; GO:1901363 heterocyclic compound binding; GO:0097159 organic cyclic compound binding; GO:0016301 kinase activity; GO:0032553 ribonucleotide binding; GO:0…	K05705	YES1; tyrosine-protein kinase Yes [EC:2.7.10.2]	hsa04520 Adherens junction - Homo sapiens (human);	IPR001452; IPR000980; IPR000719; IPR001245; IPR020635; IPR011009;	SH3 domain; SH2 domain; Protein kinase domain; Serine-threonine/tyrosine-protein kinase catalytic domain; Tyrosine-protein kinase, catalytic domain; Protein kinase-like domain;
Q969R5	Lethal(3)malignant brain tumor-like protein 2 OS=Homo sapiens OX=9606 GN=L3MBTL2 PE=1 SV=1	0.38	Down	L3MBTL2	79.109	5.7	2	2	2	1	1	2	2	2	2	13295	5057.2	1.449	0.551	cytoplasm	GO:0097659 nucleic acid-templated transcription; GO:0009058 biosynthetic process; GO:0044237 cellular metabolic process; GO:2001141 regulation of RNA biosynthetic process; GO:0008152 metabolic process; GO:0019538 protein metabolic process; GO:0043170 macromolecule metabolic process; GO:0010468 regulation of gene expression; GO:0018130 heterocycle biosynthetic process; GO:0031326 regulation of cel…	GO:0043229 intracellular organelle; GO:0044446 intracellular organelle part; GO:0031981 nuclear lumen; GO:0044424 intracellular part; GO:0005623 cell; GO:0044422 organelle part; GO:0043226 organelle; GO:0043231 intracellular membrane-bounded organelle; GO:0031974 membrane-enclosed lumen; GO:0005654 nucleoplasm; GO:0005634 nucleus; GO:0070013 intracellular organelle lumen; GO:0044464 cell part; GO…	GO:0042393 histone binding; GO:0046914 transition metal ion binding; GO:0035064 methylated histone binding; GO:0005488 binding; GO:0043167 ion binding; GO:0043169 cation binding; GO:0046872 metal ion binding; GO:0005515 protein binding; GO:0008270 zinc ion binding;				IPR012313;	Zinc finger, FCS-type;
Q14978	Nucleolar and coiled-body phosphoprotein 1 OS=Homo sapiens OX=9606 GN=NOLC1 PE=1 SV=2	0.38	Down	NOLC1	73.602	13.3	13	8	8	9	4	8	6	8	6	2696900	1025700	1.449	0.551	nucleus	GO:0044085 cellular component biogenesis; GO:0006997 nucleus organization; GO:0016043 cellular component organization; GO:0022613 ribonucleoprotein complex biogenesis; GO:0006725 cellular aromatic compound metabolic process; GO:0007067 mitotic nuclear division; GO:0048285 organelle fission; GO:0044699 single-organism process; GO:1903047 mitotic cell cycle process; GO:0044237 cellular metabolic pr…	GO:0043229 intracellular organelle; GO:0043232 intracellular non-membrane-bounded organelle; GO:0005737 cytoplasm; GO:0044446 intracellular organelle part; GO:0031981 nuclear lumen; GO:0044424 intracellular part; GO:0005730 nucleolus; GO:0016604 nuclear body; GO:0005623 cell; GO:0015030 Cajal body; GO:0044422 organelle part; GO:0043228 non-membrane-bounded organelle; GO:0043226 organelle; GO:0043…	GO:0003723 RNA binding; GO:0005524 ATP binding; GO:1901265 nucleoside phosphate binding; GO:0001882 nucleoside binding; GO:0043167 ion binding; GO:0005515 protein binding; GO:0000166 nucleotide binding; GO:1901363 heterocyclic compound binding; GO:0097159 organic cyclic compound binding; GO:0032549 ribonucleoside binding; GO:0097367 carbohydrate derivative binding; GO:0032553 ribonucleotide bindi…				IPR006594; IPR007718;	LIS1 homology motif; SRP40, C-terminal;
Q86YH6	Decaprenyl-diphosphate synthase subunit 2 OS=Homo sapiens OX=9606 GN=PDSS2 PE=1 SV=2	0.361	Down	PDSS2	44.128	6.3	4	2	2	2	2	2	2	2	2	35293	12711	1.47	0.53	mitochondria	GO:0044085 cellular component biogenesis; GO:0051188 cofactor biosynthetic process; GO:0042181 ketone biosynthetic process; GO:0016043 cellular component organization; GO:1901663 quinone biosynthetic process; GO:0065008 regulation of biological quality; GO:0044699 single-organism process; GO:0009058 biosynthetic process; GO:0044255 cellular lipid metabolic process; GO:0044237 cellular metabolic p…	GO:0005759 mitochondrial matrix; GO:0043229 intracellular organelle; GO:0044429 mitochondrial part; GO:0005737 cytoplasm; GO:0044446 intracellular organelle part; GO:0032991 macromolecular complex; GO:0044424 intracellular part; GO:1990234 transferase complex; GO:0005829 cytosol; GO:0005623 cell; GO:0005739 mitochondrion; GO:0044422 organelle part; GO:0031974 membrane-enclosed lumen; GO:0043226 o…	GO:0046982 protein heterodimerization activity; GO:0003824 catalytic activity; GO:0005488 binding; GO:0046983 protein dimerization activity; GO:0016765 transferase activity, transferring alkyl or aryl (other than methyl) groups; GO:0005515 protein binding; GO:0050347 trans-octaprenyltranstransferase activity; GO:0016740 transferase activity; GO:0000010 trans-hexaprenyltranstransferase activity;	K12505	PDSS2; decaprenyl-diphosphate synthase subunit 2 [EC:2.5.1.91]	hsa00900 Terpenoid backbone biosynthesis - Homo sapiens (human);	IPR008949;	Isoprenoid synthase domain;
Q8WXF7	Atlastin-1 OS=Homo sapiens OX=9606 GN=ATL1 PE=1 SV=1	0.357	Down	ATL1	63.543	9.7	3	4	3	0	3	3	4	2	3	64456	22973	1.474	0.526	nucleus	GO:0044085 cellular component biogenesis; GO:0044707 single-multicellular organism process; GO:0016043 cellular component organization; GO:0010256 endomembrane system organization; GO:0051260 protein homooligomerization; GO:0048869 cellular developmental process; GO:0048666 neuron development; GO:0044699 single-organism process; GO:0032989 cellular component morphogenesis; GO:0022008 neurogenesis…	GO:0016020 membrane; GO:0042175 nuclear outer membrane-endoplasmic reticulum membrane network; GO:0005783 endoplasmic reticulum; GO:0031090 organelle membrane; GO:0005737 cytoplasm; GO:0031224 intrinsic component of membrane; GO:0044424 intracellular part; GO:0005623 cell; GO:0044422 organelle part; GO:0098827 endoplasmic reticulum subcompartment; GO:0044425 membrane part; GO:0044464 cell part; G…	GO:1901265 nucleoside phosphate binding; GO:0001882 nucleoside binding; GO:0043167 ion binding; GO:0016817 hydrolase activity, acting on acid anhydrides; GO:0016787 hydrolase activity; GO:0005515 protein binding; GO:0000166 nucleotide binding; GO:0017111 nucleoside-triphosphatase activity; GO:1901363 heterocyclic compound binding; GO:0097159 organic cyclic compound binding; GO:0032549 ribonucleos…	K17339	ATL; atlastin [EC:3.6.5.-]		IPR015894; IPR027417; IPR030386; IPR003191;	Guanylate-binding protein, N-terminal; P-loop containing nucleoside triphosphate hydrolase; GB1/RHD3-type guanine nucleotide-binding (G) domain; Guanylate-binding protein, C-terminal;
Q9H330	Transmembrane protein 245 OS=Homo sapiens OX=9606 GN=TMEM245 PE=1 SV=3	0.34	Down	TMEM245	97.356	3.1	3	2	2	1	2	2	2	2	2	178360	60526	1.493	0.507	plasma membrane		GO:0031224 intrinsic component of membrane; GO:0016020 membrane; GO:0016021 integral component of membrane; GO:0044425 membrane part;
Q96CU9	FAD-dependent oxidoreductase domain-containing protein 1 OS=Homo sapiens OX=9606 GN=FOXRED1 PE=1 SV=2	0.313	Down	FOXRED1	53.811	7.8	4	3	3	3	1	3	2	3	2	95856	30015	1.523	0.477	mitochondria	GO:0044085 cellular component biogenesis; GO:0016043 cellular component organization; GO:0034622 cellular macromolecular complex assembly; GO:0071822 protein complex subunit organization; GO:0010257 NADH dehydrogenase complex assembly; GO:0055114 oxidation-reduction process; GO:0044699 single-organism process; GO:0043933 macromolecular complex subunit organization; GO:0032981 mitochondrial respir…	GO:0016020 membrane; GO:0098800 inner mitochondrial membrane protein complex; GO:0031090 organelle membrane; GO:0098796 membrane protein complex; GO:0005737 cytoplasm; GO:0031224 intrinsic component of membrane; GO:0032991 macromolecular complex; GO:0045271 respiratory chain complex I; GO:0044424 intracellular part; GO:0098798 mitochondrial protein complex; GO:0005747 mitochondrial respiratory ch…	GO:0003824 catalytic activity; GO:0016491 oxidoreductase activity;	K18166	FOXRED1; FAD-dependent oxidoreductase domain-containing protein 1		IPR006076; IPR023753;	FAD dependent oxidoreductase; FAD/NAD(P)-binding domain;
Q8NDD1	Uncharacterized protein C1orf131 OS=Homo sapiens OX=9606 GN=C1orf131 PE=1 SV=4	0.307	Down	C1orf131	32.61	7.8	3	2	2	2	1	2	2	2	2	108130	33241	1.53	0.47	nucleus		GO:0043226 organelle; GO:0043229 intracellular organelle; GO:0043232 intracellular non-membrane-bounded organelle; GO:0044464 cell part; GO:0005622 intracellular; GO:0005694 chromosome; GO:0044424 intracellular part; GO:0005623 cell; GO:0043228 non-membrane-bounded organelle;	GO:0097159 organic cyclic compound binding; GO:1901363 heterocyclic compound binding; GO:0003723 RNA binding; GO:0005488 binding; GO:0003676 nucleic acid binding;
Q9H9H4	Vacuolar protein sorting-associated protein 37B OS=Homo sapiens OX=9606 GN=VPS37B PE=1 SV=1	0.302	Down	VPS37B	31.307	13.7	3	3	3	3	0	3	2	3	2	62643	18909	1.536	0.464	cytoplasm	GO:0044085 cellular component biogenesis; GO:0060627 regulation of vesicle-mediated transport; GO:0010256 endomembrane system organization; GO:0040017 positive regulation of locomotion; GO:1902581 multi-organism cellular localization; GO:0044764 multi-organism cellular process; GO:0006914 autophagy; GO:0044237 cellular metabolic process; GO:0015031 protein transport; GO:0051234 establishment of l…	GO:0016020 membrane; GO:0044421 extracellular region part; GO:0031410 cytoplasmic vesicle; GO:0031090 organelle membrane; GO:0098796 membrane protein complex; GO:0071944 cell periphery; GO:0005737 cytoplasm; GO:0031982 vesicle; GO:0044433 cytoplasmic vesicle part; GO:0032991 macromolecular complex; GO:0044424 intracellular part; GO:0005623 cell; GO:0044422 organelle part; GO:0070062 extracellular…	GO:0005515 protein binding; GO:0048306 calcium-dependent protein binding; GO:0005488 binding;	K12185	VPS37; ESCRT-I complex subunit VPS37	hsa04144 Endocytosis - Homo sapiens (human);	IPR009851;	Modifier of rudimentary, Modr;
Q9NX07	tRNA selenocysteine 1-associated protein 1 OS=Homo sapiens OX=9606 GN=TRNAU1AP PE=1 SV=1	0.3	Down	TRNAU1AP	32.498	9.4	2	2	2	2	0	2	2	2	2	57355	17233	1.538	0.462	nucleus	GO:0050794 regulation of cellular process; GO:0006518 peptide metabolic process; GO:0060255 regulation of macromolecule metabolic process; GO:0010608 posttranscriptional regulation of gene expression; GO:0044267 cellular protein metabolic process; GO:0009058 biosynthetic process; GO:1901566 organonitrogen compound biosynthetic process; GO:0044237 cellular metabolic process; GO:0071704 organic sub…	GO:0043226 organelle; GO:0043231 intracellular membrane-bounded organelle; GO:0043229 intracellular organelle; GO:0005634 nucleus; GO:0044464 cell part; GO:0005622 intracellular; GO:0005737 cytoplasm; GO:0044424 intracellular part; GO:0043227 membrane-bounded organelle; GO:0005623 cell;	GO:0097159 organic cyclic compound binding; GO:1901363 heterocyclic compound binding; GO:0003723 RNA binding; GO:1901265 nucleoside phosphate binding; GO:0005488 binding; GO:0003676 nucleic acid binding; GO:0000166 nucleotide binding; GO:0036094 small molecule binding;				IPR000504; IPR012677;	RNA recognition motif domain; Nucleotide-binding alpha-beta plait domain;
P62256	Ubiquitin-conjugating enzyme E2 H OS=Homo sapiens OX=9606 GN=UBE2H PE=1 SV=1	0.289	Down	UBE2H	20.655	16.4	2	2	2	2	0	2	2	2	2	44821	12951	1.552	0.448	cytoplasm	GO:0051603 proteolysis involved in cellular protein catabolic process; GO:0044257 cellular protein catabolic process; GO:0044267 cellular protein metabolic process; GO:0044237 cellular metabolic process; GO:0010498 proteasomal protein catabolic process; GO:0000209 protein polyubiquitination; GO:0071704 organic substance metabolic process; GO:0008152 metabolic process; GO:0070979 protein K11-linke…	GO:0044464 cell part; GO:0005622 intracellular; GO:0005737 cytoplasm; GO:0044424 intracellular part; GO:0005623 cell; GO:0005829 cytosol; GO:0044444 cytoplasmic part;	GO:1901265 nucleoside phosphate binding; GO:0031625 ubiquitin protein ligase binding; GO:0005515 protein binding; GO:0097159 organic cyclic compound binding; GO:1901363 heterocyclic compound binding; GO:0061630 ubiquitin protein ligase activity; GO:0032553 ribonucleotide binding; GO:0003824 catalytic activity; GO:0005488 binding; GO:0032550 purine ribonucleoside binding; GO:0043168 anion binding;…	K10576	UBE2H, UBC8; ubiquitin-conjugating enzyme E2 H [EC:2.3.2.23]	hsa04120 Ubiquitin mediated proteolysis - Homo sapiens (human);	IPR016135; IPR000608;	Ubiquitin-conjugating enzyme/RWD-like; Ubiquitin-conjugating enzyme E2;
P58004	Sestrin-2 OS=Homo sapiens OX=9606 GN=SESN2 PE=1 SV=1	0.195	Down	SESN2	54.493	6	3	2	2	2	1	2	2	2	2	52625	10278	1.673	0.327	nucleus	GO:0044700 single organism signaling; GO:0065008 regulation of biological quality; GO:0010608 posttranscriptional regulation of gene expression; GO:0042593 glucose homeostasis; GO:0009891 positive regulation of biosynthetic process; GO:0044255 cellular lipid metabolic process; GO:0043555 regulation of translation in response to stress; GO:0070328 triglyceride homeostasis; GO:0006914 autophagy; GO…	GO:0043229 intracellular organelle; GO:0031588 nucleotide-activated protein kinase complex; GO:0061695 transferase complex, transferring phosphorus-containing groups; GO:0005737 cytoplasm; GO:0032991 macromolecular complex; GO:0044424 intracellular part; GO:0031932 TORC2 complex; GO:1990234 transferase complex; GO:0005829 cytosol; GO:0005623 cell; GO:1902911 protein kinase complex; GO:0005739 mit…	GO:0016597 amino acid binding; GO:0005092 GDP-dissociation inhibitor activity; GO:0060589 nucleoside-triphosphatase regulator activity; GO:0030695 GTPase regulator activity; GO:0043167 ion binding; GO:0016209 antioxidant activity; GO:0043177 organic acid binding; GO:0005515 protein binding; GO:0098772 molecular function regulator; GO:0070728 leucine binding; GO:0016491 oxidoreductase activity; GO…	K20394	SESN2; sestrin 2	hsa04115 p53 signaling pathway - Homo sapiens (human); hsa04150 mTOR signaling pathway - Homo sapiens (human); hsa04211 Longevity regulating pathway - Homo sapiens (human);	IPR029032;	AhpD-like;
