# Supplementary material for: NEK2 inhibition triggers anti-pancreatic cancer immunity by targeting PD-L1
Source: Nat Commun. 2021 Jul 27;12:4536. doi: 10.1038/s41467-021-24769-3 (PMC8316469; doi:10.1038/s41467-021-24769-3)
Supplement: Supplementary file 4 — Source data [file 41467_2021_24769_MOESM4_ESM.zip › Source data/Figure S2-Statistical source data.xlsx]

## Sheet: Figure S2c
H-score
I	II	III	IV
128.654	157.143	124.279	132.97
106.935	122.804	119.103	133.23
99.234	76.029	84.375	110.475
149.798	156.108	56.788	143.905
151.042	127.593	57.068	104.074
83.336	148.59	125.125	146.958
3.788	156.574	89.667	125.918
145.448	142.956	84.921	196.853
116.094	93.729	103.57	159.564
128.472	75.901	60.405
110.555	142.924	149.234
114.047	137.261	122.391
134.26	170.391	143.112
149.456	118.961	137.118
156.085	116.131	121.237
124.268	114.861	155.772
110.651	145.361	187.055
154.568	145.868	147.864
120	78.143	108.925
119.651	110.434	108.917
152.192	110.505	100.54
126.928	92.268	97.437
174.339	123.222	149.628
148.882	136.928	177.659
142.934	108.252	148.958
	138.855	127.793
	124.626	75.576
	112.941	178.121
	109.301	114.427
	91.151	155.437
	135.777
	140.675
	95.284
	137.054
	95.606
	111.796
	58.189
	94.4
	93.924
	113.686
	114.117
	111.137
	114.544
	139.035
	115.781
	112.744
	154.078
	151.281
	147.254
	145.595
	124.296
	137.204
	164.127
	155.715
	137.125
	149.806
	137.003
	154.738
	96.673
	108.397
	148.804
	140.039
	164.228
	167.089
	142.138
	109.552
	93.414
	175.059
	46.826
	148.408
	156.274
	159.722
	158.911
	142.185
	175.458
	146.067
	161.428
	152.746
	172.726
	162.769
	153.772
	130.276
	73.182
	145.385
	179.438
	123.182
	90.207
	79.648
