# Supplementary material for: NEK2 inhibition triggers anti-pancreatic cancer immunity by targeting PD-L1
Source: Nat Commun. 2021 Jul 27;12:4536. doi: 10.1038/s41467-021-24769-3 (PMC8316469; doi:10.1038/s41467-021-24769-3)
Supplement: Supplementary file 4 — Source data [file 41467_2021_24769_MOESM4_ESM.zip › Source data/Figure 2-Statistical source data.xlsx]

## Sheet: Figure 2e
Time(day)	Ctrl							NEK2 KD							P value<0.0001
0	0	0	0	0	0	0	0	0	0	0	0	0	0	0
3	7.14562	9.4482	66.8948	36.4101	14.0624	27.3636	55.237	2.93249	4.84206	11.2918	6.85396	7.05684	3.43882	2.59464
6	26.7127	39.0339	34.9323	74.5288	86.5753	82.7339	98.9912	4.94912	4.96993	15.1278	8.47391	11.7731	5.58735	6.59295
9	68.8632	112.142	38.1987	121.85	110.16	95.5814	124.132	6.49779	5.25312	23.13	10.3631	13.498	11.0416	6.72349
12	139.305	129.076	50.4447	213.763	133.994	176.927	181.71	9.9734	7.07339	31.0527	32.3098	19.3923	19.17	6.22725
15	239.305	229.076	90.4447	213.763	233.994	234.323	240.093	11.9484	23.833	38.4509	58.9365	24.4431	65.8944	21.839
18	349.15	357.436	158.414	256.005	407.34	264.96	358.462	13.5137	34.72	76.9064	76.8398	36.0369	83.0996	35.4352
21	475.328	536.812	385.946	371.881	443.137	315.723	564.888	14.134	64.707	136.737	94.0262	43.5978	104.01	42.0495

## Sheet: Figure 2f
			Time(day)	Ctrl							NEK2 KD							P value=0.0568
			0	0	0	0	0	0	0	0	0	0	0	0	0	0	0
			3	39.8386	53.7589	77.1085	51.1831	14.76	31.837	26.952	20.1722	34.16	33.173	45.1562	15.1815	38.1286	30.3282
			6	101.89	79.167	118.98	118.277	69.6004	117.428	98.132	81.3427	59.1658	62.5135	69.0697	67.4321	48.8572	33.1666
			9	169.223	184.656	137.695	143.577	111.021	171.252	142.444	89.4045	94.2459	79.8863	100.232	121.54	92.7535	45.8309
			12	298.478	220.456	249.328	214.058	131.277	218.849	250.417	100.82	113.516	187.328	133.774	183.889	135.891	48.51
			15	346.948	258.801	363.914	302.197	189.185	310.392	322.917	179.584	123.38	216.396	229.307	224.068	149.439	74.1916
			18	566.579	405.313	450.113	518.539	320.452	452.866	531.069	293.744	286.914	309.13	413.645	261.365	234.193	243.17
			21	893.411	704.437	738.741	697.927	406.294	606.778	695.015	436.802	626.856	391.933	828.106	423.342	427.318	360.284

## Sheet: Figure 2g
CTRL	Weight(g)
1	0.34
2	0.43
3	0.44
4	0.25
5	0.42
6	0.29
7	0.53
NEK2KD
8	0.05
9	0.07
10	0.15
11	0.1
12	0.05
13	0.13
14	0.06
P value<0.0001

## Sheet: Figure 2h
CTRL	Weight(g)
1	0.44
3	0.55
4	0.39
5	0.42
11	0.38
12	0.48
13	0.67
KD
6	0.37
7	0.3
8	0.4
9	0.51
10	0.41
14	0.3
15	0.28
P value=0.0649

## Sheet: Figure 2j
CD3+CD8+cell (%)
Ctrl	NEK2 KD
8.75	16.3
10.03	7.2
5.56	12.9
7.12	22.54
4.37	9.24
11.23	19.09
8.04	10.09
P value=0.0227
Granzyme B+Perforin+cell (%)
Ctrl	NEK2 KD
7.85	37.85
19.07	22.34
20.34	30.08
12.45	27.4
6.12	10.89
17.02	19.43
8.17	29.44
P value=0.0088

## Sheet: Figure 2l
Time(day)	CTRL（13）	NEK2KD（13）
0	13	13
5	13	13
10	13	13
15	13	13
20	12	13
25	10	13
30	9	13
35	4	10
40	1	8
45	0	7
50	0	6
55	0	4
60	0	3
P value<0.0001

## Sheet: Figure 2m
Time(day)	CTRL（9）	NEK2KD（9）
0	9	9
5	9	9
10	9	9
15	7	8
20	7	7
25	7	5
30	6	4
35	3	3
40	1	0
45	1	0
50	0	0
55	0	0
60	0	0
P value=0.3321
