# Supplementary material for: NEK2 inhibition triggers anti-pancreatic cancer immunity by targeting PD-L1
Source: Nat Commun. 2021 Jul 27;12:4536. doi: 10.1038/s41467-021-24769-3 (PMC8316469; doi:10.1038/s41467-021-24769-3)
Supplement: Supplementary file 4 — Source data [file 41467_2021_24769_MOESM4_ESM.zip › Source data/Figure S12-Statistical source data.xlsx]

## Sheet: Figure S10b
Insensity (Fold ratio)
1.275	1.211	1.098	1.001	0.864	0.776	0.906	0.196
1.502	1.43	1.012	1.342	1.078	0.675	0.853	0.201
1.268	1.098	0.987	0.834	0.945	1.045	0.653	0.172
1.52	0.945	1.234	0.771	0.799	0.874	0.702	0.195
1.211	1.339	0.689	1.299	1.231	0.945	0.655	0.294
T cell(+) vs T cell(+)+Anti-PDL1+NEK2i P value < 0.0001
T cell(+)+NEK2i vsT cell(+)+Anti-PDL1+NEK2i P value<0.0001
T cell(+)+Anti-PDL1 vs T cell(+)+Anti-PDL1+NEK2i P value<0.0001
