# Supplementary material for: NEK2 inhibition triggers anti-pancreatic cancer immunity by targeting PD-L1
Source: Nat Commun. 2021 Jul 27;12:4536. doi: 10.1038/s41467-021-24769-3 (PMC8316469; doi:10.1038/s41467-021-24769-3)
Supplement: Supplementary file 4 — Source data [file 41467_2021_24769_MOESM4_ESM.zip › Source data/Figure S11-Statistical source data.xlsx]

## Sheet: Figure S9b
Time(hrs)	PD-L1-WT			T193/209A
0	100	100	100	100	100	100
6	74.534	55.4557	78.923	49.0012	55.8092	40.134
12	48.4803	23.5044	29.8993	10.4619	10.4041	15.6239
24	5.52835	0.99434	3.56442	2.07512	0.4455	1.03445

## Sheet: Figure S9d
Time(hrs)	PD-L1-WT			T193/209D
0	100	100	100	100	103.1	100.411
6	41.2041	45.4431	68.9381	76.1748	89.7312	78.5343
12	29.2049	33.5943	19.8213	61.2896	55.1454	50.3112
24	13.6293	1.6711	6.34113	28.8237	47.8341	33.1093

## Sheet: Figure S9f
Time(h)	Vector			WT			K37R
0	100	100	100	100	100	100	100	100	100
6	81.0898	76.5432	56.445	85.8255	80.9884	69.4556	71.9432	79.6234	44.5623
12	12.8599	24.345	25.545	60.7207	50.345	41.0993	8.91478	26.5221	28.5656
24	0.835324	7.55534	9.22123	5.92903	22.3455	19.3454	1.59717	9.5323	12.4454
