# Supplementary material for: NEK2 inhibition triggers anti-pancreatic cancer immunity by targeting PD-L1
Source: Nat Commun. 2021 Jul 27;12:4536. doi: 10.1038/s41467-021-24769-3 (PMC8316469; doi:10.1038/s41467-021-24769-3)
Supplement: Supplementary file 4 — Source data [file 41467_2021_24769_MOESM4_ESM.zip › Source data/Figure 1-Statistical source data.xlsx]

## Sheet: Figure 1c
H-score
Normal	Tumor
92.0438	147.643
72.5963	98.9317
28.5058	135.813
51.526	125.737
68.1035	157.662
43.3735	106.195
75.4102	122.912
83.5469	60.3021
86.2804	90.0751
74.5061	115.179
107.627	173.046
91.9856	127.566
69.937	107.639
143.197	138.343
45.0078	139.112
39.6994	137.271
116.015	66.8781
87.7473	95.6578
58.1178	105.048
118.751	128.965
152.396	167.852
115.416	149.945
148.887	172.393
146.162	172.341
145.937	165.686
135.031	158.628
156.744	163.39
168.052	171.778
150.842	158.614
173.592	164.133
Normal vs Tumor P value=0.0014

## Sheet: Figure 1d
Survival Time (months)	Weakly Positive(n=64)	Strongly Positive(n=50)
9		1
12	1
20	1
5		1
15	1
8		1
29	1
7	1
11		1
9	1
12	1
0.5		1
32	0
31	1
12	1
23	1
7.5		1
6.5		1
11	1
6.5	1
7		1
19	0
13	1
17.5	1
12	1
8		1
5		1
5	1
9.5	1
5		1
24	0
13	1
8	1
7	1
3		1
4		1
24	1
8		1
12	1
35	0
39	0
10		1
7.5		1
11	1
6		1
7		1
25	0
8		1
5		1
8		1
10.5		1
12	1
7		1
27		0
11	1
5		1
18	1
12		1
12		1
12		1
6		1
5		1
14	1
26	0
6		1
24	0
26	0
12	1
6		1
17		1
15		1
40	0
13		1
8		1
14.5	1
26	1
26		1
17		1
6.5	1
48	0
5.5		1
13	1
8	1
15	1
21	1
62	0
65	0
4	1
9		1
8.5		1
15		1
5	1
4	1
16.5		1
16.5	1
15	1
9	1
10.5	1
12		1
25	1
10		1
30	1
29	1
8		1
3		1
6		0
14	1
24	0
12	0
9		0
10		0
31	0
18	0
16	0
P value<0.0001
